# Supplementary material for: First and Second Reductions in an Aprotic Solvent: Comparing Computational and Experimental One-Electron Reduction Potentials for 345 Quinones
Source: J Chem Theory Comput. 2024 Jul 6;20(14):6227–40. doi: 10.1021/acs.jctc.4c00602 (PMC11270834; doi:10.1021/acs.jctc.4c00602)
Supplement: Supplementary file 2 — ct4c00602_si_002.zip [file ct4c00602_si_002.zip]

Archive with 6 entries (5 files):
- Spreadsheets/
- __MACOSX/._Spreadsheets
- Spreadsheets/Q2.xlsx
- __MACOSX/Spreadsheets/._Q2.xlsx
- Spreadsheets/Q1.xlsx
- __MACOSX/Spreadsheets/._Q1.xlsx
