# Supplementary material for: First and Second Reductions in an Aprotic Solvent: Comparing Computational and Experimental One-Electron Reduction Potentials for 345 Quinones
Source: J Chem Theory Comput. 2024 Jul 6;20(14):6227–40. doi: 10.1021/acs.jctc.4c00602 (PMC11270834; doi:10.1021/acs.jctc.4c00602)
Supplement: Supplementary file 2 — ct4c00602_si_002.zip [file ct4c00602_si_002.zip › Spreadsheets/Q2.xlsx]

## Sheet: IEF-PCM-Q.-Q=
Molecule Index	Molecule Name	Experimental Redox Q/Q.- E(mV)	Computed Redox Q/Q.-E(mV)	All fit	Abs error on all	Fit individual	Abs error	Titratable?	Non-titratable	Sulfonate?	Thio?	Amine?	Hydroxy?	Fluorine?	Chlorine?	Iodine?	Bromine?	Nitro?	Acetoxy?	Oxy?	Size
0	cyano-1,4-benzoquinone	-796	3286.24	-790.97	5.02995	-801.652	5.65159	0	0	0	0	0	0	0	0	0	0	0	0	0	13
1	2,3-dicyano-1,4-benzoquinone	-466	3787.75	-289.466	176.534	-300.148	165.852	0	0	0	0	0	0	0	0	0	0	0	0	0	14
2	2,3-dicyano-5,6-dichloro-1,4-benzoquinone	-258	4043.38	-33.8291	224.171	-44.5107	213.489	0	0	0	0	0	0	0	1	0	0	0	0	0	14
3	chloro-1,4-benzoquinone	-1073	3054.85	-1022.37	50.6329	-1033.05	39.9514	0	0	0	0	0	0	0	1	0	0	0	0	0	12
4	2-bromo-5-t-butyl-1,4-benzoquinone	-1229	2941.43	-1135.78	93.2214	-1146.46	82.5399	0	0	0	0	0	0	0	0	0	1	0	0	0	24
5	2-bromo-6-methyl-1,4-benzoquinone	-1104	3014.57	-1062.64	41.3609	-1073.32	30.6793	0	0	0	0	0	0	0	0	0	1	0	0	0	15
6	2-iodo-6-isopropyl-1,4-benzoquinone	-1270	2948.58	-1128.63	141.371	-1139.31	130.69	0	0	0	0	0	0	0	0	1	0	0	0	0	21
7	2-iodo-3-methyl-6-isopropyl-1,4-benzoquinone	-1193	2844.88	-1232.34	39.3359	-1243.02	50.0174	0	0	0	0	0	0	0	0	1	0	0	0	0	24
8	2-chloro-6-bromo-1,4-benzoquinone	-938	3255.38	-821.827	116.173	-832.509	105.491	0	0	0	0	0	0	0	1	0	1	0	0	0	12
9	2,3-dichloro-1,4-benzoquinone	-972	3198.12	-879.095	92.905	-889.777	82.2235	0	0	0	0	0	0	0	1	0	0	0	0	0	12
10	2,5-dichloro-1,4-benzoquinone	-942	3242.05	-835.161	106.839	-845.842	96.1575	0	0	0	0	0	0	0	1	0	0	0	0	0	12
11	2,6-dichloro-1,4-benzoquinone	-935	3240	-837.209	97.7912	-847.89	87.1096	0	0	0	0	0	0	0	1	0	0	0	0	0	12
12	2,6-dibromo-1,4-benzoquinone	-887	3272.66	-804.551	82.4494	-815.232	71.7678	0	0	0	0	0	0	0	0	0	1	0	0	0	12
13	2,6-diiodo-1,4-benzoquinone	-925	3243.59	-833.626	91.3738	-844.308	80.6923	0	0	0	0	0	0	0	0	1	0	0	0	0	12
14	2,3-dichloro-5-t-butyl-1,4-benzoquinone	-1136	3073.08	-1004.13	131.869	-1014.81	121.188	0	0	0	0	0	0	0	1	0	0	0	0	0	24
15	2,3-dibromo-5-t-butyl-1,4-benzoquinone	-1127	3096.39	-980.822	146.178	-991.503	135.497	0	0	0	0	0	0	0	0	0	1	0	0	0	24
16	2,3-diiodo-5-t-butyl-1,4-benzoquinone	-1156	3078.7	-998.511	157.489	-1009.19	146.808	0	0	0	0	0	0	0	0	1	0	0	0	0	24
17	2,6-dichloro-3,5-dimethyl-1,4-benzoquinone	-1142	3044.44	-1032.77	109.227	-1043.45	98.5451	0	0	0	0	0	0	0	1	0	0	0	0	0	18
18	2,5-dichloro-3,6-di-t-butyl-1,4-benzoquinone	-1334	2873.05	-1204.16	129.84	-1214.84	119.159	0	0	0	0	0	0	0	1	0	0	0	0	0	36
19	2,5-dibromo-3-methyl-6-isopropyl-1,4-benzoquinone	-1239	3062.82	-1014.39	224.608	-1025.07	213.927	0	0	0	0	0	0	0	0	0	1	0	0	0	24
20	2,5-dibromo-3,6-diisopropyl-1,4-benzoquinone	-1217	2983.28	-1093.93	123.068	-1104.61	112.386	0	0	0	0	0	0	0	0	0	1	0	0	0	30
21	2,5-dibromo-3,6-diphenyl-1,4-benzoquinone	-1029	3047.45	-1029.76	0.763005	-1040.44	11.4445	0	0	0	0	0	0	0	0	0	1	0	0	0	32
22	2,5-dichloro-3,6-dimethoxy-1,4-benzoquinone	-1026	3155.64	-921.575	104.425	-932.256	93.7438	0	0	0	0	0	0	0	1	0	0	0	0	1	20
23	2,6-dibromo-3,5-dimethoxy-1,4-benzoquinone	-1094	3179.24	-897.968	196.032	-908.649	185.351	0	0	0	0	0	0	0	0	0	1	0	0	1	20
24	2,5-dibromo-3,6-diamino-1,4-benzoquinone	-1371	2829.33	-1247.88	123.12	-1258.56	112.439	1	1	0	0	1	0	0	0	0	1	0	0	0	16
25	2,5-dibromo-3,6-di(cyclohexylamino)-1,4-benzoquinone	-1318	2875.7	-1201.51	116.488	-1212.19	105.806	1	1	0	0	1	0	0	0	0	1	0	0	0	48
26	trichloro-1,4-benzoquinone	-832	3379.16	-698.053	133.947	-708.734	123.266	0	0	0	0	0	0	0	1	0	0	0	0	0	12
27	tribromo-hexyl-1,4-benzoquinone	-966	3274.57	-802.642	163.358	-813.324	152.676	0	0	0	0	0	0	0	0	0	1	0	0	0	30
28	tetrafluoro-1,4-benzoquinone	-848	3407.04	-670.174	177.826	-680.855	167.145	0	0	0	0	0	0	1	0	0	0	0	0	0	12
29	tetrachloro-1,4-benzoquinone	-774	3503.49	-573.725	200.275	-584.406	189.594	0	0	0	0	0	0	0	1	0	0	0	0	0	12
30	tetrabromo-1,4-benzoquinone	-751	3564.71	-512.501	238.499	-523.182	227.818	0	0	0	0	0	0	0	0	0	1	0	0	0	12
31	tetraiodo-1,4-benzoquinone	-754	3497.2	-580.016	173.984	-590.697	163.303	0	0	0	0	0	0	0	0	1	0	0	0	0	12
32	methyl-1,4-benzoquinone	-1270	2814.68	-1262.53	7.47028	-1273.21	3.21126	0	0	0	0	0	0	0	0	0	0	0	0	0	15
33	t-butyl-1,4-benzoquinone	-1253	2691.36	-1385.85	132.849	-1396.53	143.53	0	0	0	0	0	0	0	0	0	0	0	0	0	24
34	2-methyl-5-isopropyl-1,4-benzoquinone	-1299	2633.47	-1443.75	144.747	-1454.43	155.428	0	0	0	0	0	0	0	0	0	0	0	0	0	24
35	2-methyl-5-isopropyl-3,6-dinitro-1,4-benzoquinone	-755	3440.34	-636.875	118.125	-647.556	107.444	0	0	0	0	0	0	0	0	0	0	1	0	0	28
37	2,3-dimethyl-1,4-benzoquinone	-1269	2686.09	-1391.13	122.127	-1401.81	132.809	0	0	0	0	0	0	0	0	0	0	0	0	0	18
38	2,5-dimethyl-1,4-benzoquinone	-1299	2751.03	-1326.19	27.1857	-1336.87	37.8672	0	0	0	0	0	0	0	0	0	0	0	0	0	18
39	2,6-dimethyl-1,4-benzoquinone	-1257	2733.73	-1343.48	86.4773	-1354.16	97.1589	0	0	0	0	0	0	0	0	0	0	0	0	0	18
44	2,3-dimethyl-5,6-methylenedioxy-1,4-benzoquinone	-1259	2819.18	-1258.03	0.972616	-1268.71	9.70892	0	0	0	0	0	0	0	0	0	0	0	0	1	21
45	2,5-di-t-butyl-1,4-benzoquinone	-1440	2583.04	-1494.17	54.1722	-1504.85	64.8538	0	0	0	0	0	0	0	0	0	0	0	0	0	36
46	2,6-di-t-butyl-1,4-benzoquinone	-1363	2578.45	-1498.77	135.766	-1509.45	146.447	0	0	0	0	0	0	0	0	0	0	0	0	0	36
47	2,6-di-isopropyl-1,4-benzoquinone	-1354	2589.99	-1487.22	133.225	-1497.91	143.906	0	0	0	0	0	0	0	0	0	0	0	0	0	30
49	trimethyl-1,4-benzoquinone	-1393	2620.1	-1457.11	64.1147	-1467.8	74.7963	0	0	0	0	0	0	0	0	0	0	0	0	0	21
50	trimethyl-phytyl-1,4-benzoquinone	-1390	2374.37	-1702.84	312.838	-1713.52	323.52	0	0	0	0	0	0	0	0	0	0	0	0	0	79
53	tetramethyl-1,4-benzoquinone	-1422	2520.71	-1556.51	134.507	-1567.19	145.188	0	0	0	0	0	0	0	0	0	0	0	0	0	24
58	2-acetyl-5-methyl-1,4-benzoquinone	-1056	3094.52	-982.688	73.312	-993.37	62.6305	0	0	0	0	0	0	0	0	0	0	0	0	0	20
60	2-acetyl-3-chloro-1,4-benzoquinone	-808	3114.21	-963.006	155.006	-973.688	165.688	0	0	0	0	0	0	0	1	0	0	0	0	0	17
61	pivaloyl-1,4-benzoquinone	-1116	2982.16	-1095.05	20.9467	-1105.73	10.2652	0	0	0	0	0	0	0	0	0	0	0	0	0	26
62	phenyl-1,4-benzoquinone	-1146	2874.54	-1202.67	56.6742	-1213.36	67.3558	0	0	0	0	0	0	0	0	0	0	0	0	0	22
63	2,3-diphenyl-1,4-benzoquinone	-1146	2685.28	-1391.93	245.929	-1402.61	256.61	0	0	0	0	0	0	0	0	0	0	0	0	0	32
64	2,5-diphenyl-1,4-benzoquinone	-1146	2905.67	-1171.54	25.5379	-1182.22	36.2195	0	0	0	0	0	0	0	0	0	0	0	0	0	32
67	2-phenylsulfonyl-3-acetyl-1,4-benzoquinone	-744	3335.17	-742.045	1.95508	-752.726	8.72646	0	0	0	0	0	0	0	0	0	0	0	0	0	30
68	2-phenylsulfonyl-3-pivaloyl-1,4-benzoquinone	-752	2991.9	-1085.32	333.316	-1096	343.998	0	0	0	0	0	0	0	0	0	0	0	0	0	39
69	2-phenylsulfonyl-3-benzoyl-1,4-benzoquinone	-727	3295.64	-781.572	54.5719	-792.253	65.2535	0	0	0	0	0	0	0	0	0	0	0	0	0	37
70	2-phenylsulfonyl-5,6-dimethyl-1,4-benzoquinone	-1026	3121.74	-955.476	70.5245	-966.157	59.8429	0	0	0	0	0	0	0	0	0	0	0	0	0	31
71	phenylsulfonyl-trimethyl-1,4-benzoquinone	-1037	2975.7	-1101.51	64.5084	-1112.19	75.19	0	0	0	0	0	0	0	0	0	0	0	0	0	34
74	2,6-diphenylsulfonyl-3,5-dimethyl-1,4-benzoquinone	-802	3325.7	-751.508	50.4922	-762.189	39.8107	0	0	0	0	0	0	0	0	0	0	0	0	0	44
75	trifluoromethyl-1,4-benzoquinone	-1010	3140.41	-936.798	73.2016	-947.48	62.52	0	0	0	0	0	0	1	0	0	0	0	0	0	15
76	benzoyl-1,4-benzoquinone	-1018	3133.72	-943.491	74.509	-954.172	63.8275	0	0	0	0	0	0	0	0	0	0	0	0	0	24
77	(2′-methyl)benzoyl-1,4-benzoquinone	-1018	3217.8	-859.413	158.587	-870.094	147.906	0	0	0	0	0	0	0	0	0	0	0	0	0	27
78	(2′,6′-dimethyl)benzoyl-1,4-benzoquinone	-949	3192.27	-884.945	64.0554	-895.626	53.3738	0	0	0	0	0	0	0	0	0	0	0	0	0	30
79	2-benzoyl-3-methyl-1,4-benzoquinone	-1089	2929.12	-1148.09	59.0919	-1158.77	69.7734	0	0	0	0	0	0	0	0	0	0	0	0	0	27
81	2-(2′-methyl)benzoyl-3-methyl-1,4-benzoquinone	-1095	2960.45	-1116.76	21.7636	-1127.45	32.4451	0	0	0	0	0	0	0	0	0	0	0	0	0	30
82	methoxy-1,4-benzoquinone	-1213	2846.97	-1230.24	17.2379	-1240.92	27.9195	0	0	0	0	0	0	0	0	0	0	0	0	1	16
83	2-methoxy-3-methyl-1,4-benzoquinone	-1184	2767.19	-1310.02	126.019	-1320.7	136.7	0	0	0	0	0	0	0	0	0	0	0	0	1	19
84	2,3-dimethoxy-1,4-benzoquinone	-1184	2849.67	-1227.55	43.5464	-1238.23	54.2279	0	0	0	0	0	0	0	0	0	0	0	0	1	20
85	2,5-dimethoxy-1,4-benzoquinone	-1282	2696.3	-1380.91	98.9139	-1391.6	109.595	0	0	0	0	0	0	0	0	0	0	0	0	1	20
86	2,6-dimethoxy-1,4-benzoquinone	-1282	2864.91	-1212.3	69.6984	-1222.98	59.0168	0	0	0	0	0	0	0	0	0	0	0	0	1	20
87	2,3-dimethoxy-5-methyl-1,4-benzoquinone	-1250	2777.59	-1299.63	49.6255	-1310.31	60.307	0	0	0	0	0	0	0	0	0	0	0	0	1	23
88	2,3-dimethoxy-5,6-dibromo-1,4-benzoquinone	-970	3187.57	-889.641	80.3592	-900.322	69.6776	0	0	0	0	0	0	0	0	0	1	0	0	1	20
89	2,3-dimethoxy-5,6-dimethyl-1,4-benzoquinone	-1303	2684.25	-1392.96	89.9579	-1403.64	100.639	0	0	0	0	0	0	0	0	0	0	0	0	1	26
95	(1′-hydroxyethyl)-1,4-benzoquinone	-1108	3047.57	-1029.64	78.3562	-1040.33	67.6746	1	1	0	0	0	1	0	0	0	0	0	0	1	19
96	methoxycarbonyl-1,4-benzoquinone	-1044	3130.86	-946.348	97.6521	-957.029	86.9706	0	0	0	0	0	0	0	0	0	0	0	0	1	18
97	2-methoxycarbonyl-3-phenylsulfonyl-1,4-benzoquinone	-747	3413.48	-663.736	83.2643	-674.417	72.5828	0	0	0	0	0	0	0	0	0	0	0	0	1	31
99	(2′-nitro)phenyl-1,4-benzoquinone	-1148	3031.67	-1045.54	102.456	-1056.23	91.774	0	0	0	0	0	0	0	0	0	0	1	0	0	24
100	2,5-diethylamino-1,4-benzoquinone	-1674	2229.25	-1847.96	173.958	-1858.64	184.64	1	1	0	0	1	0	0	0	0	0	0	0	0	28
102	phenylthio-1,4-benzoquinone	-1147	2997.81	-1079.4	67.5976	-1090.08	56.9161	0	0	0	1	0	0	0	0	0	0	0	0	0	23
103	2-isopropylthio-5-t-butyl-1,4-benzoquinone	-1241	2800.09	-1277.12	36.1174	-1287.8	46.7989	0	0	0	1	0	0	0	0	0	0	0	0	0	34
104	2-isopropylamino-6-t-butyl-1,4-benzoquinone	-1528	2443.84	-1633.37	105.368	-1644.05	116.05	1	1	0	0	1	0	0	0	0	0	0	0	0	35
105	2-t-butylamino-5-t-butyl-1,4-benzoquinone	-1418	2501.63	-1575.58	157.584	-1586.27	168.265	1	1	0	0	1	0	0	0	0	0	0	0	0	38
106	2-t-butylamino-6-t-butyl-1,4-benzoquinone	-1449	2502.51	-1574.71	125.706	-1585.39	136.388	1	1	0	0	1	0	0	0	0	0	0	0	0	38
107	2,5-di-t-butylamino-1,4-benzoquinone	-1614	2382.84	-1694.38	80.3762	-1705.06	91.0578	1	1	0	0	1	0	0	0	0	0	0	0	0	40
108	2-hydroxy-3-methyl-1,4-benzoquinone	-1410	2814.22	-1263	147.004	-1273.68	136.323	1	1	0	0	0	1	0	0	0	0	0	0	1	16
109	2-hydroxy-3-methyl-5,6-dibromo-1,4-benzoquinone	-1060	3229.86	-847.352	212.648	-858.033	201.967	1	1	0	0	0	1	0	0	0	1	0	0	1	16
110	2-hydroxy-3,6-dimethyl-5-undecyl-1,4-benzoquinone	-1414	2514.96	-1562.25	148.251	-1572.93	158.932	1	1	0	0	0	1	0	0	0	0	0	0	1	52
113	2,5-dipiperidino-1,4-benzoquinone	-1343	2233	-1844.21	501.215	-1854.9	511.896	1	1	0	0	0	0	0	0	0	0	0	0	0	42
114	3’indolyl-1,4-benzoquinone	-1000	2717.24	-1359.98	359.977	-1370.66	370.659	0	0	0	0	0	0	0	0	0	0	0	0	0	26
115	2-chloro-3-methoxycarbonyl-1,4-benzoquinone	-721	3201.95	-875.26	154.26	-885.941	164.941	0	0	0	0	0	0	0	1	0	0	0	0	1	18
117	1-chloro-9,10-anthraquinone	-1447	2719.34	-1357.87	89.1323	-1369.2	77.7974	0	0	0	0	0	0	0	1	0	0	0	0	0	24
118	2-chloro-9,10-anthraquinone	-1452	2747.51	-1329.7	122.3	-1341.03	110.965	0	0	0	0	0	0	0	1	0	0	0	0	0	24
119	2-iodo-9,10-anthraquinone	-1501	2766.22	-1310.99	190.008	-1322.33	178.673	0	0	0	0	0	0	0	0	1	0	0	0	0	24
120	2-bromo-3-methyl-9,10-anthraquinone	-1435	2748.75	-1328.46	106.535	-1339.8	95.2003	0	0	0	0	0	0	0	0	0	1	0	0	0	27
121	1,5-dichloro-9,10-anthraquinone	-1444	2776.01	-1301.2	142.799	-1312.54	131.464	0	0	0	0	0	0	0	1	0	0	0	0	0	24
122	1,8-dichloro-9,10-anthraquinone	-1445	2763.11	-1314.1	130.897	-1325.44	119.562	0	0	0	0	0	0	0	1	0	0	0	0	0	24
123	1-methyl-9,10-anthraquinone	-1494	2587.2	-1490.01	3.99094	-1501.34	7.344	0	0	0	0	0	0	0	0	0	0	0	0	0	27
124	2-methyl-9,10-anthraquinone	-1470	2577.11	-1500.11	30.1066	-1511.44	41.4416	0	0	0	0	0	0	0	0	0	0	0	0	0	27
125	2-ethyl-9,10-anthraquinone	-1487	2550.06	-1527.16	40.1569	-1538.49	51.4918	0	0	0	0	0	0	0	0	0	0	0	0	0	30
126	2-t-butyl-9,10-anthraquinone	-1470	2547.72	-1529.49	59.4935	-1540.83	70.8284	0	0	0	0	0	0	0	0	0	0	0	0	0	36
127	1,4-dimethyl-9,10-anthraquinone	-1589	2508.39	-1568.82	20.1765	-1580.16	8.8416	0	0	0	0	0	0	0	0	0	0	0	0	0	30
128	1,8-dimethyl-9,10-anthraquinone	-1558	2507.47	-1569.74	11.7386	-1581.07	23.0735	0	0	0	0	0	0	0	0	0	0	0	0	0	30
129	2,3-dimethyl-9,10-anthraquinone	-1580	2525.41	-1551.8	28.1987	-1563.14	16.8638	0	0	0	0	0	0	0	0	0	0	0	0	0	30
130	2,7-dimethyl-9,10-anthraquinone	-1486	2529.98	-1547.23	61.2291	-1558.56	72.5641	0	0	0	0	0	0	0	0	0	0	0	0	0	30
131	1,3,5,7-tetramethyl-9,10-anthraquinone	-1674	2365.95	-1711.26	37.2572	-1722.59	48.5921	0	0	0	0	0	0	0	0	0	0	0	0	0	36
132	2,3,6,7-tetramethyl-9,10-anthraquinone	-1510	2427.61	-1649.61	139.606	-1660.94	150.941	0	0	0	0	0	0	0	0	0	0	0	0	0	36
133	benz[a]-9,10-anthraquinone	-1355	2816.1	-1261.11	93.8866	-1272.45	82.5517	0	0	0	0	0	0	0	0	0	0	0	0	0	30
134	(2-methylbenz[a])-3-methyl-9,10-anthraquinone	-1397	2734.29	-1342.92	54.0812	-1354.25	42.7463	0	0	0	0	0	0	0	0	0	0	0	0	0	36
135	benz[b]-1-chloro-9,10-anthraquinone	-1488	2653.1	-1424.12	63.8829	-1435.45	52.548	0	0	0	0	0	0	0	1	0	0	0	0	0	30
136	dibenz[b,e]-9,10-anthraquinone	-1491	2579.78	-1497.43	6.43169	-1508.77	17.7666	0	0	0	0	0	0	0	0	0	0	0	0	0	36
137	1-methoxy-9,10-anthraquinone	-1418	2540.61	-1536.6	118.599	-1547.93	129.934	0	0	0	0	0	0	0	0	0	0	0	0	1	28
138	2-methoxy-9,10-anthraquinone	-1462	2560.74	-1516.47	54.4686	-1527.8	65.8035	0	0	0	0	0	0	0	0	0	0	0	0	1	28
141	2,6-dimethoxy-9,10-anthraquinone	-1490	2496.88	-1580.33	90.3276	-1591.66	101.662	0	0	0	0	0	0	0	0	0	0	0	0	1	32
142	2,7-dimethoxy-9,10-anthraquinone	-1427	2516.59	-1560.63	133.627	-1571.96	144.962	0	0	0	0	0	0	0	0	0	0	0	0	1	32
143	1-acetoxy-9,10-anthraquinone	-1218	3031.97	-1045.24	172.761	-1056.57	161.426	0	0	0	0	0	0	0	0	0	0	0	1	1	30
144	2-acetoxy-9,10-anthraquinone	-1410	2635.46	-1441.75	31.7518	-1453.09	43.0868	0	0	0	0	0	0	0	0	0	0	0	1	1	30
145	1,4-diacetoxy-9,10-anthraquinone	-1197	3052.34	-1024.88	172.124	-1036.21	160.789	0	0	0	0	0	0	0	0	0	0	0	1	1	36
146	1,8-diacetoxy-9,10-anthraquinone	-1128	2698.15	-1379.06	251.062	-1390.4	262.397	0	0	0	0	0	0	0	0	0	0	0	1	1	36
147	2,6-diacetoxy-9,10-anthraquinone	-1380	2649.33	-1427.88	47.8836	-1439.22	59.2185	0	0	0	0	0	0	0	0	0	0	0	1	1	36
148	2,7-diacetoxy-9,10-anthraquinone	-1380	2639.52	-1437.7	57.6969	-1449.03	69.0319	0	0	0	0	0	0	0	0	0	0	0	1	1	36
149	1-(2-methoxy-phenoxy)-9,10-anthraquinone	-1449	2663.41	-1413.8	35.2005	-1425.13	23.8655	0	0	0	0	0	0	0	0	0	0	0	0	1	39
150	1-amino-9,10-anthraquinone	-1601	2617.36	-1459.85	141.147	-1471.19	129.812	1	1	0	0	1	0	0	0	0	0	0	0	0	26
152	1-amino-5-chloro-9,10-anthraquinone	-1495	2673.4	-1403.81	91.1871	-1415.15	79.8522	1	1	0	0	1	0	0	1	0	0	0	0	0	26
153	1-amino-8-chloro-9,10-anthraquinone	-1499	2684.67	-1392.54	106.462	-1403.87	95.127	1	1	0	0	1	0	0	1	0	0	0	0	0	26
155	1-amino-5-methoxy-9,10-anthraquinone	-1483	2518.52	-1558.69	75.6893	-1570.02	87.0242	1	1	0	0	1	0	0	0	0	0	0	0	1	30
156	1-amino-4-methylamino-9,10-anthraquinone	-1558	2551.69	-1525.53	32.4745	-1536.86	21.1396	1	1	0	0	1	0	0	0	0	0	0	0	0	31
157	1-amino-2-sulfonate-9,10-anthraquinone	-921	2522.14	-1555.07	634.074	-1566.41	645.409	1	1	1	0	1	0	0	0	0	0	0	0	0	29
158	1-amino-6,7-dichloro-9,10-anthraquinone	-1384	2780.58	-1296.63	87.3706	-1307.96	76.0356	1	1	0	0	1	0	0	1	0	0	0	0	0	26
160	2-amino-1-chloro-3-bromo-9,10-anthraquinone	-1547	2640.15	-1437.06	109.937	-1448.4	98.6016	1	1	0	0	1	0	0	1	0	1	0	0	0	26
161	2-amino-1-bromo-3-chloro-9,10-anthraquinone	-1518	2666.92	-1410.29	107.709	-1421.63	96.3744	1	1	0	0	1	0	0	1	0	1	0	0	0	26
162	1-amino-4-chloro-2-methyl-9,10-anthraquinone	-1529	2640.64	-1436.57	92.4318	-1447.9	81.0969	1	1	0	0	1	0	0	1	0	0	0	0	0	29
163	1-amino-4-bromo-2-sulfonate-9,10-anthraquinone	-1486	2619.97	-1457.24	28.7619	-1468.57	17.427	1	1	1	0	1	0	0	0	0	1	0	0	0	29
165	1,2-diamino-9,10-anthraquinone	-1671	2553.69	-1523.52	147.478	-1534.86	136.143	1	1	0	0	1	0	0	0	0	0	0	0	0	28
166	1,4-diamino-9,10-anthraquinone	-1605	2556.22	-1520.99	84.0081	-1532.33	72.6731	1	1	0	0	1	0	0	0	0	0	0	0	0	28
167	1,5-diamino-9,10-anthraquinone	-1618	2582.63	-1494.58	123.423	-1505.91	112.088	1	1	0	0	1	0	0	0	0	0	0	0	0	28
169	1,4,5,8-tetraamino-9,10-anthraquinone	-1707	2482.33	-1594.88	112.117	-1606.22	100.782	1	1	0	0	1	0	0	0	0	0	0	0	0	32
170	1-methylamino-9,10-anthraquinone	-1520	2584.27	-1492.94	27.0619	-1504.27	15.7269	1	1	0	0	1	0	0	0	0	0	0	0	0	29
173	1,4-diisopropylamino-9,10-anthraquinone	-1618	2442.8	-1634.41	16.4125	-1645.75	27.7474	1	1	0	0	1	0	0	0	0	0	0	0	0	46
177	1-hydroxy-9,10-anthraquinone	-1248	2954.02	-1123.19	124.811	-1134.52	113.476	1	1	0	0	0	1	0	0	0	0	0	0	1	25
178	2-hydroxy-9,10-anthraquinone	-1316	2546.39	-1530.83	214.827	-1542.16	226.162	1	1	0	0	0	1	0	0	0	0	0	0	1	25
180	1-hydroxy-4-acetoxy-9,10-anthraquinone	-1214	2970.57	-1106.64	107.356	-1117.98	96.0207	1	1	0	0	0	1	0	0	0	0	0	1	1	31
181	1-hydroxy-4-amino-9,10-anthraquinone	-1420	2514.16	-1563.06	143.055	-1574.39	154.39	1	1	0	0	1	1	0	0	0	0	0	0	1	27
182	1-hydroxy-4(p-toluidino)-9,10-anthraquinone	-1235	2643.24	-1433.97	198.972	-1445.31	210.307	1	1	0	0	0	1	0	0	0	0	0	0	1	40
183	1-hydroxy-3-bromo-4-amino-9,10-anthraquinone	-1244	2956.83	-1120.38	123.62	-1131.71	112.285	1	1	0	0	1	1	0	0	0	1	0	0	1	27
184	1,2-dihydroxy-9,10-anthraquinone	-1271	3014.06	-1063.15	207.848	-1074.49	196.513	1	1	0	0	0	1	0	0	0	0	0	0	1	26
185	1,4-dihydroxy-9,10-anthraquinone	-1188	3003.84	-1073.37	114.627	-1084.71	103.292	1	1	0	0	0	1	0	0	0	0	0	0	1	26
186	1,5-dihydroxy-9,10-anthraquinone	-989	2942.07	-1135.14	146.138	-1146.47	157.473	1	1	0	0	0	1	0	0	0	0	0	0	1	26
187	1,8-dihydroxy-9,10-anthraquinone	-1206	2931.01	-1146.2	59.8025	-1157.53	48.4676	1	1	0	0	0	1	0	0	0	0	0	0	1	26
191	1,4-dihydroxy-5-methoxy-9,10-anthraquinone	-1202	2983.02	-1094.2	107.803	-1105.53	96.4685	1	1	0	0	0	1	0	0	0	0	0	0	1	30
194	1,4-dihydroxy-2-sulfonate-9,10-anthraquinone	-1019	2917.53	-1159.68	140.681	-1171.02	152.016	1	1	1	0	0	1	0	0	0	0	0	0	1	29
195	1,4-diydroxy-2-methylsulfonate-9,10-anthraquinone	-788	3437.16	-640.056	147.944	-651.391	136.609	1	1	0	0	0	0	0	0	0	0	0	0	1	33
196	1,8-dihydroxy-3-methyl-9,10-anthraquinone	-1212	2939.48	-1137.73	74.2709	-1149.06	62.936	1	1	0	0	0	1	0	0	0	0	0	0	1	29
197	1,4-dihydroxy-2,3-dimethyl-9,10-anthraquinone	-1269	2918.5	-1158.71	110.29	-1170.04	98.9553	1	1	0	0	0	1	0	0	0	0	0	0	1	32
198	1,8-dihydroxy-4,5-diamino-9,10-anthraquinone	-1375	2726.71	-1350.5	24.4964	-1361.84	13.1614	1	1	0	0	1	1	0	0	0	0	0	0	1	30
200	1,2,4-trihydroxy-9,10-anthraquinone	-1201	2949.27	-1127.95	73.0531	-1139.28	61.7181	1	1	0	0	0	1	0	0	0	0	0	0	1	27
201	1,4,5-trihydroxy-9,10-anthraquinone	-1015	2975.63	-1101.59	86.5854	-1112.92	97.9203	1	1	0	0	0	1	0	0	0	0	0	0	1	27
202	1,4,6-trihydroxy-9,10-anthraquinone	-1209	2807.56	-1269.66	60.656	-1280.99	71.991	1	1	0	0	0	1	0	0	0	0	0	0	1	27
203	1,3,8-trihydroxy-6-methyl-9,10-anthraquinone	-1104	2424.9	-1652.31	548.308	-1663.64	559.643	1	1	0	0	0	1	0	0	0	0	0	0	1	30
204	1,2,5,8-tetrahydroxy-9,10-anthraquinone	-1110	2929.46	-1147.75	37.7487	-1159.08	49.0836	1	1	0	0	0	1	0	0	0	0	0	0	1	28
205	1,4,5,8-tetrahydroxy-9,10-anthraquinone	-942	3178.51	-898.698	43.3016	-910.033	31.9667	1	1	0	0	0	1	0	0	0	0	0	0	1	28
206	1,4,5,8-tetrahydroxy-2-methyl-9,10-anthraquinone	-975	3137.92	-939.295	35.7048	-950.63	24.3699	1	1	0	0	0	1	0	0	0	0	0	0	1	31
207	1,2,4,5,8-pentahydroxy-9,10-anthraquinone	-1044	2952.31	-1124.9	80.9002	-1136.24	92.2352	1	1	0	0	0	1	0	0	0	0	0	0	1	29
212	1-piperidino-9,10-anthraquinone	-1550	2540.21	-1537	12.9977	-1548.34	1.66279	1	1	0	0	1	0	0	0	0	0	0	0	0	39
213	2-piperidino-9,10-anthraquinone	-1526	2441.72	-1635.49	109.49	-1646.83	120.825	1	1	0	0	1	0	0	0	0	0	0	0	0	39
214	2-hydroxyethyl-9,10-anthraquinone	-1542	2580.4	-1496.82	45.1837	-1508.15	33.8488	1	1	0	0	0	1	0	0	0	0	0	0	1	31
215	2-methylsulfonate-9,10-anthraquinone	-1285	2906.11	-1171.1	113.902	-1182.43	102.567	0	0	0	0	0	0	0	0	0	0	0	0	0	31
216	2,6-dimethylsulfonate-9,10-anthraquinone	-1082	3105.04	-972.171	109.829	-983.506	98.4941	0	0	0	0	0	0	0	0	0	0	0	0	0	38
217	2,7-dimethylsulfonate-9,10-anthraquinone	-1065	3113.37	-963.839	101.161	-975.174	89.8257	0	0	0	0	0	0	0	0	0	0	0	0	0	38
219	2,6-di(aminosulfonyl)-9,10-anthraquinone	-1056	3036.13	-1041.08	14.9178	-1052.42	3.5829	1	1	0	0	1	0	0	0	0	0	0	0	0	34
221	2-methoxycarbonyl-9,10-anthraquinone	-1400	2833.05	-1244.16	155.839	-1255.5	144.504	0	0	0	0	0	0	0	0	0	0	0	0	1	30
223	2-sulfonate-9,10-anthraquinone	-1472	2541.78	-1535.43	63.4322	-1546.77	74.7672	1	1	1	0	0	0	0	0	0	0	0	0	0	27
225	2,6-disulfonate-9,10-anthraquinone	-1446	2668.36	-1408.85	37.1471	-1420.19	25.8122	1	1	1	0	0	0	0	0	0	0	0	0	0	30
226	2,7-disulfonate-9,10-anthraquinone	-1404	2678.97	-1398.24	5.75743	-1409.58	5.57751	1	1	1	0	0	0	0	0	0	0	0	0	0	30
227	6-cyano-1,4-naphthoquinone	-1116	3002.57	-1074.64	41.3563	-1075.14	40.857	0	0	0	0	0	0	0	0	0	0	0	0	0	19
228	6-cyano-2,3-dimethyl-1,4-naphthoquinone	-1252	2877.65	-1199.56	52.4387	-1200.06	51.9393	0	0	0	0	0	0	0	0	0	0	0	0	0	25
229	2-chloro-1,4-naphthoquinone	-1199	2980.41	-1096.8	102.201	-1097.3	101.701	0	0	0	0	0	0	0	1	0	0	0	0	0	18
230	2-chloro-3-propylamino-1,4-naphthoquinone	-1382	2806	-1271.21	110.791	-1271.71	110.292	1	1	0	0	1	0	0	1	0	0	0	0	0	29
231	2,3-dichloro-1,4-naphthoquinone	-1238	3121.32	-955.896	282.104	-956.395	281.605	0	0	0	0	0	0	0	1	0	0	0	0	0	18
232	6,7-dichloro-1,4-naphthoquinone	-1154	2951.81	-1125.4	28.6002	-1125.9	28.1009	0	0	0	0	0	0	0	1	0	0	0	0	0	18
233	2,3-dibromo-1,4-naphthoquinone	-1087	3149	-928.208	158.792	-928.707	158.293	0	0	0	0	0	0	0	0	0	1	0	0	0	18
234	6,7-dibromo-2-methyl-1,4-naphthoquinone	-1227	2810.12	-1267.1	40.0967	-1267.6	40.596	0	0	0	0	0	0	0	0	0	1	0	0	0	21
235	6,7-dibromo-2,3-dimethyl-1,4-naphthoquinone	-1274	2731.38	-1345.84	71.8367	-1346.34	72.336	0	0	0	0	0	0	0	0	0	1	0	0	0	24
236	2-methyl-1,4-naphthoquinone	-1384	2736.83	-1340.39	43.6137	-1340.89	43.1144	0	0	0	0	0	0	0	0	0	0	0	0	0	21
237	5-methyl-1,4-naphthoquinone	-1382	2695.06	-1382.16	0.156043	-1382.66	0.655347	0	0	0	0	0	0	0	0	0	0	0	0	0	21
238	6-methyl-1,4-naphthoquinone	-1395	2669.94	-1407.27	12.2688	-1407.77	12.7681	0	0	0	0	0	0	0	0	0	0	0	0	0	21
239	2-t-butyl-1,4-naphthoquinone	-1418	2645.3	-1431.91	13.9122	-1432.41	14.4115	0	0	0	0	0	0	0	0	0	0	0	0	0	30
240	2-cyclohexyl-1,4-naphthoquinone	-1418	2619.66	-1457.56	39.5564	-1458.06	40.0557	0	0	0	0	0	0	0	0	0	0	0	0	0	34
241	2,3-dimethyl-1,4-naphthoquinone	-1457	2607.14	-1470.07	13.0681	-1470.57	13.5674	0	0	0	0	0	0	0	0	0	0	0	0	0	24
242	2,6-dimethyl-1,4-naphthoquinone	-1440	2611.35	-1465.86	25.8628	-1466.36	26.3621	0	0	0	0	0	0	0	0	0	0	0	0	0	24
243	2,7-dimethyl-1,4-naphthoquinone	-1368	2615.82	-1461.4	93.3955	-1461.89	93.8948	0	0	0	0	0	0	0	0	0	0	0	0	0	24
245	5,8-dimethyl-1,4-naphthoquinone	-1328	2600.87	-1476.34	148.339	-1476.84	148.838	0	0	0	0	0	0	0	0	0	0	0	0	0	24
246	6,7-dimethyl-1,4-naphthoquinone	-1408	2630.77	-1446.44	38.4406	-1446.94	38.9399	0	0	0	0	0	0	0	0	0	0	0	0	0	24
247	2-methyl-3-ethyl-1,4-naphthoquinone	-1440	2584.65	-1492.56	52.5587	-1493.06	53.058	0	0	0	0	0	0	0	0	0	0	0	0	0	27
248	2-methyl-3-pentyl-1,4-naphthoquinone	-1440	2536.15	-1541.06	101.061	-1541.56	101.56	0	0	0	0	0	0	0	0	0	0	0	0	0	36
249	2-methyl-3-decyl-1,4-naphthoquinone	-1449	2480.16	-1597.05	148.05	-1597.55	148.549	0	0	0	0	0	0	0	0	0	0	0	0	0	51
250	2-methyl-3-undecyl-1,4-naphthoquinone	-1440	2476.7	-1600.51	160.511	-1601.01	161.01	0	0	0	0	0	0	0	0	0	0	0	0	0	54
255	2,3,5-trimethyl-1,4-naphthoquinone	-1597	2539.68	-1537.53	59.4667	-1538.03	58.9674	0	0	0	0	0	0	0	0	0	0	0	0	0	27
257	2-methoxy-1,4-naphthoquinone	-1415	2634.13	-1443.09	28.0858	-1443.59	28.5851	0	0	0	0	0	0	0	0	0	0	0	0	1	22
260	2,3-dimethoxy-1,4-naphthoquinone	-1382	2759.14	-1318.07	63.9252	-1318.57	63.4259	0	0	0	0	0	0	0	0	0	0	0	0	1	26
263	5-acetoxy-8-hydroxy-1,4-naphthoquinone	-1023	2759.75	-1317.46	294.459	-1317.96	294.958	1	1	0	0	0	1	0	0	0	0	0	1	1	25
264	5,8-diacetoxy-1,4-naphthoquinone	-1155	2873.94	-1203.27	48.2713	-1203.77	48.7706	0	0	0	0	0	0	0	0	0	0	0	1	1	30
265	2,5,8-triacetoxy-1,4-naphthoquinone	-1138	3213.32	-863.889	274.111	-864.389	273.611	0	0	0	0	0	0	0	0	0	0	0	1	1	36
266	2-allyloxy-1,4-naphthoquinone40815-72-3	-1354	2636.23	-1440.99	86.9851	-1441.48	87.4844	0	0	0	0	0	0	0	0	0	0	0	0	1	26
267	2-isopropoxy-1,4-naphthoquinone	-1399	2637.38	-1439.83	40.8317	-1440.33	41.331	0	0	0	0	0	0	0	0	0	0	0	0	1	28
268	2-phenylsulfonyl-1,4-naphthoquinone	-940	3192.13	-885.082	54.9183	-885.581	54.419	0	0	0	0	0	0	0	0	0	0	0	0	0	31
269	2-amino-1,4-naphthoquinone	-1499	2602.7	-1474.52	24.4842	-1475.02	23.9849	1	1	0	0	1	0	0	0	0	0	0	0	0	20
270	2-amino-3-thiol-1,4-naphthoquinone	-1364	2735.83	-1341.39	22.6144	-1341.88	22.1151	1	1	0	1	1	0	0	0	0	0	0	0	0	21
272	2-amino-3-propionylamino-1,4-naphthoquinone	-1386	2678.8	-1398.41	12.4079	-1398.91	12.9072	1	1	0	0	1	0	0	0	0	0	0	0	0	30
273	2-amino-3-dimethylamino-1,4-naphthoquinone	-1593	2545.74	-1531.47	61.527	-1531.97	61.0277	1	1	0	0	1	0	0	0	0	0	0	0	0	28
274	2-dimethylamino-1,4-naphthoquinone	-1456	2576.39	-1500.82	44.8189	-1501.32	45.3182	1	1	0	0	1	0	0	0	0	0	0	0	0	26
275	2-(3-methylureidyl)-1,4-naphthoquinone	-1365	2729.59	-1347.63	17.3738	-1348.13	16.8745	1	1	0	0	0	0	0	0	0	0	0	0	0	27
276	2-methylthio-1,4-naphthoquinone	-1346	2780.91	-1296.3	49.6958	-1296.8	49.1965	0	0	0	1	0	0	0	0	0	0	0	0	0	22
277	2-methylthio-3-methyl-1,4-naphthoquinone	-1380	2773.05	-1304.16	75.8383	-1304.66	75.339	0	0	0	1	0	0	0	0	0	0	0	0	0	25
278	2-ethylthio-3-methyl-1,4-naphthoquinone	-1414	2750.63	-1326.58	87.4204	-1327.08	86.9211	0	0	0	1	0	0	0	0	0	0	0	0	0	28
279	2-hydroxy-1,4-naphthoquinone	-1390	2806.87	-1270.34	119.658	-1270.84	119.158	1	1	0	0	0	1	0	0	0	0	0	0	1	19
280	5-hydroxy-1,4-naphthoquinone	-1078	3117.04	-960.17	117.83	-960.67	117.33	1	1	0	0	0	1	0	0	0	0	0	0	1	19
281	2-hydroxy-3-methyl-1,4-naphthoquinone	-1420	2733.73	-1343.48	76.5196	-1343.98	76.0203	1	1	0	0	0	1	0	0	0	0	0	0	1	22
282	2-hydroxy-3-ethyl-1,4-naphthoquinone	-1469	2720.34	-1356.87	112.13	-1357.37	111.631	1	1	0	0	0	1	0	0	0	0	0	0	1	25
283	2-hydroxy-3-pentyl-1,4-naphthoquinone	-1444	2661.42	-1415.8	28.2043	-1416.29	27.705	1	1	0	0	0	1	0	0	0	0	0	0	1	34
284	2-hydroxy-3-hexyl-1,4-naphthoquinone	-1475	2653.47	-1423.74	51.262	-1424.24	50.7627	1	1	0	0	0	1	0	0	0	0	0	0	1	37
285	2-hydroxy-3-heptyl-1,4-naphthoquinone	-1491	2637.49	-1439.72	51.2776	-1440.22	50.7783	1	1	0	0	0	1	0	0	0	0	0	0	1	40
286	2-hydroxy-3-octyl-1,4-naphthoquinone	-1448	2626.66	-1450.55	2.54946	-1451.05	3.04877	1	1	0	0	0	1	0	0	0	0	0	0	1	43
287	2-hydroxy-3-nonyl-1,4-naphthoquinone	-1451	2623.67	-1453.54	2.54429	-1454.04	3.04359	1	1	0	0	0	1	0	0	0	0	0	0	1	46
288	2-hydroxy-3-undecyl-1,4-naphthoquinone	-1453	2602.99	-1474.22	21.2234	-1474.72	21.7227	1	1	0	0	0	1	0	0	0	0	0	0	1	52
289	2-hydroxy-3-(3-methylbutyl)-1,4-naphthoquinone	-1449	2684.98	-1392.23	56.7711	-1392.73	56.2717	1	1	0	0	0	1	0	0	0	0	0	0	1	34
290	2-hydroxy-3-prenyl-1,4-naphthoquinone	-1502	2593.36	-1483.85	18.1461	-1484.35	17.6468	1	1	0	0	0	1	0	0	0	0	0	0	1	32
291	2-hydroxy-3-(3,7-dimethyloctyl)-1,4-naphthoquinone	-1497	2627.98	-1449.23	47.7662	-1449.73	47.2669	1	1	0	0	0	1	0	0	0	0	0	0	1	49
292	2-hydroxy-3-(3-(4-phenoxyphenyl)butyl)-1,4-naphthoquinone	-1452	2617.04	-1460.17	8.16898	-1460.67	8.66829	1	1	0	0	0	1	0	0	0	0	0	0	1	52
293	2-hydroxy-3-(4-(4-phenoxyphenyl)butyl)-1,4-naphthoquinone	-1435	2604.47	-1472.74	37.7398	-1473.24	38.2391	1	1	0	0	0	1	0	0	0	0	0	0	1	52
294	2-hydroxy-3-(4-(4-cyclohexylphenyl)propyl)-1,4-naphthoquinone	-1444	2655.28	-1421.93	22.072	-1422.43	21.5727	1	1	0	0	0	1	0	0	0	0	0	0	1	54
295	2-hydroxy-3-(10-bromodecyl)-1,4-naphthoquinone	-1461	1904.99	-2172.22	711.222	-2172.72	711.722	1	1	0	0	0	1	0	0	0	1	0	0	1	49
296	2-hydroxy-3-(cis-4-cyclohexylcyclohexyl)-1,4-naphthoquinone	-1501	2635.15	-1442.06	58.9374	-1442.56	58.4381	1	1	0	0	0	1	0	0	0	0	0	0	1	51
297	2-hydroxy-3-(4-methylphenylthio)-1,4-naphthoquinone	-1320	2891.52	-1185.69	134.307	-1186.19	133.808	1	1	0	1	0	1	0	0	0	0	0	0	1	33
298	2-hydroxy-3-(10-(decylthio)-decyl)-1,4-naphthoquinone	-1429	2459.08	-1618.13	189.129	-1618.63	189.628	1	1	0	1	0	1	0	0	0	0	0	0	1	80
299	2-hydroxy-3-(10-(4-methylphenylthio)decyl)-1,4-naphthoquinone	-1444	2548.19	-1529.02	85.0206	-1529.52	85.5199	1	1	0	1	0	1	0	0	0	0	0	0	1	63
300	2-hydroxy-3-(10-(4-cyclohexylphenoxy)decyl)-1,4-naphthoquinone	-1444	2575.43	-1501.79	57.7863	-1502.29	58.2856	1	1	0	0	0	1	0	0	0	0	0	0	1	76
301	2-hydroxy-3-phenylazo-1,4-naphthoquinone	-1299	3158.01	-919.205	379.795	-919.705	379.295	1	1	0	0	0	1	0	0	0	0	0	0	1	31
302	2-hydroxy-3-(α(dodecylamino)benzyl)-1,4-naphthoquinone	-1446	2666.45	-1410.77	35.2339	-1411.27	34.7346	1	1	0	0	1	1	0	0	0	0	0	0	1	70
303	2-hydroxy-3-(α(hexadecylamino)benzyl)-1,4-naphthoquinone	-1429	2648.54	-1428.67	0.32674	-1429.17	0.172564	1	1	0	0	1	1	0	0	0	0	0	0	1	82
304	2-hydroxy-7-methoxy-1,4-naphthoquinone	-1397	2692.38	-1384.83	12.172	-1385.33	11.6727	1	1	0	0	0	1	0	0	0	0	0	0	1	23
305	2-hydroxy-7-methoxy-3-(3cyclohexylpropyl)-1,4-naphthoquinone	-1507	2632.04	-1445.17	61.831	-1445.67	61.3317	1	1	0	0	0	1	0	0	0	0	0	0	1	48
306	5-hydroxy-3-bromo-1,4-naphthoquinone	-936	2888.16	-1189.05	253.055	-1189.55	253.554	1	1	0	0	0	1	0	0	0	1	0	0	1	19
307	5-hydroxy-2-methyl-1,4-naphthoquinone	-1176	3057.97	-1019.25	156.755	-1019.74	156.256	1	1	0	0	0	1	0	0	0	0	0	0	1	22
308	5-hydroxy-3-methyl-1,4-naphthoquinone	-1117	2566.56	-1510.65	393.652	-1511.15	394.151	1	1	0	0	0	1	0	0	0	0	0	0	1	22
309	2,3-dihydroxy-1,4-naphthoquinone	-1331	2799.81	-1277.4	53.6017	-1277.9	53.1024	1	1	0	0	0	1	0	0	0	0	0	0	1	20
310	5,8-dihydroxy-1,4-naphthoquinone	-979	3188.72	-888.49	90.5102	-888.989	90.0109	1	1	0	0	0	1	0	0	0	0	0	0	1	20
313	2-(3-methylphenylthio)-1,4-naphthoquinone	-1219	2874.75	-1202.46	16.5364	-1202.96	16.0371	0	0	0	1	0	0	0	0	0	0	0	0	0	32
314	2-methyl-3-(2-naphthylthio)-1,4-naphthoquinone	-1269	2809.81	-1267.4	1.59609	-1267.9	1.09679	0	0	0	1	0	0	0	0	0	0	0	0	0	38
317	3,4,5,6-tetrachloro-1,2-benzoquinone	-645	3519.6	-557.609	87.3909	-450.448	194.552	0	0	0	0	0	0	0	1	0	0	0	0	0	12
318	3,4,5,6-tetrabromo-1,2-benzoquinone	-602	3513.08	-564.13	37.8696	-456.969	145.031	0	0	0	0	0	0	0	0	0	1	0	0	0	12
319	3,5-dibutyl-1,2-benzoquinone	-1142	2704.42	-1372.79	230.789	-1265.63	123.627	0	0	0	0	0	0	0	0	0	0	0	0	0	36
320	4(3’indolyl)-1,2-benzoquinone	-827	2857.56	-1219.65	392.652	-1112.49	285.491	0	0	0	0	0	0	0	0	0	0	0	0	0	26
321	3-bromo-1,2-naphthoquinone	-1254	3046.01	-1031.2	222.802	-924.036	329.964	0	0	0	0	0	0	0	0	0	1	0	0	0	18
322	4-allyloxy-1,2-naphthoquinone	-1406	2592.54	-1484.67	78.6732	-1377.51	28.4881	0	0	0	0	0	0	0	0	0	0	0	0	1	26
323	4-dimethylamino-1,2-naphthoquinone	-1414	2678.66	-1398.55	15.45	-1291.39	122.611	1	1	0	0	1	0	0	0	0	0	0	0	0	26
324	4-ethylamino-1,2-naphthoquinone	-1461	2485.76	-1591.45	130.453	-1484.29	23.2913	1	1	0	0	1	0	0	0	0	0	0	0	0	26
325	4-hydroxy-1,2-naphthoquinone	-1061	2644.07	-1433.14	372.138	-1325.98	264.977	1	1	0	0	0	1	0	0	0	0	0	0	1	19
326	4-sulfonate	-1040	2791.21	-1286	246.003	-1178.84	138.841	1	1	1	0	0	0	0	0	0	0	0	0	0	21
328	4-allyloxy-1,2-anthraquinone	-1401	2565.31	-1511.9	110.9	-1404.74	3.73868	0	0	0	0	0	0	0	0	0	0	0	0	1	32
329	2-hydroxy-1,4anthraquinone	-1367	2748.44	-1328.77	38.2254	-1221.61	145.387	1	1	0	0	0	1	0	0	0	0	0	0	1	25
330	1-methyl-7-isopropyl-9,10-phenanthrenequinone	-1257	2543.21	-1534.01	277.007	-1426.85	169.846	0	0	0	0	0	0	0	0	0	0	0	0	0	36
332	3,3′,5,5′-tetramethyl-4,4′-diphenoquinone	-704	3406.1	-671.109	32.8913	-563.947	140.053	0	0	0	0	0	0	0	0	0	0	0	0	0	34
333	3,3′,5,5′-tetraisopropyl-4,4′-diphenoquinone	-712	3038.89	-1038.32	326.323	-931.161	219.161	0	0	0	0	0	0	0	0	0	0	0	0	0	58
334	3,3′,5,5′-tetrabutyl-4,4′-diphenoquinone	-700	3114.1	-963.112	263.112	-855.951	155.951	0	0	0	0	0	0	0	0	0	0	0	0	0	70
347	7,7,8,8-tetracyano-1,4-quinonedimethane	-268	3976.23	-100.984	167.016	6.17775	274.178	0	0	0	0	0	0	0	0	0	0	0	0	0	20
348	alloxazine	-1503	2471.71	-1605.5	102.501	-1498.34	4.66055	1	1	0	0	0	0	0	0	0	0	0	0	0	22
				MAE all quinones	107.235
		-1252.56	2824.65	Min Absolute Error	0.156043			142	159	14	14	56	81	3	35	6	28	5	10	99
	Notes:	All Quinones	4077.21	Max Absolute Error	711.222			Titratable?	Non-titratable?	Sulfonate?	Thio?	Amine?	Hydroxy?	Fluorine?	Chlorine?	Iodine?	Bromine?	Nitro?	Acetoxy?	Oxy?
	Those marked in red are the ones which are not computed yet.	-1107.24	2980.66	R	0.872203		All	111.772	100.041	151.407	69.3979	91.7517	120.277	114.832	114.541	125.031	146.328	99.6089	146.931	110.855
	Those marked in yellow denote the beginning and end of Table2-2c /5-5c 6-6C/11	BQ	4087.89	R^2	0.760738		BQ	165.953	106.756	#DIV/0!	51.8575	130.664	141.224	114.832	121.468	114.302	121.298	99.6089	#DIV/0!	99.7932
		-1362.84	2725.7				NQ	100.751	96.9311	#DIV/0!	91.4898	56.4616	102.673	#DIV/0!	144.664	#DIV/0!	74.148	#DIV/0!	136.622	107.78
		AQ	4088.55				AQ	106.804	87.395	153.502	#DIV/0!	99.9551	119.362	#DIV/0!	92.675	178.673	83.9777	#DIV/0!	121.71	117.237
		-1353.39	2724.32				T11	116.628	172.507	138.841	#DIV/0!	72.9514	205.182	#DIV/0!	194.552	#DIV/0!	237.497	#DIV/0!	#DIV/0!	110.648
		NQ	4077.71
		-1042.44	2927.61							BQ	NQ	AQ	T11
		T11	3970.05						MAE	114.737	87.8323	98.6195	153.88
									Min	3.21126	0.172564	1.66279	3.73868
									Max	511.896	711.722	645.409	329.964

## Sheet: IEF-PCM-direct-Q.-Q=
Molecule Index	Molecule Name	Experimental Redox Q/Q.- E(mV)	Computed Redox Q/Q.-E(mV)	All fit	Abs error on all	Fit individual	Abs error	Titratable?	Non-titratable	Sulfonate?	Thio?	Amine?	Hydroxy?	Fluorine?	Chlorine?	Iodine?	Bromine?	Nitro?	Acetoxy?	Oxy?	Size
0	cyano-1,4-benzoquinone	-796	3283.08	-806.1	10.1005	-805.486	9.48608	0	0	0	0	0	0	0	0	0	0	0	0	0	13
1	2,3-dicyano-1,4-benzoquinone	-466	3788.01	-301.17	164.83	-300.556	165.444	0	0	0	0	0	0	0	0	0	0	0	0	0	14
2	2,3-dicyano-5,6-dichloro-1,4-benzoquinone	-258	4056.52	-32.6646	225.335	-32.0501	225.95	0	0	0	0	0	0	0	1	0	0	0	0	0	14
3	chloro-1,4-benzoquinone	-1073	3042.74	-1046.44	26.5582	-1045.83	27.1726	0	0	0	0	0	0	0	1	0	0	0	0	0	12
4	2-bromo-5-t-butyl-1,4-benzoquinone	-1229	2935.76	-1153.42	75.583	-1152.8	76.1974	0	0	0	0	0	0	0	0	0	1	0	0	0	24
5	2-bromo-6-methyl-1,4-benzoquinone	-1104	2975.39	-1113.79	9.79364	-1113.18	9.17923	0	0	0	0	0	0	0	0	0	1	0	0	0	15
6	2-iodo-6-isopropyl-1,4-benzoquinone	-1270	2992.48	-1096.7	173.3	-1096.09	173.915	0	0	0	0	0	0	0	0	1	0	0	0	0	21
7	2-iodo-3-methyl-6-isopropyl-1,4-benzoquinone	-1193	2856.83	-1232.35	39.3539	-1231.74	38.7395	0	0	0	0	0	0	0	0	1	0	0	0	0	24
8	2-chloro-6-bromo-1,4-benzoquinone	-938	3248.44	-840.741	97.2586	-840.127	97.873	0	0	0	0	0	0	0	1	0	1	0	0	0	12
9	2,3-dichloro-1,4-benzoquinone	-972	3199.94	-889.246	82.7545	-888.631	83.3689	0	0	0	0	0	0	0	1	0	0	0	0	0	12
10	2,5-dichloro-1,4-benzoquinone	-942	3245.24	-843.939	98.0608	-843.325	98.6752	0	0	0	0	0	0	0	1	0	0	0	0	0	12
11	2,6-dichloro-1,4-benzoquinone	-935	3234.75	-854.433	80.5667	-853.819	81.1811	0	0	0	0	0	0	0	1	0	0	0	0	0	12
12	2,6-dibromo-1,4-benzoquinone	-887	3260.75	-828.427	58.5734	-827.812	59.1878	0	0	0	0	0	0	0	0	0	1	0	0	0	12
13	2,6-diiodo-1,4-benzoquinone	-925	3235.4	-853.785	71.2145	-853.171	71.8289	0	0	0	0	0	0	0	0	1	0	0	0	0	12
14	2,3-dichloro-5-t-butyl-1,4-benzoquinone	-1136	3057.45	-1031.73	104.269	-1031.12	104.884	0	0	0	0	0	0	0	1	0	0	0	0	0	24
15	2,3-dibromo-5-t-butyl-1,4-benzoquinone	-1127	3080.28	-1008.9	118.097	-1008.29	118.711	0	0	0	0	0	0	0	0	0	1	0	0	0	24
16	2,3-diiodo-5-t-butyl-1,4-benzoquinone	-1156	3055.02	-1034.16	121.841	-1033.54	122.455	0	0	0	0	0	0	0	0	1	0	0	0	0	24
17	2,6-dichloro-3,5-dimethyl-1,4-benzoquinone	-1142	3016.87	-1072.31	69.6904	-1071.7	70.3048	0	0	0	0	0	0	0	1	0	0	0	0	0	18
18	2,5-dichloro-3,6-di-t-butyl-1,4-benzoquinone	-1334	2874.55	-1214.63	119.365	-1214.02	119.98	0	0	0	0	0	0	0	1	0	0	0	0	0	36
19	2,5-dibromo-3-methyl-6-isopropyl-1,4-benzoquinone	-1239	3035.94	-1053.24	185.755	-1052.63	186.37	0	0	0	0	0	0	0	0	0	1	0	0	0	24
20	2,5-dibromo-3,6-diisopropyl-1,4-benzoquinone	-1217	2964.92	-1124.26	92.7356	-1123.65	93.35	0	0	0	0	0	0	0	0	0	1	0	0	0	30
21	2,5-dibromo-3,6-diphenyl-1,4-benzoquinone	-1029	3191.22	-897.965	131.035	-897.35	131.65	0	0	0	0	0	0	0	0	0	1	0	0	0	32
22	2,5-dichloro-3,6-dimethoxy-1,4-benzoquinone	-1026	3154.47	-934.71	91.2896	-934.096	91.904	0	0	0	0	0	0	0	1	0	0	0	0	1	20
23	2,6-dibromo-3,5-dimethoxy-1,4-benzoquinone	-1094	3188.81	-900.368	193.632	-899.754	194.246	0	0	0	0	0	0	0	0	0	1	0	0	1	20
24	2,5-dibromo-3,6-diamino-1,4-benzoquinone	-1371	2826.26	-1262.92	108.077	-1262.31	108.691	1	1	0	0	1	0	0	0	0	1	0	0	0	16
25	2,5-dibromo-3,6-di(cyclohexylamino)-1,4-benzoquinone	-1318	2809.34	-1279.84	38.1593	-1279.23	38.7737	1	1	0	0	1	0	0	0	0	1	0	0	0	48
26	trichloro-1,4-benzoquinone	-832	3371.88	-717.303	114.697	-716.689	115.311	0	0	0	0	0	0	0	1	0	0	0	0	0	12
27	tribromo-hexyl-1,4-benzoquinone	-966	3280.94	-808.243	157.757	-807.629	158.371	0	0	0	0	0	0	0	0	0	1	0	0	0	30
28	tetrafluoro-1,4-benzoquinone	-848	3396.56	-692.623	155.377	-692.009	155.991	0	0	0	0	0	0	1	0	0	0	0	0	0	12
29	tetrachloro-1,4-benzoquinone	-774	3498.04	-591.137	182.863	-590.523	183.477	0	0	0	0	0	0	0	1	0	0	0	0	0	12
30	tetrabromo-1,4-benzoquinone	-751	3554.28	-534.897	216.103	-534.282	216.718	0	0	0	0	0	0	0	0	0	1	0	0	0	12
31	tetraiodo-1,4-benzoquinone	-754	3471.19	-617.994	136.006	-617.38	136.62	0	0	0	0	0	0	0	0	1	0	0	0	0	12
32	methyl-1,4-benzoquinone	-1270	2753.58	-1335.61	65.6054	-1334.99	64.991	0	0	0	0	0	0	0	0	0	0	0	0	0	15
33	t-butyl-1,4-benzoquinone	-1253	2702.8	-1386.39	133.386	-1385.77	132.771	0	0	0	0	0	0	0	0	0	0	0	0	0	24
34	2-methyl-5-isopropyl-1,4-benzoquinone	-1299	2656.89	-1432.29	133.293	-1431.68	132.678	0	0	0	0	0	0	0	0	0	0	0	0	0	24
35	2-methyl-5-isopropyl-3,6-dinitro-1,4-benzoquinone	-755	3442.09	-647.088	107.912	-646.474	108.526	0	0	0	0	0	0	0	0	0	0	1	0	0	28
37	2,3-dimethyl-1,4-benzoquinone	-1269	2655.7	-1433.48	164.483	-1432.87	163.869	0	0	0	0	0	0	0	0	0	0	0	0	0	18
38	2,5-dimethyl-1,4-benzoquinone	-1299	2680.85	-1408.33	109.329	-1407.71	108.715	0	0	0	0	0	0	0	0	0	0	0	0	0	18
39	2,6-dimethyl-1,4-benzoquinone	-1257	2682.86	-1406.32	149.323	-1405.71	148.709	0	0	0	0	0	0	0	0	0	0	0	0	0	18
44	2,3-dimethyl-5,6-methylenedioxy-1,4-benzoquinone	-1259	2787.63	-1301.55	42.5477	-1300.93	41.9333	0	0	0	0	0	0	0	0	0	0	0	0	1	21
45	2,5-di-t-butyl-1,4-benzoquinone	-1440	2617.84	-1471.34	31.3371	-1470.72	30.7227	0	0	0	0	0	0	0	0	0	0	0	0	0	36
46	2,6-di-t-butyl-1,4-benzoquinone	-1363	2592.42	-1496.77	133.766	-1496.15	133.151	0	0	0	0	0	0	0	0	0	0	0	0	0	36
47	2,6-di-isopropyl-1,4-benzoquinone	-1354	2628.14	-1461.04	107.04	-1460.43	106.426	0	0	0	0	0	0	0	0	0	0	0	0	0	30
49	trimethyl-1,4-benzoquinone	-1393	2603.27	-1485.91	92.908	-1485.29	92.2936	0	0	0	0	0	0	0	0	0	0	0	0	0	21
50	trimethyl-phytyl-1,4-benzoquinone	-1390	2459.68	-1629.5	239.498	-1628.88	238.884	0	0	0	0	0	0	0	0	0	0	0	0	0	79
53	tetramethyl-1,4-benzoquinone	-1422	2450.46	-1638.72	216.719	-1638.1	216.104	0	0	0	0	0	0	0	0	0	0	0	0	0	24
58	2-acetyl-5-methyl-1,4-benzoquinone	-1056	3085.29	-1003.89	52.1124	-1003.27	52.7268	0	0	0	0	0	0	0	0	0	0	0	0	0	20
60	2-acetyl-3-chloro-1,4-benzoquinone	-808	3178.09	-911.089	103.089	-910.474	102.474	0	0	0	0	0	0	0	1	0	0	0	0	0	17
61	pivaloyl-1,4-benzoquinone	-1116	2900.95	-1188.23	72.2282	-1187.61	71.6138	0	0	0	0	0	0	0	0	0	0	0	0	0	26
62	phenyl-1,4-benzoquinone	-1146	2863.91	-1225.27	79.2709	-1224.66	78.6565	0	0	0	0	0	0	0	0	0	0	0	0	0	22
63	2,3-diphenyl-1,4-benzoquinone	-1146	2825.34	-1263.84	117.838	-1263.22	117.223	0	0	0	0	0	0	0	0	0	0	0	0	0	32
64	2,5-diphenyl-1,4-benzoquinone	-1146	2910.13	-1179.05	33.0506	-1178.44	32.4362	0	0	0	0	0	0	0	0	0	0	0	0	0	32
67	2-phenylsulfonyl-3-acetyl-1,4-benzoquinone	-744	3309.8	-779.38	35.3804	-778.766	34.766	0	0	0	0	0	0	0	0	0	0	0	0	0	30
68	2-phenylsulfonyl-3-pivaloyl-1,4-benzoquinone	-752	2984.29	-1104.89	352.887	-1104.27	352.273	0	0	0	0	0	0	0	0	0	0	0	0	0	39
69	2-phenylsulfonyl-3-benzoyl-1,4-benzoquinone	-727	3355.46	-733.723	6.72253	-733.108	6.10812	0	0	0	0	0	0	0	0	0	0	0	0	0	37
70	2-phenylsulfonyl-5,6-dimethyl-1,4-benzoquinone	-1026	3088.59	-1000.59	25.4094	-999.976	26.0238	0	0	0	0	0	0	0	0	0	0	0	0	0	31
71	phenylsulfonyl-trimethyl-1,4-benzoquinone	-1037	2967.01	-1122.17	85.1702	-1121.56	84.5558	0	0	0	0	0	0	0	0	0	0	0	0	0	34
74	2,6-diphenylsulfonyl-3,5-dimethyl-1,4-benzoquinone	-802	3390.59	-698.592	103.408	-697.978	104.022	0	0	0	0	0	0	0	0	0	0	0	0	0	44
75	trifluoromethyl-1,4-benzoquinone	-1010	3129.69	-959.49	50.5097	-958.876	51.1241	0	0	0	0	0	0	1	0	0	0	0	0	0	15
76	benzoyl-1,4-benzoquinone	-1018	3131.04	-958.14	59.86	-957.526	60.4745	0	0	0	0	0	0	0	0	0	0	0	0	0	24
77	(2′-methyl)benzoyl-1,4-benzoquinone	-1018	3213.26	-875.924	142.076	-875.31	142.69	0	0	0	0	0	0	0	0	0	0	0	0	0	27
78	(2′,6′-dimethyl)benzoyl-1,4-benzoquinone	-949	3216.02	-873.158	75.8424	-872.543	76.4569	0	0	0	0	0	0	0	0	0	0	0	0	0	30
79	2-benzoyl-3-methyl-1,4-benzoquinone	-1089	2928.02	-1161.16	72.1642	-1160.55	71.5498	0	0	0	0	0	0	0	0	0	0	0	0	0	27
81	2-(2′-methyl)benzoyl-3-methyl-1,4-benzoquinone	-1095	2949.39	-1139.79	44.7896	-1139.18	44.1752	0	0	0	0	0	0	0	0	0	0	0	0	0	30
82	methoxy-1,4-benzoquinone	-1213	2837.77	-1251.42	38.415	-1250.8	37.8006	0	0	0	0	0	0	0	0	0	0	0	0	1	16
83	2-methoxy-3-methyl-1,4-benzoquinone	-1184	2744.09	-1345.09	161.094	-1344.48	160.48	0	0	0	0	0	0	0	0	0	0	0	0	1	19
84	2,3-dimethoxy-1,4-benzoquinone	-1184	2846.38	-1242.8	58.8013	-1242.19	58.1869	0	0	0	0	0	0	0	0	0	0	0	0	1	20
85	2,5-dimethoxy-1,4-benzoquinone	-1282	2743.6	-1345.58	63.5828	-1344.97	62.9684	0	0	0	0	0	0	0	0	0	0	0	0	1	20
86	2,6-dimethoxy-1,4-benzoquinone	-1282	2878.27	-1210.91	71.0856	-1210.3	71.7	0	0	0	0	0	0	0	0	0	0	0	0	1	20
87	2,3-dimethoxy-5-methyl-1,4-benzoquinone	-1250	2795.32	-1293.87	43.8656	-1293.25	43.2512	0	0	0	0	0	0	0	0	0	0	0	0	1	23
88	2,3-dimethoxy-5,6-dibromo-1,4-benzoquinone	-970	3194.66	-894.517	75.4835	-893.902	76.0979	0	0	0	0	0	0	0	0	0	1	0	0	1	20
89	2,3-dimethoxy-5,6-dimethyl-1,4-benzoquinone	-1303	2629.47	-1459.71	156.714	-1459.1	156.1	0	0	0	0	0	0	0	0	0	0	0	0	1	26
95	(1′-hydroxyethyl)-1,4-benzoquinone	-1108	3006.6	-1082.58	25.4241	-1081.96	26.0385	1	1	0	0	0	1	0	0	0	0	0	0	1	19
96	methoxycarbonyl-1,4-benzoquinone	-1044	3116.48	-972.702	71.2976	-972.088	71.912	0	0	0	0	0	0	0	0	0	0	0	0	1	18
97	2-methoxycarbonyl-3-phenylsulfonyl-1,4-benzoquinone	-747	3357.89	-731.286	15.7137	-730.672	16.3281	0	0	0	0	0	0	0	0	0	0	0	0	1	31
99	(2′-nitro)phenyl-1,4-benzoquinone	-1148	3040.42	-1048.76	99.2375	-1048.15	99.8519	0	0	0	0	0	0	0	0	0	0	1	0	0	24
100	2,5-diethylamino-1,4-benzoquinone	-1674	2399.93	-1689.25	15.2479	-1688.63	14.6334	1	1	0	0	1	0	0	0	0	0	0	0	0	28
102	phenylthio-1,4-benzoquinone	-1147	3004.05	-1085.13	61.8713	-1084.51	62.4858	0	0	0	1	0	0	0	0	0	0	0	0	0	23
103	2-isopropylthio-5-t-butyl-1,4-benzoquinone	-1241	2789.8	-1299.39	58.3857	-1298.77	57.7713	0	0	0	1	0	0	0	0	0	0	0	0	0	34
104	2-isopropylamino-6-t-butyl-1,4-benzoquinone	-1528	2457.18	-1632	104	-1631.39	103.385	1	1	0	0	1	0	0	0	0	0	0	0	0	35
105	2-t-butylamino-5-t-butyl-1,4-benzoquinone	-1418	2460.2	-1628.98	210.984	-1628.37	210.37	1	1	0	0	1	0	0	0	0	0	0	0	0	38
106	2-t-butylamino-6-t-butyl-1,4-benzoquinone	-1449	2441.66	-1647.52	198.519	-1646.9	197.905	1	1	0	0	1	0	0	0	0	0	0	0	0	38
107	2,5-di-t-butylamino-1,4-benzoquinone	-1614	2333.19	-1755.99	141.992	-1755.38	141.377	1	1	0	0	1	0	0	0	0	0	0	0	0	40
108	2-hydroxy-3-methyl-1,4-benzoquinone	-1410	2783.98	-1305.2	104.801	-1304.58	105.415	1	1	0	0	0	1	0	0	0	0	0	0	1	16
109	2-hydroxy-3-methyl-5,6-dibromo-1,4-benzoquinone	-1060	3174.11	-915.071	144.929	-914.457	145.543	1	1	0	0	0	1	0	0	0	1	0	0	1	16
110	2-hydroxy-3,6-dimethyl-5-undecyl-1,4-benzoquinone	-1414	2600.42	-1488.76	74.7578	-1488.14	74.1434	1	1	0	0	0	1	0	0	0	0	0	0	1	52
113	2,5-dipiperidino-1,4-benzoquinone	-1343	2384.8	-1704.38	361.384	-1703.77	360.77	1	1	0	0	0	0	0	0	0	0	0	0	0	42
114	3’indolyl-1,4-benzoquinone	-1000	2797.98	-1291.2	291.201	-1290.59	290.587	0	0	0	0	0	0	0	0	0	0	0	0	0	26
115	2-chloro-3-methoxycarbonyl-1,4-benzoquinone	-721	3195.76	-893.423	172.423	-892.808	171.808	0	0	0	0	0	0	0	1	0	0	0	0	1	18
117	1-chloro-9,10-anthraquinone	-1447	2685.94	-1403.24	43.7598	-1401.51	45.4889	0	0	0	0	0	0	0	1	0	0	0	0	0	24
118	2-chloro-9,10-anthraquinone	-1452	2721.93	-1367.25	84.7475	-1365.52	86.4766	0	0	0	0	0	0	0	1	0	0	0	0	0	24
119	2-iodo-9,10-anthraquinone	-1501	2743.41	-1345.77	155.232	-1344.04	156.961	0	0	0	0	0	0	0	0	1	0	0	0	0	24
120	2-bromo-3-methyl-9,10-anthraquinone	-1435	2683.8	-1405.38	29.617	-1403.65	31.346	0	0	0	0	0	0	0	0	0	1	0	0	0	27
121	1,5-dichloro-9,10-anthraquinone	-1444	2717.05	-1372.13	71.87	-1370.4	73.599	0	0	0	0	0	0	0	1	0	0	0	0	0	24
122	1,8-dichloro-9,10-anthraquinone	-1445	2736.08	-1353.1	91.8953	-1351.38	93.6243	0	0	0	0	0	0	0	1	0	0	0	0	0	24
123	1-methyl-9,10-anthraquinone	-1494	2539.76	-1549.42	55.416	-1547.69	53.6869	0	0	0	0	0	0	0	0	0	0	0	0	0	27
124	2-methyl-9,10-anthraquinone	-1470	2589.56	-1499.62	29.6165	-1497.89	27.8875	0	0	0	0	0	0	0	0	0	0	0	0	0	27
125	2-ethyl-9,10-anthraquinone	-1487	2583.58	-1505.6	18.6047	-1503.88	16.8757	0	0	0	0	0	0	0	0	0	0	0	0	0	30
126	2-t-butyl-9,10-anthraquinone	-1470	2587.34	-1501.84	31.8409	-1500.11	30.1118	0	0	0	0	0	0	0	0	0	0	0	0	0	36
127	1,4-dimethyl-9,10-anthraquinone	-1589	2433.63	-1655.55	66.5481	-1653.82	64.8191	0	0	0	0	0	0	0	0	0	0	0	0	0	30
128	1,8-dimethyl-9,10-anthraquinone	-1558	2461.06	-1628.12	70.1223	-1626.39	68.3933	0	0	0	0	0	0	0	0	0	0	0	0	0	30
129	2,3-dimethyl-9,10-anthraquinone	-1580	2568.46	-1520.72	59.2778	-1518.99	61.0069	0	0	0	0	0	0	0	0	0	0	0	0	0	30
130	2,7-dimethyl-9,10-anthraquinone	-1486	2547.64	-1541.55	55.5457	-1539.82	53.8166	0	0	0	0	0	0	0	0	0	0	0	0	0	30
131	1,3,5,7-tetramethyl-9,10-anthraquinone	-1674	2378.53	-1710.65	36.6466	-1708.92	34.9176	0	0	0	0	0	0	0	0	0	0	0	0	0	36
132	2,3,6,7-tetramethyl-9,10-anthraquinone	-1510	2487.21	-1601.97	91.9704	-1600.24	90.2414	0	0	0	0	0	0	0	0	0	0	0	0	0	36
133	benz[a]-9,10-anthraquinone	-1355	2780.49	-1308.69	46.3067	-1306.96	48.0357	0	0	0	0	0	0	0	0	0	0	0	0	0	30
134	(2-methylbenz[a])-3-methyl-9,10-anthraquinone	-1397	2739.02	-1350.16	46.8431	-1348.43	48.5721	0	0	0	0	0	0	0	0	0	0	0	0	0	36
135	benz[b]-1-chloro-9,10-anthraquinone	-1488	2636.25	-1452.93	35.071	-1451.2	36.8	0	0	0	0	0	0	0	1	0	0	0	0	0	30
136	dibenz[b,e]-9,10-anthraquinone	-1491	2549.03	-1540.15	49.1494	-1538.42	47.4203	0	0	0	0	0	0	0	0	0	0	0	0	0	36
137	1-methoxy-9,10-anthraquinone	-1418	2559.4	-1529.78	111.784	-1528.06	110.055	0	0	0	0	0	0	0	0	0	0	0	0	1	28
138	2-methoxy-9,10-anthraquinone	-1462	2593.96	-1495.22	33.2161	-1493.49	31.4871	0	0	0	0	0	0	0	0	0	0	0	0	1	28
141	2,6-dimethoxy-9,10-anthraquinone	-1490	2529.98	-1559.21	69.2057	-1557.48	67.4767	0	0	0	0	0	0	0	0	0	0	0	0	1	32
142	2,7-dimethoxy-9,10-anthraquinone	-1427	2535.91	-1553.27	126.273	-1551.54	124.544	0	0	0	0	0	0	0	0	0	0	0	0	1	32
143	1-acetoxy-9,10-anthraquinone	-1218	3003.62	-1085.56	132.436	-1083.84	134.165	0	0	0	0	0	0	0	0	0	0	0	1	1	30
144	2-acetoxy-9,10-anthraquinone	-1410	2680.64	-1408.54	1.45754	-1406.81	3.1866	0	0	0	0	0	0	0	0	0	0	0	1	1	30
145	1,4-diacetoxy-9,10-anthraquinone	-1197	3045.35	-1043.83	153.165	-1042.11	154.894	0	0	0	0	0	0	0	0	0	0	0	1	1	36
146	1,8-diacetoxy-9,10-anthraquinone	-1128	2677.24	-1411.94	283.943	-1410.21	282.214	0	0	0	0	0	0	0	0	0	0	0	1	1	36
147	2,6-diacetoxy-9,10-anthraquinone	-1380	2752.56	-1336.62	43.3779	-1334.89	45.107	0	0	0	0	0	0	0	0	0	0	0	1	1	36
148	2,7-diacetoxy-9,10-anthraquinone	-1380	2735.11	-1354.07	25.9276	-1352.34	27.6567	0	0	0	0	0	0	0	0	0	0	0	1	1	36
149	1-(2-methoxy-phenoxy)-9,10-anthraquinone	-1449	2631.44	-1457.74	8.74074	-1456.01	7.01168	0	0	0	0	0	0	0	0	0	0	0	0	1	39
150	1-amino-9,10-anthraquinone	-1601	2597.3	-1491.88	109.116	-1490.15	110.845	1	1	0	0	1	0	0	0	0	0	0	0	0	26
152	1-amino-5-chloro-9,10-anthraquinone	-1495	2635.45	-1453.73	41.2655	-1452.01	42.9946	1	1	0	0	1	0	0	1	0	0	0	0	0	26
153	1-amino-8-chloro-9,10-anthraquinone	-1499	2632.07	-1457.11	41.8933	-1455.38	43.6223	1	1	0	0	1	0	0	1	0	0	0	0	0	26
155	1-amino-5-methoxy-9,10-anthraquinone	-1483	2519.87	-1569.31	86.3075	-1567.58	84.5785	1	1	0	0	1	0	0	0	0	0	0	0	1	30
156	1-amino-4-methylamino-9,10-anthraquinone	-1558	2486.32	-1602.86	44.8621	-1601.13	43.133	1	1	0	0	1	0	0	0	0	0	0	0	0	31
157	1-amino-2-sulfonate-9,10-anthraquinone	-921	2614.47	-1474.71	553.711	-1472.98	551.982	1	1	1	0	1	0	0	0	0	0	0	0	0	29
158	1-amino-6,7-dichloro-9,10-anthraquinone	-1384	2759.42	-1329.76	54.2424	-1328.03	55.9715	1	1	0	0	1	0	0	1	0	0	0	0	0	26
160	2-amino-1-chloro-3-bromo-9,10-anthraquinone	-1547	2642.2	-1446.98	100.018	-1445.25	101.747	1	1	0	0	1	0	0	1	0	1	0	0	0	26
161	2-amino-1-bromo-3-chloro-9,10-anthraquinone	-1518	2649	-1440.18	77.8168	-1438.45	79.5458	1	1	0	0	1	0	0	1	0	1	0	0	0	26
162	1-amino-4-chloro-2-methyl-9,10-anthraquinone	-1529	2611.65	-1477.53	51.4696	-1475.8	53.1987	1	1	0	0	1	0	0	1	0	0	0	0	0	29
163	1-amino-4-bromo-2-sulfonate-9,10-anthraquinone	-1486	2717.48	-1371.7	114.302	-1369.97	116.031	1	1	1	0	1	0	0	0	0	1	0	0	0	29
165	1,2-diamino-9,10-anthraquinone	-1671	2543.66	-1545.52	125.482	-1543.79	127.211	1	1	0	0	1	0	0	0	0	0	0	0	0	28
166	1,4-diamino-9,10-anthraquinone	-1605	2543.04	-1546.14	58.8562	-1544.41	60.5853	1	1	0	0	1	0	0	0	0	0	0	0	0	28
167	1,5-diamino-9,10-anthraquinone	-1618	2567.8	-1521.38	96.6182	-1519.65	98.3473	1	1	0	0	1	0	0	0	0	0	0	0	0	28
169	1,4,5,8-tetraamino-9,10-anthraquinone	-1707	2457.18	-1632	75.0031	-1630.27	76.7321	1	1	0	0	1	0	0	0	0	0	0	0	0	32
170	1-methylamino-9,10-anthraquinone	-1520	2600.08	-1489.1	30.902	-1487.37	32.6311	1	1	0	0	1	0	0	0	0	0	0	0	0	29
173	1,4-diisopropylamino-9,10-anthraquinone	-1618	2478.82	-1610.36	7.64241	-1608.63	9.37147	1	1	0	0	1	0	0	0	0	0	0	0	0	46
177	1-hydroxy-9,10-anthraquinone	-1248	2928.66	-1160.53	87.4742	-1158.8	89.2032	1	1	0	0	0	1	0	0	0	0	0	0	1	25
178	2-hydroxy-9,10-anthraquinone	-1316	2591.14	-1498.04	182.038	-1496.31	180.309	1	1	0	0	0	1	0	0	0	0	0	0	1	25
180	1-hydroxy-4-acetoxy-9,10-anthraquinone	-1214	2969.95	-1119.23	94.7654	-1117.51	96.4945	1	1	0	0	0	1	0	0	0	0	0	1	1	31
181	1-hydroxy-4-amino-9,10-anthraquinone	-1420	2532.11	-1557.07	137.068	-1555.34	135.339	1	1	0	0	1	1	0	0	0	0	0	0	1	27
182	1-hydroxy-4(p-toluidino)-9,10-anthraquinone	-1235	2628.67	-1460.51	225.512	-1458.78	223.783	1	1	0	0	0	1	0	0	0	0	0	0	1	40
183	1-hydroxy-3-bromo-4-amino-9,10-anthraquinone	-1244	2923.93	-1165.26	78.7447	-1163.53	80.4738	1	1	0	0	1	1	0	0	0	1	0	0	1	27
184	1,2-dihydroxy-9,10-anthraquinone	-1271	3006.07	-1083.11	187.893	-1081.38	189.622	1	1	0	0	0	1	0	0	0	0	0	0	1	26
185	1,4-dihydroxy-9,10-anthraquinone	-1188	2978.03	-1111.16	76.845	-1109.43	78.574	1	1	0	0	0	1	0	0	0	0	0	0	1	26
186	1,5-dihydroxy-9,10-anthraquinone	-989	2900.15	-1189.03	200.029	-1187.3	198.3	1	1	0	0	0	1	0	0	0	0	0	0	1	26
187	1,8-dihydroxy-9,10-anthraquinone	-1206	2922.1	-1167.08	38.9201	-1165.35	40.6492	1	1	0	0	0	1	0	0	0	0	0	0	1	26
191	1,4-dihydroxy-5-methoxy-9,10-anthraquinone	-1202	2946.45	-1142.73	59.2717	-1141	61.0007	1	1	0	0	0	1	0	0	0	0	0	0	1	30
194	1,4-dihydroxy-2-sulfonate-9,10-anthraquinone	-1019	3021.72	-1067.47	48.4653	-1065.74	46.7362	1	1	1	0	0	1	0	0	0	0	0	0	1	29
195	1,4-diydroxy-2-methylsulfonate-9,10-anthraquinone	-788	3407.45	-681.729	106.271	-680	108	1	1	0	0	0	0	0	0	0	0	0	0	1	33
196	1,8-dihydroxy-3-methyl-9,10-anthraquinone	-1212	2905.61	-1183.57	28.4325	-1181.84	30.1616	1	1	0	0	0	1	0	0	0	0	0	0	1	29
197	1,4-dihydroxy-2,3-dimethyl-9,10-anthraquinone	-1269	2865.44	-1223.74	45.2567	-1222.01	46.9858	1	1	0	0	0	1	0	0	0	0	0	0	1	32
198	1,8-dihydroxy-4,5-diamino-9,10-anthraquinone	-1375	2729.71	-1359.47	15.5283	-1357.74	17.2574	1	1	0	0	1	1	0	0	0	0	0	0	1	30
200	1,2,4-trihydroxy-9,10-anthraquinone	-1201	2892.7	-1196.49	4.51419	-1194.76	6.24325	1	1	0	0	0	1	0	0	0	0	0	0	1	27
201	1,4,5-trihydroxy-9,10-anthraquinone	-1015	2896.55	-1192.63	177.632	-1190.9	175.903	1	1	0	0	0	1	0	0	0	0	0	0	1	27
202	1,4,6-trihydroxy-9,10-anthraquinone	-1209	2821.33	-1267.85	58.8513	-1266.12	57.1222	1	1	0	0	0	1	0	0	0	0	0	0	1	27
203	1,3,8-trihydroxy-6-methyl-9,10-anthraquinone	-1104	2481.18	-1608	503.997	-1606.27	502.268	1	1	0	0	0	1	0	0	0	0	0	0	1	30
204	1,2,5,8-tetrahydroxy-9,10-anthraquinone	-1110	2857.05	-1232.13	122.134	-1230.41	120.405	1	1	0	0	0	1	0	0	0	0	0	0	1	28
205	1,4,5,8-tetrahydroxy-9,10-anthraquinone	-942	3167.5	-921.685	20.3148	-919.956	22.0439	1	1	0	0	0	1	0	0	0	0	0	0	1	28
206	1,4,5,8-tetrahydroxy-2-methyl-9,10-anthraquinone	-975	3118.68	-970.498	4.50187	-968.769	6.23093	1	1	0	0	0	1	0	0	0	0	0	0	1	31
207	1,2,4,5,8-pentahydroxy-9,10-anthraquinone	-1044	3040.15	-1049.03	5.02968	-1047.3	3.30062	1	1	0	0	0	1	0	0	0	0	0	0	1	29
212	1-piperidino-9,10-anthraquinone	-1550	2404.53	-1684.66	134.655	-1682.93	132.926	1	1	0	0	1	0	0	0	0	0	0	0	0	39
213	2-piperidino-9,10-anthraquinone	-1526	2461.78	-1627.4	101.401	-1625.67	99.6718	1	1	0	0	1	0	0	0	0	0	0	0	0	39
214	2-hydroxyethyl-9,10-anthraquinone	-1542	2596.75	-1492.43	49.5739	-1490.7	51.3029	1	1	0	0	0	1	0	0	0	0	0	0	1	31
215	2-methylsulfonate-9,10-anthraquinone	-1285	2915.38	-1173.8	111.199	-1172.07	112.928	0	0	0	0	0	0	0	0	0	0	0	0	0	31
216	2,6-dimethylsulfonate-9,10-anthraquinone	-1082	3166.86	-922.317	159.683	-920.588	161.412	0	0	0	0	0	0	0	0	0	0	0	0	0	38
217	2,7-dimethylsulfonate-9,10-anthraquinone	-1065	3168.34	-920.841	144.159	-919.112	145.888	0	0	0	0	0	0	0	0	0	0	0	0	0	38
219	2,6-di(aminosulfonyl)-9,10-anthraquinone	-1056	3055	-1034.18	21.8198	-1032.45	23.5489	1	1	0	0	1	0	0	0	0	0	0	0	0	34
221	2-methoxycarbonyl-9,10-anthraquinone	-1400	2831.91	-1257.27	142.726	-1255.55	144.455	0	0	0	0	0	0	0	0	0	0	0	0	1	30
223	2-sulfonate-9,10-anthraquinone	-1472	2647.73	-1441.45	30.5539	-1439.72	32.283	1	1	1	0	0	0	0	0	0	0	0	0	0	27
225	2,6-disulfonate-9,10-anthraquinone	-1446	2662.87	-1426.31	19.6851	-1424.59	21.4141	1	1	1	0	0	0	0	0	0	0	0	0	0	30
226	2,7-disulfonate-9,10-anthraquinone	-1404	2728.24	-1360.94	43.0626	-1359.21	44.7917	1	1	1	0	0	0	0	0	0	0	0	0	0	30
227	6-cyano-1,4-naphthoquinone	-1116	3008.23	-1080.95	35.0488	-1100.28	15.7235	0	0	0	0	0	0	0	0	0	0	0	0	0	19
228	6-cyano-2,3-dimethyl-1,4-naphthoquinone	-1252	2832.39	-1256.79	4.79048	-1276.12	24.1158	0	0	0	0	0	0	0	0	0	0	0	0	0	25
229	2-chloro-1,4-naphthoquinone	-1199	2959.36	-1129.83	69.1747	-1149.15	49.8494	0	0	0	0	0	0	0	1	0	0	0	0	0	18
230	2-chloro-3-propylamino-1,4-naphthoquinone	-1382	2792.18	-1297.01	84.9945	-1316.33	65.6691	1	1	0	0	1	0	0	1	0	0	0	0	0	29
231	2,3-dichloro-1,4-naphthoquinone	-1238	3099.2	-989.979	248.021	-1009.3	228.695	0	0	0	0	0	0	0	1	0	0	0	0	0	18
232	6,7-dichloro-1,4-naphthoquinone	-1154	2927.09	-1162.09	8.09042	-1181.42	27.4157	0	0	0	0	0	0	0	1	0	0	0	0	0	18
233	2,3-dibromo-1,4-naphthoquinone	-1087	3110.12	-979.059	107.941	-998.384	88.6157	0	0	0	0	0	0	0	0	0	1	0	0	0	18
234	6,7-dibromo-2-methyl-1,4-naphthoquinone	-1227	2869.65	-1219.53	7.47078	-1238.85	11.8545	0	0	0	0	0	0	0	0	0	1	0	0	0	21
235	6,7-dibromo-2,3-dimethyl-1,4-naphthoquinone	-1274	2771.72	-1317.46	43.4583	-1336.78	62.7836	0	0	0	0	0	0	0	0	0	1	0	0	0	24
236	2-methyl-1,4-naphthoquinone	-1384	2671.68	-1417.5	33.4996	-1436.82	52.825	0	0	0	0	0	0	0	0	0	0	0	0	0	21
237	5-methyl-1,4-naphthoquinone	-1382	2653.14	-1436.04	54.0425	-1455.37	73.3679	0	0	0	0	0	0	0	0	0	0	0	0	0	21
238	6-methyl-1,4-naphthoquinone	-1395	2720.92	-1368.26	26.7389	-1387.59	7.41356	0	0	0	0	0	0	0	0	0	0	0	0	0	21
239	2-t-butyl-1,4-naphthoquinone	-1418	2644.37	-1444.81	26.8125	-1464.14	46.1378	0	0	0	0	0	0	0	0	0	0	0	0	0	30
240	2-cyclohexyl-1,4-naphthoquinone	-1418	2653.78	-1435.4	17.3978	-1454.72	36.7231	0	0	0	0	0	0	0	0	0	0	0	0	0	34
241	2,3-dimethyl-1,4-naphthoquinone	-1457	2600.71	-1488.47	31.4739	-1507.8	50.7992	0	0	0	0	0	0	0	0	0	0	0	0	0	24
242	2,6-dimethyl-1,4-naphthoquinone	-1440	2642.79	-1446.39	6.39325	-1465.72	25.7186	0	0	0	0	0	0	0	0	0	0	0	0	0	24
243	2,7-dimethyl-1,4-naphthoquinone	-1368	2634.67	-1454.51	86.5071	-1473.83	105.832	0	0	0	0	0	0	0	0	0	0	0	0	0	24
245	5,8-dimethyl-1,4-naphthoquinone	-1328	2534.68	-1554.5	226.496	-1573.82	245.821	0	0	0	0	0	0	0	0	0	0	0	0	0	24
246	6,7-dimethyl-1,4-naphthoquinone	-1408	2687.6	-1401.58	6.41981	-1420.91	12.9055	0	0	0	0	0	0	0	0	0	0	0	0	0	24
247	2-methyl-3-ethyl-1,4-naphthoquinone	-1440	2579.3	-1509.88	69.8779	-1529.2	89.2032	0	0	0	0	0	0	0	0	0	0	0	0	0	27
248	2-methyl-3-pentyl-1,4-naphthoquinone	-1440	2573.89	-1515.3	75.2955	-1534.62	94.6209	0	0	0	0	0	0	0	0	0	0	0	0	0	36
249	2-methyl-3-decyl-1,4-naphthoquinone	-1449	2554.45	-1534.73	85.7307	-1554.06	105.056	0	0	0	0	0	0	0	0	0	0	0	0	0	51
250	2-methyl-3-undecyl-1,4-naphthoquinone	-1440	2558.2	-1530.98	90.9771	-1550.3	110.302	0	0	0	0	0	0	0	0	0	0	0	0	0	54
255	2,3,5-trimethyl-1,4-naphthoquinone	-1597	2488.14	-1601.04	4.04381	-1620.37	23.3691	0	0	0	0	0	0	0	0	0	0	0	0	0	27
257	2-methoxy-1,4-naphthoquinone	-1415	2653.34	-1435.84	20.8367	-1455.16	40.162	0	0	0	0	0	0	0	0	0	0	0	0	1	22
260	2,3-dimethoxy-1,4-naphthoquinone	-1382	2753.08	-1336.1	45.9025	-1355.42	26.5772	0	0	0	0	0	0	0	0	0	0	0	0	1	26
263	5-acetoxy-8-hydroxy-1,4-naphthoquinone	-1023	2803.08	-1286.1	263.102	-1305.43	282.428	1	1	0	0	0	1	0	0	0	0	0	1	1	25
264	5,8-diacetoxy-1,4-naphthoquinone	-1155	2792.14	-1297.04	142.036	-1316.36	161.362	0	0	0	0	0	0	0	0	0	0	0	1	1	30
265	2,5,8-triacetoxy-1,4-naphthoquinone	-1138	3306.7	-782.481	355.519	-801.806	336.194	0	0	0	0	0	0	0	0	0	0	0	1	1	36
266	2-allyloxy-1,4-naphthoquinone40815-72-3	-1354	2678.25	-1410.93	56.9275	-1430.25	76.2529	0	0	0	0	0	0	0	0	0	0	0	0	1	26
267	2-isopropoxy-1,4-naphthoquinone	-1399	2673.69	-1415.49	16.4884	-1434.81	35.8137	0	0	0	0	0	0	0	0	0	0	0	0	1	28
268	2-phenylsulfonyl-1,4-naphthoquinone	-940	3182.38	-906.797	33.2027	-926.123	13.8774	0	0	0	0	0	0	0	0	0	0	0	0	0	31
269	2-amino-1,4-naphthoquinone	-1499	2605.05	-1484.13	14.872	-1503.45	4.45327	1	1	0	0	1	0	0	0	0	0	0	0	0	20
270	2-amino-3-thiol-1,4-naphthoquinone	-1364	2701.51	-1387.67	23.6746	-1407	42.9999	1	1	0	1	1	0	0	0	0	0	0	0	0	21
272	2-amino-3-propionylamino-1,4-naphthoquinone	-1386	2729.69	-1359.49	26.5141	-1378.81	7.18878	1	1	0	0	1	0	0	0	0	0	0	0	0	30
273	2-amino-3-dimethylamino-1,4-naphthoquinone	-1593	2514.78	-1574.4	18.5997	-1593.73	0.72564	1	1	0	0	1	0	0	0	0	0	0	0	0	28
274	2-dimethylamino-1,4-naphthoquinone	-1456	2607.59	-1481.59	25.5892	-1500.91	44.9146	1	1	0	0	1	0	0	0	0	0	0	0	0	26
275	2-(3-methylureidyl)-1,4-naphthoquinone	-1365	2750.18	-1339	25.9983	-1358.33	6.67298	1	1	0	0	0	0	0	0	0	0	0	0	0	27
276	2-methylthio-1,4-naphthoquinone	-1346	2791.69	-1297.49	48.5062	-1316.82	29.1808	0	0	0	1	0	0	0	0	0	0	0	0	0	22
277	2-methylthio-3-methyl-1,4-naphthoquinone	-1380	2723.01	-1366.17	13.8253	-1385.5	5.49997	0	0	0	1	0	0	0	0	0	0	0	0	0	25
278	2-ethylthio-3-methyl-1,4-naphthoquinone	-1414	2741.17	-1348.01	65.9921	-1367.33	46.6668	0	0	0	1	0	0	0	0	0	0	0	0	0	28
279	2-hydroxy-1,4-naphthoquinone	-1390	2790.83	-1298.35	91.6453	-1317.68	72.32	1	1	0	0	0	1	0	0	0	0	0	0	1	19
280	5-hydroxy-1,4-naphthoquinone	-1078	3104.64	-984.536	93.4636	-1003.86	74.1382	1	1	0	0	0	1	0	0	0	0	0	0	1	19
281	2-hydroxy-3-methyl-1,4-naphthoquinone	-1420	2700.24	-1388.94	31.0629	-1408.26	11.7375	1	1	0	0	0	1	0	0	0	0	0	0	1	22
282	2-hydroxy-3-ethyl-1,4-naphthoquinone	-1469	2711.02	-1378.16	90.844	-1397.48	71.5187	1	1	0	0	0	1	0	0	0	0	0	0	1	25
283	2-hydroxy-3-pentyl-1,4-naphthoquinone	-1444	2688.74	-1400.44	43.5552	-1419.77	24.2299	1	1	0	0	0	1	0	0	0	0	0	0	1	34
284	2-hydroxy-3-hexyl-1,4-naphthoquinone	-1475	2703.89	-1385.29	89.7077	-1404.62	70.3824	1	1	0	0	0	1	0	0	0	0	0	0	1	37
285	2-hydroxy-3-heptyl-1,4-naphthoquinone	-1491	2698.81	-1390.37	100.63	-1409.7	81.3047	1	1	0	0	0	1	0	0	0	0	0	0	1	40
286	2-hydroxy-3-octyl-1,4-naphthoquinone	-1448	2700.45	-1388.73	59.2731	-1408.05	39.9478	1	1	0	0	0	1	0	0	0	0	0	0	1	43
287	2-hydroxy-3-nonyl-1,4-naphthoquinone	-1451	2695.73	-1393.45	57.5536	-1412.77	38.2283	1	1	0	0	0	1	0	0	0	0	0	0	1	46
288	2-hydroxy-3-undecyl-1,4-naphthoquinone	-1453	2664.9	-1424.28	28.7204	-1443.6	9.39511	1	1	0	0	0	1	0	0	0	0	0	0	1	52
289	2-hydroxy-3-(3-methylbutyl)-1,4-naphthoquinone	-1449	2712.3	-1376.88	72.121	-1396.2	52.7956	1	1	0	0	0	1	0	0	0	0	0	0	1	34
290	2-hydroxy-3-prenyl-1,4-naphthoquinone	-1502	2632.71	-1456.47	45.5277	-1475.8	26.2024	1	1	0	0	0	1	0	0	0	0	0	0	1	32
291	2-hydroxy-3-(3,7-dimethyloctyl)-1,4-naphthoquinone	-1497	2668.24	-1420.94	76.0619	-1440.26	56.7366	1	1	0	0	0	1	0	0	0	0	0	0	1	49
292	2-hydroxy-3-(3-(4-phenoxyphenyl)butyl)-1,4-naphthoquinone	-1452	2682.65	-1406.53	45.4665	-1425.86	26.1412	1	1	0	0	0	1	0	0	0	0	0	0	1	52
293	2-hydroxy-3-(4-(4-phenoxyphenyl)butyl)-1,4-naphthoquinone	-1435	2694.58	-1394.6	40.3993	-1413.93	21.074	1	1	0	0	0	1	0	0	0	0	0	0	1	52
294	2-hydroxy-3-(4-(4-cyclohexylphenyl)propyl)-1,4-naphthoquinone	-1444	2687.75	-1401.44	42.5645	-1420.76	23.2391	1	1	0	0	0	1	0	0	0	0	0	0	1	54
295	2-hydroxy-3-(10-bromodecyl)-1,4-naphthoquinone	-1461	2669.83	-1419.35	41.654	-1438.67	22.3287	1	1	0	0	0	1	0	0	0	1	0	0	1	49
296	2-hydroxy-3-(cis-4-cyclohexylcyclohexyl)-1,4-naphthoquinone	-1501	2682.37	-1406.81	94.1868	-1426.14	74.8615	1	1	0	0	0	1	0	0	0	0	0	0	1	51
297	2-hydroxy-3-(4-methylphenylthio)-1,4-naphthoquinone	-1320	2924.13	-1165.05	154.948	-1184.38	135.623	1	1	0	1	0	1	0	0	0	0	0	0	1	33
298	2-hydroxy-3-(10-(decylthio)-decyl)-1,4-naphthoquinone	-1429	2666.55	-1422.63	6.36695	-1441.96	12.9584	1	1	0	1	0	1	0	0	0	0	0	0	1	80
299	2-hydroxy-3-(10-(4-methylphenylthio)decyl)-1,4-naphthoquinone	-1444	2671.36	-1417.82	26.183	-1437.14	6.85768	1	1	0	1	0	1	0	0	0	0	0	0	1	63
300	2-hydroxy-3-(10-(4-cyclohexylphenoxy)decyl)-1,4-naphthoquinone	-1444	2664.65	-1424.53	19.4655	-1443.86	0.14014	1	1	0	0	0	1	0	0	0	0	0	0	1	76
301	2-hydroxy-3-phenylazo-1,4-naphthoquinone	-1299	3120.25	-968.935	330.065	-988.26	310.74	1	1	0	0	0	1	0	0	0	0	0	0	1	31
302	2-hydroxy-3-(α(dodecylamino)benzyl)-1,4-naphthoquinone	-1446	2762.08	-1327.1	118.899	-1346.43	99.5734	1	1	0	0	1	1	0	0	0	0	0	0	1	70
303	2-hydroxy-3-(α(hexadecylamino)benzyl)-1,4-naphthoquinone	-1429	2744	-1345.18	83.8239	-1364.5	64.4986	1	1	0	0	1	1	0	0	0	0	0	0	1	82
304	2-hydroxy-7-methoxy-1,4-naphthoquinone	-1397	2750.65	-1338.54	58.4645	-1357.86	39.1392	1	1	0	0	0	1	0	0	0	0	0	0	1	23
305	2-hydroxy-7-methoxy-3-(3cyclohexylpropyl)-1,4-naphthoquinone	-1507	2678.24	-1410.95	96.0545	-1430.27	76.7292	1	1	0	0	0	1	0	0	0	0	0	0	1	48
306	5-hydroxy-3-bromo-1,4-naphthoquinone	-936	2879.59	-1209.6	273.595	-1228.92	292.92	1	1	0	0	0	1	0	0	0	1	0	0	1	19
307	5-hydroxy-2-methyl-1,4-naphthoquinone	-1176	3014.36	-1074.82	101.178	-1094.15	81.8532	1	1	0	0	0	1	0	0	0	0	0	0	1	22
308	5-hydroxy-3-methyl-1,4-naphthoquinone	-1117	2607.59	-1481.59	364.591	-1500.92	383.916	1	1	0	0	0	1	0	0	0	0	0	0	1	22
309	2,3-dihydroxy-1,4-naphthoquinone	-1331	2771.42	-1317.76	13.2433	-1337.08	6.08197	1	1	0	0	0	1	0	0	0	0	0	0	1	20
310	5,8-dihydroxy-1,4-naphthoquinone	-979	3152.9	-936.285	42.7149	-955.61	23.3895	1	1	0	0	0	1	0	0	0	0	0	0	1	20
313	2-(3-methylphenylthio)-1,4-naphthoquinone	-1219	2947.33	-1141.85	77.1463	-1161.18	57.821	0	0	0	1	0	0	0	0	0	0	0	0	0	32
314	2-methyl-3-(2-naphthylthio)-1,4-naphthoquinone	-1269	2813.58	-1275.61	6.60503	-1294.93	25.9303	0	0	0	1	0	0	0	0	0	0	0	0	0	38
317	3,4,5,6-tetrachloro-1,2-benzoquinone	-645	3616.7	-472.481	172.519	-402.97	242.03	0	0	0	0	0	0	0	1	0	0	0	0	0	12
318	3,4,5,6-tetrabromo-1,2-benzoquinone	-602	3671.4	-417.778	184.222	-348.267	253.733	0	0	0	0	0	0	0	0	0	1	0	0	0	12
319	3,5-dibutyl-1,2-benzoquinone	-1142	2812.68	-1276.5	134.497	-1206.99	64.9858	0	0	0	0	0	0	0	0	0	0	0	0	0	36
320	4(3’indolyl)-1,2-benzoquinone	-827	2969.99	-1119.19	292.195	-1049.68	222.683	0	0	0	0	0	0	0	0	0	0	0	0	0	26
321	3-bromo-1,2-naphthoquinone	-1254	3039.37	-1049.81	204.191	-980.298	273.702	0	0	0	0	0	0	0	0	0	1	0	0	0	18
322	4-allyloxy-1,2-naphthoquinone	-1406	2694.97	-1394.21	11.7903	-1324.7	81.3016	0	0	0	0	0	0	0	0	0	0	0	0	1	26
323	4-dimethylamino-1,2-naphthoquinone	-1414	2753.18	-1336	78.0013	-1266.49	147.513	1	1	0	0	1	0	0	0	0	0	0	0	0	26
324	4-ethylamino-1,2-naphthoquinone	-1461	2563.1	-1526.08	65.0814	-1456.57	4.4299	1	1	0	0	1	0	0	0	0	0	0	0	0	26
325	4-hydroxy-1,2-naphthoquinone	-1061	2727.11	-1362.07	301.066	-1292.55	231.555	1	1	0	0	0	1	0	0	0	0	0	0	1	19
326	4-sulfonate	-1040	2902.18	-1187	146.996	-1117.48	77.4846	1	1	1	0	0	0	0	0	0	0	0	0	0	21
328	4-allyloxy-1,2-anthraquinone	-1401	2630.91	-1458.27	57.2661	-1388.75	12.2453	0	0	0	0	0	0	0	0	0	0	0	0	1	32
329	2-hydroxy-1,4anthraquinone	-1367	2760.03	-1329.15	37.8507	-1259.64	107.362	1	1	0	0	0	1	0	0	0	0	0	0	1	25
330	1-methyl-7-isopropyl-9,10-phenanthrenequinone	-1257	2622.61	-1466.57	209.568	-1397.06	140.056	0	0	0	0	0	0	0	0	0	0	0	0	0	36
332	3,3′,5,5′-tetramethyl-4,4′-diphenoquinone	-704	3370.35	-718.826	14.8261	-649.315	54.6853	0	0	0	0	0	0	0	0	0	0	0	0	0	34
333	3,3′,5,5′-tetraisopropyl-4,4′-diphenoquinone	-712	3013.75	-1075.43	363.432	-1005.92	293.92	0	0	0	0	0	0	0	0	0	0	0	0	0	58
334	3,3′,5,5′-tetrabutyl-4,4′-diphenoquinone	-700	3089.81	-999.366	299.366	-929.855	229.855	0	0	0	0	0	0	0	0	0	0	0	0	0	70
347	7,7,8,8-tetracyano-1,4-quinonedimethane	-268	3973.29	-115.888	152.112	-46.3762	221.624	0	0	0	0	0	0	0	0	0	0	0	0	0	20
348	alloxazine	-1503	2378.58	-1710.6	207.598	-1641.09	138.086	1	1	0	0	0	0	0	0	0	0	0	0	0	22
				MAE all quinones	95.8716		MAE
		-1252.56	2836.62	Min Absolute Error	1.45754		94.2387	142	159	14	14	56	81	3	35	6	28	5	10	99
	Notes:	All Quinones	4089.18	Max Absolute Error	553.711			Titratable?	Non-titratable?	Sulfonate?	Thio?	Amine?	Hydroxy?	Fluorine?	Chlorine?	Iodine?	Bromine?	Nitro?	Acetoxy?	Oxy?
	Those marked in red are the ones which are not computed yet.	-1107.24	2981.33	R	0.895203		All	90.8529	96.496	127.246	43.9813	86.8711	91.4793	103.558	96.7031	116.753	115.779	104.189	152.37	92.047
	Those marked in yellow denote the beginning and end of Table2-2c /5-5c 6-6C/11	BQ	4088.57	R^2	0.801389		BQ	127.254	105	#DIV/0!	60.1285	116.448	87.7851	103.558	112.455	108.712	114.064	104.189	#DIV/0!	89.2142
		-1362.84	2724.61				NQ	69.6514	70.9561	#DIV/0!	46.6214	54.3544	75.0868	#DIV/0!	132.826	#DIV/0!	56.8355	#DIV/0!	191.269	83.3079
		AQ	4087.45				AQ	96.0599	77.7875	135.54	#DIV/0!	94.6845	102.488	#DIV/0!	64.8244	156.961	81.8286	#DIV/0!	106.245	99.5932
		-1353.39	2755.12				T11	117.738	174.235	77.4846	#DIV/0!	75.9713	169.458	#DIV/0!	242.03	#DIV/0!	263.717	#DIV/0!	#DIV/0!	108.116
		NQ	4108.51
		-1042.44	2977.23							BQ	NQ	AQ	T11
		T11	4019.67						MAE	108	69.7405	88.3546	155.403
									Min	6.10812	0.14014	3.1866	4.4299
									Max	360.77	383.916	551.982	293.92

## Sheet: C-PCM-Q.-Q=
Molecule Index	Molecule Name	Experimental Redox Q/Q.- E(mV)	Computed Redox Q/Q.-E(mV)	All fit	Abs error on all	Fit individual	Abs error	Titratable?	Non-titratable	Sulfonate?	Thio?	Amine?	Hydroxy?	Fluorine?	Chlorine?	Iodine?	Bromine?	Nitro?	Acetoxy?	Oxy?	Size
0	cyano-1,4-benzoquinone	-796	3381.29	-782.741	13.259	-808.603	12.6034	0	0	0	0	0	0	0	0	0	0	0	0	0	13
1	2,3-dicyano-1,4-benzoquinone	-466	3874.08	-289.954	176.046	-315.817	150.183	0	0	0	0	0	0	0	0	0	0	0	0	0	14
2	2,3-dicyano-5,6-dichloro-1,4-benzoquinone	-258	4122.25	-41.7813	216.219	-67.6437	190.356	0	0	0	0	0	0	0	1	0	0	0	0	0	14
3	chloro-1,4-benzoquinone	-1073	3156.24	-1007.8	65.2047	-1033.66	39.3423	0	0	0	0	0	0	0	1	0	0	0	0	0	12
4	2-bromo-5-t-butyl-1,4-benzoquinone	-1229	3042.99	-1121.05	107.954	-1146.91	82.0914	0	0	0	0	0	0	0	0	0	1	0	0	0	24
5	2-bromo-6-methyl-1,4-benzoquinone	-1104	3113.36	-1050.68	53.3239	-1076.54	27.4615	0	0	0	0	0	0	0	0	0	1	0	0	0	15
6	2-iodo-6-isopropyl-1,4-benzoquinone	-1270	3080.18	-1083.86	186.14	-1109.72	160.278	0	0	0	0	0	0	0	0	1	0	0	0	0	21
7	2-iodo-3-methyl-6-isopropyl-1,4-benzoquinone	-1193	2978.26	-1185.77	7.22792	-1211.63	18.6345	0	0	0	0	0	0	0	0	1	0	0	0	0	24
8	2-chloro-6-bromo-1,4-benzoquinone	-938	3344	-820.037	117.963	-845.899	92.1009	0	0	0	0	0	0	0	1	0	1	0	0	0	12
9	2,3-dichloro-1,4-benzoquinone	-972	3301.67	-862.369	109.631	-888.231	83.7688	0	0	0	0	0	0	0	1	0	0	0	0	0	12
10	2,5-dichloro-1,4-benzoquinone	-942	3335.82	-828.215	113.785	-854.077	87.9226	0	0	0	0	0	0	0	1	0	0	0	0	0	12
11	2,6-dichloro-1,4-benzoquinone	-935	3337.1	-826.94	108.06	-852.803	82.1973	0	0	0	0	0	0	0	1	0	0	0	0	0	12
12	2,6-dibromo-1,4-benzoquinone	-887	3354.9	-809.132	77.8684	-834.994	52.006	0	0	0	0	0	0	0	0	0	1	0	0	0	12
13	2,6-diiodo-1,4-benzoquinone	-925	3377.75	-786.286	138.714	-812.148	112.852	0	0	0	0	0	0	0	0	1	0	0	0	0	12
14	2,3-dichloro-5-t-butyl-1,4-benzoquinone	-1136	3171.92	-992.114	143.886	-1017.98	118.024	0	0	0	0	0	0	0	1	0	0	0	0	0	24
15	2,3-dibromo-5-t-butyl-1,4-benzoquinone	-1127	3193.65	-970.39	156.61	-996.252	130.748	0	0	0	0	0	0	0	0	0	1	0	0	0	24
16	2,3-diiodo-5-t-butyl-1,4-benzoquinone	-1156	3206.33	-957.702	198.298	-983.564	172.436	0	0	0	0	0	0	0	0	1	0	0	0	0	24
17	2,6-dichloro-3,5-dimethyl-1,4-benzoquinone	-1142	3149.15	-1014.89	127.109	-1040.75	101.247	0	0	0	0	0	0	0	1	0	0	0	0	0	18
18	2,5-dichloro-3,6-di-t-butyl-1,4-benzoquinone	-1334	2963.72	-1200.31	133.686	-1226.18	107.823	0	0	0	0	0	0	0	1	0	0	0	0	0	36
19	2,5-dibromo-3-methyl-6-isopropyl-1,4-benzoquinone	-1239	3156.92	-1007.11	231.886	-1032.98	206.024	0	0	0	0	0	0	0	0	0	1	0	0	0	24
20	2,5-dibromo-3,6-diisopropyl-1,4-benzoquinone	-1217	3079.09	-1084.95	132.05	-1110.81	106.187	0	0	0	0	0	0	0	0	0	1	0	0	0	30
21	2,5-dibromo-3,6-diphenyl-1,4-benzoquinone	-1029	3108.93	-1055.1	26.102	-1080.96	51.9644	0	0	0	0	0	0	0	0	0	1	0	0	0	32
22	2,5-dichloro-3,6-dimethoxy-1,4-benzoquinone	-1026	3254.58	-909.453	116.547	-935.316	90.6842	0	0	0	0	0	0	0	1	0	0	0	0	1	20
23	2,6-dibromo-3,5-dimethoxy-1,4-benzoquinone	-1094	3271.63	-892.41	201.59	-918.273	175.727	0	0	0	0	0	0	0	0	0	1	0	0	1	20
24	2,5-dibromo-3,6-diamino-1,4-benzoquinone	-1371	2904.29	-1259.75	111.254	-1285.61	85.3918	1	1	0	0	1	0	0	0	0	1	0	0	0	16
25	2,5-dibromo-3,6-di(cyclohexylamino)-1,4-benzoquinone	-1318	2997.18	-1166.86	151.141	-1192.72	125.279	1	1	0	0	1	0	0	0	0	1	0	0	0	48
26	trichloro-1,4-benzoquinone	-832	3467.61	-696.425	135.575	-722.287	109.713	0	0	0	0	0	0	0	1	0	0	0	0	0	12
27	tribromo-hexyl-1,4-benzoquinone	-966	3369.7	-794.339	171.661	-820.202	145.798	0	0	0	0	0	0	0	0	0	1	0	0	0	30
28	tetrafluoro-1,4-benzoquinone	-848	3519.79	-644.242	203.758	-670.105	177.895	0	0	0	0	0	0	1	0	0	0	0	0	0	12
29	tetrachloro-1,4-benzoquinone	-774	3595.95	-568.082	205.918	-593.945	180.055	0	0	0	0	0	0	0	1	0	0	0	0	0	12
30	tetrabromo-1,4-benzoquinone	-751	3656.82	-507.215	243.785	-533.077	217.923	0	0	0	0	0	0	0	0	0	1	0	0	0	12
31	tetraiodo-1,4-benzoquinone	-754	3640.91	-523.127	230.873	-548.989	205.011	0	0	0	0	0	0	0	0	1	0	0	0	0	12
32	methyl-1,4-benzoquinone	-1270	2930.22	-1233.82	36.1798	-1259.68	10.3174	0	0	0	0	0	0	0	0	0	0	0	0	0	15
33	t-butyl-1,4-benzoquinone	-1253	2809.82	-1354.22	101.218	-1380.08	127.08	0	0	0	0	0	0	0	0	0	0	0	0	0	24
34	2-methyl-5-isopropyl-1,4-benzoquinone	-1299	2755.85	-1408.18	109.181	-1434.04	135.044	0	0	0	0	0	0	0	0	0	0	0	0	0	24
35	2-methyl-5-isopropyl-3,6-dinitro-1,4-benzoquinone	-755	3527.03	-637.004	117.996	-662.866	92.1338	0	0	0	0	0	0	0	0	0	0	1	0	0	28
37	2,3-dimethyl-1,4-benzoquinone	-1269	2806.82	-1357.21	88.2126	-1383.07	114.075	0	0	0	0	0	0	0	0	0	0	0	0	0	18
38	2,5-dimethyl-1,4-benzoquinone	-1299	2866.74	-1297.3	1.70274	-1323.16	24.1597	0	0	0	0	0	0	0	0	0	0	0	0	0	18
39	2,6-dimethyl-1,4-benzoquinone	-1257	2851.63	-1312.41	55.4097	-1338.27	81.2721	0	0	0	0	0	0	0	0	0	0	0	0	0	18
44	2,3-dimethyl-5,6-methylenedioxy-1,4-benzoquinone	-1259	2932.52	-1231.52	27.4794	-1257.38	1.61701	0	0	0	0	0	0	0	0	0	0	0	0	1	21
45	2,5-di-t-butyl-1,4-benzoquinone	-1440	2698.9	-1465.14	25.1379	-1491	51.0003	0	0	0	0	0	0	0	0	0	0	0	0	0	36
46	2,6-di-t-butyl-1,4-benzoquinone	-1363	2695.63	-1468.41	105.407	-1494.27	131.269	0	0	0	0	0	0	0	0	0	0	0	0	0	36
47	2,6-di-isopropyl-1,4-benzoquinone	-1354	2710.95	-1453.08	99.0811	-1478.94	124.944	0	0	0	0	0	0	0	0	0	0	0	0	0	30
49	trimethyl-1,4-benzoquinone	-1393	2740.85	-1423.18	30.1816	-1449.04	56.0439	0	0	0	0	0	0	0	0	0	0	0	0	0	21
50	trimethyl-phytyl-1,4-benzoquinone	-1390	2494.96	-1669.07	279.075	-1694.94	304.937	0	0	0	0	0	0	0	0	0	0	0	0	0	79
53	tetramethyl-1,4-benzoquinone	-1422	2649.71	-1514.32	92.3208	-1540.18	118.183	0	0	0	0	0	0	0	0	0	0	0	0	0	24
58	2-acetyl-5-methyl-1,4-benzoquinone	-1056	3195.16	-968.872	87.1281	-994.734	61.2658	0	0	0	0	0	0	0	0	0	0	0	0	0	20
60	2-acetyl-3-chloro-1,4-benzoquinone	-808	3217.98	-946.058	138.058	-971.921	163.921	0	0	0	0	0	0	0	1	0	0	0	0	0	17
61	pivaloyl-1,4-benzoquinone	-1116	3109.38	-1054.66	61.3403	-1080.52	35.4779	0	0	0	0	0	0	0	0	0	0	0	0	0	26
62	phenyl-1,4-benzoquinone	-1146	2960.03	-1204	58.0023	-1229.86	83.8647	0	0	0	0	0	0	0	0	0	0	0	0	0	22
63	2,3-diphenyl-1,4-benzoquinone	-1146	2735.5	-1428.54	282.538	-1454.4	308.401	0	0	0	0	0	0	0	0	0	0	0	0	0	32
64	2,5-diphenyl-1,4-benzoquinone	-1146	2981.25	-1182.78	36.7824	-1208.64	62.6447	0	0	0	0	0	0	0	0	0	0	0	0	0	32
67	2-phenylsulfonyl-3-acetyl-1,4-benzoquinone	-744	3408.67	-755.365	11.3645	-781.227	37.2269	0	0	0	0	0	0	0	0	0	0	0	0	0	30
68	2-phenylsulfonyl-3-pivaloyl-1,4-benzoquinone	-752	3082.79	-1081.24	329.242	-1107.1	355.104	0	0	0	0	0	0	0	0	0	0	0	0	0	39
69	2-phenylsulfonyl-3-benzoyl-1,4-benzoquinone	-727	3364.73	-799.306	72.3064	-825.169	98.1688	0	0	0	0	0	0	0	0	0	0	0	0	0	37
70	2-phenylsulfonyl-5,6-dimethyl-1,4-benzoquinone	-1026	3207.08	-956.954	69.0457	-982.817	43.1833	0	0	0	0	0	0	0	0	0	0	0	0	0	31
71	phenylsulfonyl-trimethyl-1,4-benzoquinone	-1037	3066.79	-1097.25	60.2455	-1123.11	86.1079	0	0	0	0	0	0	0	0	0	0	0	0	0	34
74	2,6-diphenylsulfonyl-3,5-dimethyl-1,4-benzoquinone	-802	3397.42	-766.621	35.3794	-792.483	9.51706	0	0	0	0	0	0	0	0	0	0	0	0	0	44
75	trifluoromethyl-1,4-benzoquinone	-1010	3243.38	-920.658	89.3416	-946.521	63.4792	0	0	0	0	0	0	1	0	0	0	0	0	0	15
76	benzoyl-1,4-benzoquinone	-1018	3225.29	-938.747	79.253	-964.609	53.3906	0	0	0	0	0	0	0	0	0	0	0	0	0	24
77	(2′-methyl)benzoyl-1,4-benzoquinone	-1018	3303.64	-860.395	157.605	-886.258	131.742	0	0	0	0	0	0	0	0	0	0	0	0	0	27
78	(2′,6′-dimethyl)benzoyl-1,4-benzoquinone	-949	3287.12	-876.913	72.0865	-902.776	46.2241	0	0	0	0	0	0	0	0	0	0	0	0	0	30
79	2-benzoyl-3-methyl-1,4-benzoquinone	-1089	3021.31	-1142.73	53.7268	-1168.59	79.5892	0	0	0	0	0	0	0	0	0	0	0	0	0	27
81	2-(2′-methyl)benzoyl-3-methyl-1,4-benzoquinone	-1095	3048.87	-1115.17	20.1677	-1141.03	46.03	0	0	0	0	0	0	0	0	0	0	0	0	0	30
82	methoxy-1,4-benzoquinone	-1213	2963.75	-1200.29	12.7135	-1226.15	13.1489	0	0	0	0	0	0	0	0	0	0	0	0	1	16
83	2-methoxy-3-methyl-1,4-benzoquinone	-1184	2881.24	-1282.8	98.7967	-1308.66	124.659	0	0	0	0	0	0	0	0	0	0	0	0	1	19
84	2,3-dimethoxy-1,4-benzoquinone	-1184	2963.34	-1200.69	16.6907	-1226.55	42.5531	0	0	0	0	0	0	0	0	0	0	0	0	1	20
85	2,5-dimethoxy-1,4-benzoquinone	-1282	2809.79	-1354.25	72.2452	-1380.11	98.1076	0	0	0	0	0	0	0	0	0	0	0	0	1	20
86	2,6-dimethoxy-1,4-benzoquinone	-1282	2978.5	-1185.54	96.4599	-1211.4	70.5975	0	0	0	0	0	0	0	0	0	0	0	0	1	20
87	2,3-dimethoxy-5-methyl-1,4-benzoquinone	-1250	2897.55	-1266.48	16.4814	-1292.34	42.3438	0	0	0	0	0	0	0	0	0	0	0	0	1	23
88	2,3-dimethoxy-5,6-dibromo-1,4-benzoquinone	-970	3276.43	-887.603	82.397	-913.465	56.5346	0	0	0	0	0	0	0	0	0	1	0	0	1	20
89	2,3-dimethoxy-5,6-dimethyl-1,4-benzoquinone	-1303	2801.94	-1362.1	59.0958	-1387.96	84.9582	0	0	0	0	0	0	0	0	0	0	0	0	1	26
95	(1′-hydroxyethyl)-1,4-benzoquinone	-1108	3139.44	-1024.59	83.4058	-1050.46	57.5434	1	1	0	0	0	1	0	0	0	0	0	0	1	19
96	methoxycarbonyl-1,4-benzoquinone	-1044	3231.33	-932.706	111.294	-958.568	85.4316	0	0	0	0	0	0	0	0	0	0	0	0	1	18
97	2-methoxycarbonyl-3-phenylsulfonyl-1,4-benzoquinone	-747	3498.26	-665.776	81.2242	-691.638	55.3619	0	0	0	0	0	0	0	0	0	0	0	0	1	31
99	(2′-nitro)phenyl-1,4-benzoquinone	-1148	3096.86	-1067.18	80.8245	-1093.04	54.9621	0	0	0	0	0	0	0	0	0	0	1	0	0	24
100	2,5-diethylamino-1,4-benzoquinone	-1674	2335.36	-1828.67	154.674	-1854.54	180.536	1	1	0	0	1	0	0	0	0	0	0	0	0	28
102	phenylthio-1,4-benzoquinone	-1147	3097.24	-1066.79	80.2089	-1092.65	54.3465	0	0	0	1	0	0	0	0	0	0	0	0	0	23
103	2-isopropylthio-5-t-butyl-1,4-benzoquinone	-1241	2907.93	-1256.1	15.1044	-1281.97	40.9668	0	0	0	1	0	0	0	0	0	0	0	0	0	34
104	2-isopropylamino-6-t-butyl-1,4-benzoquinone	-1528	2556.17	-1607.87	79.8672	-1633.73	105.73	1	1	0	0	1	0	0	0	0	0	0	0	0	35
105	2-t-butylamino-5-t-butyl-1,4-benzoquinone	-1418	2624.32	-1539.72	121.717	-1565.58	147.58	1	1	0	0	1	0	0	0	0	0	0	0	0	38
106	2-t-butylamino-6-t-butyl-1,4-benzoquinone	-1449	2627.55	-1536.49	87.4879	-1562.35	113.35	1	1	0	0	1	0	0	0	0	0	0	0	0	38
107	2,5-di-t-butylamino-1,4-benzoquinone	-1614	2502.81	-1661.22	47.2236	-1687.09	73.086	1	1	0	0	1	0	0	0	0	0	0	0	0	40
108	2-hydroxy-3-methyl-1,4-benzoquinone	-1410	2915.47	-1248.57	161.431	-1274.43	135.568	1	1	0	0	0	1	0	0	0	0	0	0	1	16
109	2-hydroxy-3-methyl-5,6-dibromo-1,4-benzoquinone	-1060	3314.01	-850.031	209.969	-875.893	184.107	1	1	0	0	0	1	0	0	0	1	0	0	1	16
110	2-hydroxy-3,6-dimethyl-5-undecyl-1,4-benzoquinone	-1414	2627.64	-1536.4	122.396	-1562.26	148.259	1	1	0	0	0	1	0	0	0	0	0	0	1	52
113	2,5-dipiperidino-1,4-benzoquinone	-1343	2348.16	-1815.88	472.88	-1841.74	498.743	1	1	0	0	0	0	0	0	0	0	0	0	0	42
114	3’indolyl-1,4-benzoquinone	-1000	2821.31	-1342.73	342.727	-1368.59	368.589	0	0	0	0	0	0	0	0	0	0	0	0	0	26
115	2-chloro-3-methoxycarbonyl-1,4-benzoquinone	-721	3304.45	-859.586	138.586	-885.448	164.448	0	0	0	0	0	0	0	1	0	0	0	0	1	18
117	1-chloro-9,10-anthraquinone	-1447	2800.68	-1363.35	83.6487	-1357.28	89.7191	0	0	0	0	0	0	0	1	0	0	0	0	0	24
118	2-chloro-9,10-anthraquinone	-1452	2828.09	-1335.95	116.053	-1329.88	122.123	0	0	0	0	0	0	0	1	0	0	0	0	0	24
119	2-iodo-9,10-anthraquinone	-1501	2858.76	-1305.27	195.726	-1299.2	201.796	0	0	0	0	0	0	0	0	1	0	0	0	0	24
120	2-bromo-3-methyl-9,10-anthraquinone	-1435	2825.73	-1338.3	96.6962	-1332.23	102.767	0	0	0	0	0	0	0	0	0	1	0	0	0	27
121	1,5-dichloro-9,10-anthraquinone	-1444	2852.99	-1311.05	132.953	-1304.98	139.023	0	0	0	0	0	0	0	1	0	0	0	0	0	24
122	1,8-dichloro-9,10-anthraquinone	-1445	2839.93	-1324.1	120.897	-1318.03	126.967	0	0	0	0	0	0	0	1	0	0	0	0	0	24
123	1-methyl-9,10-anthraquinone	-1494	2674.14	-1489.89	4.10597	-1483.82	10.1763	0	0	0	0	0	0	0	0	0	0	0	0	0	27
124	2-methyl-9,10-anthraquinone	-1470	2662.42	-1501.61	31.6133	-1495.54	25.543	0	0	0	0	0	0	0	0	0	0	0	0	0	27
125	2-ethyl-9,10-anthraquinone	-1487	2635.03	-1529.01	42.0086	-1522.94	35.9383	0	0	0	0	0	0	0	0	0	0	0	0	0	30
126	2-t-butyl-9,10-anthraquinone	-1470	2632.44	-1531.6	61.5979	-1525.53	55.5275	0	0	0	0	0	0	0	0	0	0	0	0	0	36
127	1,4-dimethyl-9,10-anthraquinone	-1589	2598.37	-1565.66	23.3354	-1559.59	29.4058	0	0	0	0	0	0	0	0	0	0	0	0	0	30
128	1,8-dimethyl-9,10-anthraquinone	-1558	2592.97	-1571.06	13.0609	-1564.99	6.99053	0	0	0	0	0	0	0	0	0	0	0	0	0	30
129	2,3-dimethyl-9,10-anthraquinone	-1580	2614.81	-1549.22	30.7789	-1543.15	36.8492	0	0	0	0	0	0	0	0	0	0	0	0	0	30
130	2,7-dimethyl-9,10-anthraquinone	-1486	2615.32	-1548.72	62.7205	-1542.65	56.6502	0	0	0	0	0	0	0	0	0	0	0	0	0	30
131	1,3,5,7-tetramethyl-9,10-anthraquinone	-1674	2455.16	-1708.88	34.8806	-1702.81	28.8102	0	0	0	0	0	0	0	0	0	0	0	0	0	36
132	2,3,6,7-tetramethyl-9,10-anthraquinone	-1510	2514.84	-1649.19	139.193	-1643.12	133.123	0	0	0	0	0	0	0	0	0	0	0	0	0	36
133	benz[a]-9,10-anthraquinone	-1355	2894.2	-1269.84	85.1606	-1263.77	91.231	0	0	0	0	0	0	0	0	0	0	0	0	0	30
134	(2-methylbenz[a])-3-methyl-9,10-anthraquinone	-1397	2809.82	-1354.21	42.7868	-1348.14	48.8571	0	0	0	0	0	0	0	0	0	0	0	0	0	36
135	benz[b]-1-chloro-9,10-anthraquinone	-1488	2725.73	-1438.31	49.693	-1432.24	55.7634	0	0	0	0	0	0	0	1	0	0	0	0	0	30
136	dibenz[b,e]-9,10-anthraquinone	-1491	2645.56	-1518.47	27.4742	-1512.4	21.4039	0	0	0	0	0	0	0	0	0	0	0	0	0	36
137	1-methoxy-9,10-anthraquinone	-1418	2631.61	-1532.42	114.421	-1526.35	108.351	0	0	0	0	0	0	0	0	0	0	0	0	1	28
138	2-methoxy-9,10-anthraquinone	-1462	2643.79	-1520.24	58.2424	-1514.17	52.172	0	0	0	0	0	0	0	0	0	0	0	0	1	28
141	2,6-dimethoxy-9,10-anthraquinone	-1490	2559.32	-1604.71	114.713	-1598.64	108.643	0	0	0	0	0	0	0	0	0	0	0	0	1	32
142	2,7-dimethoxy-9,10-anthraquinone	-1427	2586.68	-1577.35	150.351	-1571.28	144.28	0	0	0	0	0	0	0	0	0	0	0	0	1	32
143	1-acetoxy-9,10-anthraquinone	-1218	3085.5	-1078.53	139.467	-1072.46	145.537	0	0	0	0	0	0	0	0	0	0	0	1	1	30
144	2-acetoxy-9,10-anthraquinone	-1410	2715.19	-1448.84	38.8421	-1442.77	32.7717	0	0	0	0	0	0	0	0	0	0	0	1	1	30
145	1,4-diacetoxy-9,10-anthraquinone	-1197	3106.27	-1057.76	139.235	-1051.69	145.306	0	0	0	0	0	0	0	0	0	0	0	1	1	36
146	1,8-diacetoxy-9,10-anthraquinone	-1128	2759.93	-1404.11	276.106	-1398.04	270.035	0	0	0	0	0	0	0	0	0	0	0	1	1	36
147	2,6-diacetoxy-9,10-anthraquinone	-1380	2722.38	-1441.66	61.6558	-1435.59	55.5855	0	0	0	0	0	0	0	0	0	0	0	1	1	36
148	2,7-diacetoxy-9,10-anthraquinone	-1380	2714.95	-1449.09	69.0889	-1443.02	63.0185	0	0	0	0	0	0	0	0	0	0	0	1	1	36
149	1-(2-methoxy-phenoxy)-9,10-anthraquinone	-1449	2735.62	-1428.42	20.5831	-1422.35	26.6534	0	0	0	0	0	0	0	0	0	0	0	0	1	39
150	1-amino-9,10-anthraquinone	-1601	2693.12	-1470.92	130.082	-1464.85	136.152	1	1	0	0	1	0	0	0	0	0	0	0	0	26
152	1-amino-5-chloro-9,10-anthraquinone	-1495	2744.63	-1419.41	75.5898	-1413.34	81.6601	1	1	0	0	1	0	0	1	0	0	0	0	0	26
153	1-amino-8-chloro-9,10-anthraquinone	-1499	2752.71	-1411.33	87.6702	-1405.26	93.7405	1	1	0	0	1	0	0	1	0	0	0	0	0	26
155	1-amino-5-methoxy-9,10-anthraquinone	-1483	2595.39	-1568.64	85.6414	-1562.57	79.5711	1	1	0	0	1	0	0	0	0	0	0	0	1	30
156	1-amino-4-methylamino-9,10-anthraquinone	-1558	2620.52	-1543.52	14.4808	-1537.45	20.5511	1	1	0	0	1	0	0	0	0	0	0	0	0	31
157	1-amino-2-sulfonate-9,10-anthraquinone	-921	2615.17	-1548.87	627.87	-1542.8	621.799	1	1	1	0	1	0	0	0	0	0	0	0	0	29
158	1-amino-6,7-dichloro-9,10-anthraquinone	-1384	2848.03	-1316	67.9987	-1309.93	74.069	1	1	0	0	1	0	0	1	0	0	0	0	0	26
160	2-amino-1-chloro-3-bromo-9,10-anthraquinone	-1547	2718.37	-1445.66	101.337	-1439.59	107.408	1	1	0	0	1	0	0	1	0	1	0	0	0	26
161	2-amino-1-bromo-3-chloro-9,10-anthraquinone	-1518	2742.8	-1421.23	96.7667	-1415.16	102.837	1	1	0	0	1	0	0	1	0	1	0	0	0	26
162	1-amino-4-chloro-2-methyl-9,10-anthraquinone	-1529	2709.93	-1454.1	74.8963	-1448.03	80.9666	1	1	0	0	1	0	0	1	0	0	0	0	0	29
163	1-amino-4-bromo-2-sulfonate-9,10-anthraquinone	-1486	2704.02	-1460.01	25.9885	-1453.94	32.0588	1	1	1	0	1	0	0	0	0	1	0	0	0	29
165	1,2-diamino-9,10-anthraquinone	-1671	2622.87	-1541.16	129.836	-1535.09	135.907	1	1	0	0	1	0	0	0	0	0	0	0	0	28
166	1,4-diamino-9,10-anthraquinone	-1605	2620.97	-1543.07	61.9337	-1537	68.0041	1	1	0	0	1	0	0	0	0	0	0	0	0	28
167	1,5-diamino-9,10-anthraquinone	-1618	2648.8	-1515.24	102.759	-1509.17	108.83	1	1	0	0	1	0	0	0	0	0	0	0	0	28
169	1,4,5,8-tetraamino-9,10-anthraquinone	-1707	2529.44	-1634.6	72.4003	-1628.53	78.4706	1	1	0	0	1	0	0	0	0	0	0	0	0	32
170	1-methylamino-9,10-anthraquinone	-1520	2662.67	-1501.37	18.6299	-1495.3	24.7002	1	1	0	0	1	0	0	0	0	0	0	0	0	29
173	1,4-diisopropylamino-9,10-anthraquinone	-1618	2515.21	-1648.83	30.8302	-1642.76	24.7598	1	1	0	0	1	0	0	0	0	0	0	0	0	46
177	1-hydroxy-9,10-anthraquinone	-1248	3018.92	-1145.11	102.887	-1139.04	108.957	1	1	0	0	0	1	0	0	0	0	0	0	1	25
178	2-hydroxy-9,10-anthraquinone	-1316	2631.05	-1532.99	216.988	-1526.92	210.917	1	1	0	0	0	1	0	0	0	0	0	0	1	25
180	1-hydroxy-4-acetoxy-9,10-anthraquinone	-1214	3026.42	-1137.61	76.3854	-1131.54	82.4557	1	1	0	0	0	1	0	0	0	0	0	1	1	31
181	1-hydroxy-4-amino-9,10-anthraquinone	-1420	2590.47	-1573.56	153.563	-1567.49	147.493	1	1	0	0	1	1	0	0	0	0	0	0	1	27
182	1-hydroxy-4(p-toluidino)-9,10-anthraquinone	-1235	2704.08	-1459.96	224.959	-1453.89	218.888	1	1	0	0	0	1	0	0	0	0	0	0	1	40
183	1-hydroxy-3-bromo-4-amino-9,10-anthraquinone	-1244	3011.18	-1152.86	91.1432	-1146.79	97.2135	1	1	0	0	1	1	0	0	0	1	0	0	1	27
184	1,2-dihydroxy-9,10-anthraquinone	-1271	3056.56	-1107.48	163.522	-1101.41	169.592	1	1	0	0	0	1	0	0	0	0	0	0	1	26
185	1,4-dihydroxy-9,10-anthraquinone	-1188	3061.6	-1102.44	85.5626	-1096.37	91.633	1	1	0	0	0	1	0	0	0	0	0	0	1	26
186	1,5-dihydroxy-9,10-anthraquinone	-989	3000.17	-1163.87	174.867	-1157.8	168.797	1	1	0	0	0	1	0	0	0	0	0	0	1	26
187	1,8-dihydroxy-9,10-anthraquinone	-1206	2991.72	-1172.31	33.6868	-1166.24	39.7571	1	1	0	0	0	1	0	0	0	0	0	0	1	26
191	1,4-dihydroxy-5-methoxy-9,10-anthraquinone	-1202	3041.93	-1122.11	79.8893	-1116.04	85.9597	1	1	0	0	0	1	0	0	0	0	0	0	1	30
194	1,4-dihydroxy-2-sulfonate-9,10-anthraquinone	-1019	2989.75	-1174.28	155.284	-1168.21	149.214	1	1	1	0	0	1	0	0	0	0	0	0	1	29
195	1,4-diydroxy-2-methylsulfonate-9,10-anthraquinone	-788	3472.79	-691.241	96.7587	-685.171	102.829	1	1	0	0	0	0	0	0	0	0	0	0	1	33
196	1,8-dihydroxy-3-methyl-9,10-anthraquinone	-1212	2999.72	-1164.31	47.6866	-1158.24	53.757	1	1	0	0	0	1	0	0	0	0	0	0	1	29
197	1,4-dihydroxy-2,3-dimethyl-9,10-anthraquinone	-1269	2980.34	-1183.7	85.3042	-1177.63	91.3745	1	1	0	0	0	1	0	0	0	0	0	0	1	32
198	1,8-dihydroxy-4,5-diamino-9,10-anthraquinone	-1375	2769.27	-1394.77	19.7694	-1388.7	13.699	1	1	0	0	1	1	0	0	0	0	0	0	1	30
200	1,2,4-trihydroxy-9,10-anthraquinone	-1201	2989.52	-1174.51	26.4865	-1168.44	32.5569	1	1	0	0	0	1	0	0	0	0	0	0	1	27
201	1,4,5-trihydroxy-9,10-anthraquinone	-1015	3030.05	-1133.99	118.99	-1127.92	112.92	1	1	0	0	0	1	0	0	0	0	0	0	1	27
202	1,4,6-trihydroxy-9,10-anthraquinone	-1209	2861.74	-1302.3	93.2961	-1296.23	87.2257	1	1	0	0	0	1	0	0	0	0	0	0	1	27
203	1,3,8-trihydroxy-6-methyl-9,10-anthraquinone	-1104	2495.08	-1668.96	564.96	-1662.89	558.89	1	1	0	0	0	1	0	0	0	0	0	0	1	30
204	1,2,5,8-tetrahydroxy-9,10-anthraquinone	-1110	2977.05	-1186.99	76.9857	-1180.92	70.9153	1	1	0	0	0	1	0	0	0	0	0	0	1	28
205	1,4,5,8-tetrahydroxy-9,10-anthraquinone	-942	3212.98	-951.059	9.05948	-944.989	2.98913	1	1	0	0	0	1	0	0	0	0	0	0	1	28
206	1,4,5,8-tetrahydroxy-2-methyl-9,10-anthraquinone	-975	3170.4	-993.631	18.6307	-987.56	12.5604	1	1	0	0	0	1	0	0	0	0	0	0	1	31
207	1,2,4,5,8-pentahydroxy-9,10-anthraquinone	-1044	2977.49	-1186.55	142.549	-1180.48	136.479	1	1	0	0	0	1	0	0	0	0	0	0	1	29
212	1-piperidino-9,10-anthraquinone	-1550	2627.06	-1536.98	13.0226	-1530.91	19.0929	1	1	0	0	1	0	0	0	0	0	0	0	0	39
213	2-piperidino-9,10-anthraquinone	-1526	2525.98	-1638.06	112.058	-1631.99	105.988	1	1	0	0	1	0	0	0	0	0	0	0	0	39
214	2-hydroxyethyl-9,10-anthraquinone	-1542	2664.85	-1499.18	42.8192	-1493.11	48.8896	1	1	0	0	0	1	0	0	0	0	0	0	1	31
215	2-methylsulfonate-9,10-anthraquinone	-1285	2963.7	-1200.34	84.6647	-1194.26	90.7351	0	0	0	0	0	0	0	0	0	0	0	0	0	31
216	2,6-dimethylsulfonate-9,10-anthraquinone	-1082	3148.23	-1015.81	66.1946	-1009.73	72.265	0	0	0	0	0	0	0	0	0	0	0	0	0	38
217	2,7-dimethylsulfonate-9,10-anthraquinone	-1065	3149.51	-1014.53	50.4702	-1008.46	56.5405	0	0	0	0	0	0	0	0	0	0	0	0	0	38
219	2,6-di(aminosulfonyl)-9,10-anthraquinone	-1056	3087.68	-1076.35	20.3523	-1070.28	14.282	1	1	0	0	1	0	0	0	0	0	0	0	0	34
221	2-methoxycarbonyl-9,10-anthraquinone	-1400	2899.72	-1264.32	135.68	-1258.25	141.75	0	0	0	0	0	0	0	0	0	0	0	0	1	30
223	2-sulfonate-9,10-anthraquinone	-1472	2631.87	-1532.16	60.1635	-1526.09	54.0931	1	1	1	0	0	0	0	0	0	0	0	0	0	27
225	2,6-disulfonate-9,10-anthraquinone	-1446	2771.68	-1392.35	53.6483	-1386.28	59.7187	1	1	1	0	0	0	0	0	0	0	0	0	0	30
226	2,7-disulfonate-9,10-anthraquinone	-1404	2781.68	-1382.36	21.6447	-1376.28	27.7151	1	1	1	0	0	0	0	0	0	0	0	0	0	30
227	6-cyano-1,4-naphthoquinone	-1116	3085.1	-1078.94	37.0605	-1082.4	33.597	0	0	0	0	0	0	0	0	0	0	0	0	0	19
228	6-cyano-2,3-dimethyl-1,4-naphthoquinone	-1252	2959.89	-1204.14	47.8551	-1207.61	44.3915	0	0	0	0	0	0	0	0	0	0	0	0	0	25
229	2-chloro-1,4-naphthoquinone	-1199	3073.26	-1090.78	108.22	-1094.24	104.757	0	0	0	0	0	0	0	1	0	0	0	0	0	18
230	2-chloro-3-propylamino-1,4-naphthoquinone	-1382	2898.9	-1265.14	116.861	-1268.6	113.398	1	1	0	0	1	0	0	1	0	0	0	0	0	29
231	2,3-dichloro-1,4-naphthoquinone	-1238	3212.73	-951.31	286.69	-954.774	283.226	0	0	0	0	0	0	0	1	0	0	0	0	0	18
232	6,7-dichloro-1,4-naphthoquinone	-1154	3037.73	-1126.3	27.6967	-1129.77	24.2332	0	0	0	0	0	0	0	1	0	0	0	0	0	18
233	2,3-dibromo-1,4-naphthoquinone	-1087	3235.79	-928.25	158.75	-931.714	155.286	0	0	0	0	0	0	0	0	0	1	0	0	0	18
234	6,7-dibromo-2-methyl-1,4-naphthoquinone	-1227	2886.55	-1277.49	50.4906	-1280.95	53.9542	0	0	0	0	0	0	0	0	0	1	0	0	0	21
235	6,7-dibromo-2,3-dimethyl-1,4-naphthoquinone	-1274	2810.49	-1353.55	79.5495	-1357.01	83.013	0	0	0	0	0	0	0	0	0	1	0	0	0	24
236	2-methyl-1,4-naphthoquinone	-1384	2840.09	-1323.94	60.059	-1327.4	56.5955	0	0	0	0	0	0	0	0	0	0	0	0	0	21
237	5-methyl-1,4-naphthoquinone	-1382	2795.59	-1368.45	13.5538	-1371.91	10.0903	0	0	0	0	0	0	0	0	0	0	0	0	0	21
238	6-methyl-1,4-naphthoquinone	-1395	2770.99	-1393.04	1.9582	-1396.51	1.50536	0	0	0	0	0	0	0	0	0	0	0	0	0	21
239	2-t-butyl-1,4-naphthoquinone	-1418	2746.54	-1417.49	0.508888	-1420.95	2.95467	0	0	0	0	0	0	0	0	0	0	0	0	0	30
240	2-cyclohexyl-1,4-naphthoquinone	-1418	2724.35	-1439.69	21.6906	-1443.15	25.1542	0	0	0	0	0	0	0	0	0	0	0	0	0	34
241	2,3-dimethyl-1,4-naphthoquinone	-1457	2713.11	-1450.92	6.07797	-1454.39	2.61441	0	0	0	0	0	0	0	0	0	0	0	0	0	24
242	2,6-dimethyl-1,4-naphthoquinone	-1440	2713.21	-1450.83	10.8303	-1454.29	14.2939	0	0	0	0	0	0	0	0	0	0	0	0	0	24
243	2,7-dimethyl-1,4-naphthoquinone	-1368	2712.3	-1451.74	83.7376	-1455.2	87.2011	0	0	0	0	0	0	0	0	0	0	0	0	0	24
245	5,8-dimethyl-1,4-naphthoquinone	-1328	2703.43	-1460.61	132.606	-1464.07	136.07	0	0	0	0	0	0	0	0	0	0	0	0	0	24
246	6,7-dimethyl-1,4-naphthoquinone	-1408	2732.94	-1431.09	23.0913	-1434.55	26.5549	0	0	0	0	0	0	0	0	0	0	0	0	0	24
247	2-methyl-3-ethyl-1,4-naphthoquinone	-1440	2693.58	-1470.46	30.4584	-1473.92	33.9219	0	0	0	0	0	0	0	0	0	0	0	0	0	27
248	2-methyl-3-pentyl-1,4-naphthoquinone	-1440	2642.96	-1521.07	81.0746	-1524.54	84.5382	0	0	0	0	0	0	0	0	0	0	0	0	0	36
249	2-methyl-3-decyl-1,4-naphthoquinone	-1449	2587.41	-1576.62	127.622	-1580.09	131.085	0	0	0	0	0	0	0	0	0	0	0	0	0	51
250	2-methyl-3-undecyl-1,4-naphthoquinone	-1440	2582.33	-1581.7	141.704	-1585.17	145.167	0	0	0	0	0	0	0	0	0	0	0	0	0	54
255	2,3,5-trimethyl-1,4-naphthoquinone	-1597	2645.07	-1518.97	78.0315	-1522.43	74.5679	0	0	0	0	0	0	0	0	0	0	0	0	0	27
257	2-methoxy-1,4-naphthoquinone	-1415	2732.3	-1431.73	16.7313	-1435.19	20.1949	0	0	0	0	0	0	0	0	0	0	0	0	1	22
260	2,3-dimethoxy-1,4-naphthoquinone	-1382	2858.55	-1305.48	76.5155	-1308.95	73.052	0	0	0	0	0	0	0	0	0	0	0	0	1	26
263	5-acetoxy-8-hydroxy-1,4-naphthoquinone	-1023	2834.54	-1329.5	306.498	-1332.96	309.962	1	1	0	0	0	1	0	0	0	0	0	1	1	25
264	5,8-diacetoxy-1,4-naphthoquinone	-1155	2925.64	-1238.4	83.3954	-1241.86	86.8589	0	0	0	0	0	0	0	0	0	0	0	1	1	30
265	2,5,8-triacetoxy-1,4-naphthoquinone	-1138	3271.7	-892.34	245.66	-895.804	242.196	0	0	0	0	0	0	0	0	0	0	0	1	1	36
266	2-allyloxy-1,4-naphthoquinone40815-72-3	-1354	2737.63	-1426.4	72.4049	-1429.87	75.8685	0	0	0	0	0	0	0	0	0	0	0	0	1	26
267	2-isopropoxy-1,4-naphthoquinone	-1399	2733.19	-1430.84	31.8424	-1434.31	35.306	0	0	0	0	0	0	0	0	0	0	0	0	1	28
268	2-phenylsulfonyl-1,4-naphthoquinone	-940	3267.57	-896.469	43.5311	-899.933	40.0675	0	0	0	0	0	0	0	0	0	0	0	0	0	31
269	2-amino-1,4-naphthoquinone	-1499	2694.5	-1469.54	29.4606	-1473	25.997	1	1	0	0	1	0	0	0	0	0	0	0	0	20
270	2-amino-3-thiol-1,4-naphthoquinone	-1364	2814.63	-1349.4	14.5986	-1352.87	11.135	1	1	0	1	1	0	0	0	0	0	0	0	0	21
272	2-amino-3-propionylamino-1,4-naphthoquinone	-1386	2762.68	-1401.35	15.3507	-1404.81	18.8142	1	1	0	0	1	0	0	0	0	0	0	0	0	30
273	2-amino-3-dimethylamino-1,4-naphthoquinone	-1593	2652.31	-1511.72	81.2759	-1515.19	77.8124	1	1	0	0	1	0	0	0	0	0	0	0	0	28
274	2-dimethylamino-1,4-naphthoquinone	-1456	2676.09	-1487.95	31.9463	-1491.41	35.4099	1	1	0	0	1	0	0	0	0	0	0	0	0	26
275	2-(3-methylureidyl)-1,4-naphthoquinone	-1365	2811.18	-1352.86	12.1441	-1356.32	8.68054	1	1	0	0	0	0	0	0	0	0	0	0	0	27
276	2-methylthio-1,4-naphthoquinone	-1346	2871.28	-1292.76	53.2399	-1296.22	49.7763	0	0	0	1	0	0	0	0	0	0	0	0	0	22
277	2-methylthio-3-methyl-1,4-naphthoquinone	-1380	2871.59	-1292.45	87.5515	-1295.91	84.0879	0	0	0	1	0	0	0	0	0	0	0	0	0	25
278	2-ethylthio-3-methyl-1,4-naphthoquinone	-1414	2842.34	-1321.7	92.3017	-1325.16	88.8381	0	0	0	1	0	0	0	0	0	0	0	0	0	28
279	2-hydroxy-1,4-naphthoquinone	-1390	2893.27	-1270.77	119.232	-1274.23	115.768	1	1	0	0	0	1	0	0	0	0	0	0	1	19
280	5-hydroxy-1,4-naphthoquinone	-1078	3193.24	-970.793	107.207	-974.256	103.744	1	1	0	0	0	1	0	0	0	0	0	0	1	19
281	2-hydroxy-3-methyl-1,4-naphthoquinone	-1420	2825.28	-1338.75	81.2458	-1342.22	77.7823	1	1	0	0	0	1	0	0	0	0	0	0	1	22
282	2-hydroxy-3-ethyl-1,4-naphthoquinone	-1469	2816.16	-1347.87	121.127	-1351.34	117.663	1	1	0	0	0	1	0	0	0	0	0	0	1	25
283	2-hydroxy-3-pentyl-1,4-naphthoquinone	-1444	2755.61	-1408.42	35.5755	-1411.89	32.1119	1	1	0	0	0	1	0	0	0	0	0	0	1	34
284	2-hydroxy-3-hexyl-1,4-naphthoquinone	-1475	2745.18	-1418.86	56.1396	-1422.32	52.6761	1	1	0	0	0	1	0	0	0	0	0	0	1	37
285	2-hydroxy-3-heptyl-1,4-naphthoquinone	-1491	2724.35	-1439.68	51.3172	-1443.15	47.8536	1	1	0	0	0	1	0	0	0	0	0	0	1	40
286	2-hydroxy-3-octyl-1,4-naphthoquinone	-1448	2723.86	-1440.18	7.82	-1443.64	4.35644	1	1	0	0	0	1	0	0	0	0	0	0	1	43
287	2-hydroxy-3-nonyl-1,4-naphthoquinone	-1451	2721.89	-1442.15	8.85489	-1445.61	5.39134	1	1	0	0	0	1	0	0	0	0	0	0	1	46
288	2-hydroxy-3-undecyl-1,4-naphthoquinone	-1453	2696.82	-1467.22	14.2185	-1470.68	17.6821	1	1	0	0	0	1	0	0	0	0	0	0	1	52
289	2-hydroxy-3-(3-methylbutyl)-1,4-naphthoquinone	-1449	2779.07	-1384.97	64.0302	-1388.43	60.5666	1	1	0	0	0	1	0	0	0	0	0	0	1	34
290	2-hydroxy-3-prenyl-1,4-naphthoquinone	-1502	2696.19	-1467.84	34.1574	-1471.31	30.6938	1	1	0	0	0	1	0	0	0	0	0	0	1	32
291	2-hydroxy-3-(3,7-dimethyloctyl)-1,4-naphthoquinone	-1497	2720.8	-1443.24	53.7648	-1446.7	50.3013	1	1	0	0	0	1	0	0	0	0	0	0	1	49
292	2-hydroxy-3-(3-(4-phenoxyphenyl)butyl)-1,4-naphthoquinone	-1452	2708.23	-1455.81	3.80784	-1459.27	7.2714	1	1	0	0	0	1	0	0	0	0	0	0	1	52
293	2-hydroxy-3-(4-(4-phenoxyphenyl)butyl)-1,4-naphthoquinone	-1435	2695.76	-1468.28	33.2805	-1471.74	36.744	1	1	0	0	0	1	0	0	0	0	0	0	1	52
294	2-hydroxy-3-(4-(4-cyclohexylphenyl)propyl)-1,4-naphthoquinone	-1444	2751.9	-1412.14	31.8649	-1415.6	28.4013	1	1	0	0	0	1	0	0	0	0	0	0	1	54
295	2-hydroxy-3-(10-bromodecyl)-1,4-naphthoquinone	-1461	1950.11	-2213.93	752.929	-2217.39	756.392	1	1	0	0	0	1	0	0	0	1	0	0	1	49
296	2-hydroxy-3-(cis-4-cyclohexylcyclohexyl)-1,4-naphthoquinone	-1501	2726.73	-1437.3	63.6975	-1440.77	60.2339	1	1	0	0	0	1	0	0	0	0	0	0	1	51
297	2-hydroxy-3-(4-methylphenylthio)-1,4-naphthoquinone	-1320	2964.81	-1199.23	120.774	-1202.69	117.311	1	1	0	1	0	1	0	0	0	0	0	0	1	33
298	2-hydroxy-3-(10-(decylthio)-decyl)-1,4-naphthoquinone	-1429	2551.27	-1612.76	183.761	-1616.22	187.225	1	1	0	1	0	1	0	0	0	0	0	0	1	80
299	2-hydroxy-3-(10-(4-methylphenylthio)decyl)-1,4-naphthoquinone	-1444	2641.47	-1522.57	78.5651	-1526.03	82.0287	1	1	0	1	0	1	0	0	0	0	0	0	1	63
300	2-hydroxy-3-(10-(4-cyclohexylphenoxy)decyl)-1,4-naphthoquinone	-1444	2646.96	-1517.07	73.0731	-1520.54	76.5367	1	1	0	0	0	1	0	0	0	0	0	0	1	76
301	2-hydroxy-3-phenylazo-1,4-naphthoquinone	-1299	3233.25	-930.789	368.211	-934.252	364.748	1	1	0	0	0	1	0	0	0	0	0	0	1	31
302	2-hydroxy-3-(α(dodecylamino)benzyl)-1,4-naphthoquinone	-1446	2748.47	-1415.57	30.4325	-1419.03	26.969	1	1	0	0	1	1	0	0	0	0	0	0	1	70
303	2-hydroxy-3-(α(hexadecylamino)benzyl)-1,4-naphthoquinone	-1429	2731.9	-1432.13	3.13262	-1435.6	6.59617	1	1	0	0	1	1	0	0	0	0	0	0	1	82
304	2-hydroxy-7-methoxy-1,4-naphthoquinone	-1397	2775.38	-1388.66	8.34113	-1392.12	4.87758	1	1	0	0	0	1	0	0	0	0	0	0	1	23
305	2-hydroxy-7-methoxy-3-(3cyclohexylpropyl)-1,4-naphthoquinone	-1507	2721.37	-1442.67	64.3308	-1446.13	60.8672	1	1	0	0	0	1	0	0	0	0	0	0	1	48
306	5-hydroxy-3-bromo-1,4-naphthoquinone	-936	2974.01	-1190.03	254.029	-1193.49	257.492	1	1	0	0	0	1	0	0	0	1	0	0	1	19
307	5-hydroxy-2-methyl-1,4-naphthoquinone	-1176	3135.55	-1028.49	147.511	-1031.95	144.048	1	1	0	0	0	1	0	0	0	0	0	0	1	22
308	5-hydroxy-3-methyl-1,4-naphthoquinone	-1117	2663.43	-1500.61	383.609	-1504.07	387.072	1	1	0	0	0	1	0	0	0	0	0	0	1	22
309	2,3-dihydroxy-1,4-naphthoquinone	-1331	2875.71	-1288.32	42.6778	-1291.79	39.2142	1	1	0	0	0	1	0	0	0	0	0	0	1	20
310	5,8-dihydroxy-1,4-naphthoquinone	-979	3252.84	-911.191	67.8093	-914.654	64.3457	1	1	0	0	0	1	0	0	0	0	0	0	1	20
313	2-(3-methylphenylthio)-1,4-naphthoquinone	-1219	2956.35	-1207.69	11.3107	-1211.15	7.84719	0	0	0	1	0	0	0	0	0	0	0	0	0	32
314	2-methyl-3-(2-naphthylthio)-1,4-naphthoquinone	-1269	2899.2	-1264.84	4.16258	-1268.3	0.699022	0	0	0	1	0	0	0	0	0	0	0	0	0	38
317	3,4,5,6-tetrachloro-1,2-benzoquinone	-645	3601.32	-562.719	82.281	-448.403	196.597	0	0	0	0	0	0	0	1	0	0	0	0	0	12
318	3,4,5,6-tetrabromo-1,2-benzoquinone	-602	3549.46	-614.572	12.5722	-500.257	101.743	0	0	0	0	0	0	0	0	0	1	0	0	0	12
319	3,5-dibutyl-1,2-benzoquinone	-1142	2820.6	-1343.43	201.433	-1229.12	87.1179	0	0	0	0	0	0	0	0	0	0	0	0	0	36
320	4(3’indolyl)-1,2-benzoquinone	-827	2953.93	-1210.11	383.109	-1095.79	268.793	0	0	0	0	0	0	0	0	0	0	0	0	0	26
321	3-bromo-1,2-naphthoquinone	-1254	3127.5	-1036.54	217.461	-922.224	331.776	0	0	0	0	0	0	0	0	0	1	0	0	0	18
322	4-allyloxy-1,2-naphthoquinone	-1406	2688.63	-1475.41	69.4082	-1361.09	44.9074	0	0	0	0	0	0	0	0	0	0	0	0	1	26
323	4-dimethylamino-1,2-naphthoquinone	-1414	2775.56	-1388.48	25.5216	-1274.16	139.837	1	1	0	0	1	0	0	0	0	0	0	0	0	26
324	4-ethylamino-1,2-naphthoquinone	-1461	2575.45	-1588.58	127.582	-1474.27	13.2662	1	1	0	0	1	0	0	0	0	0	0	0	0	26
325	4-hydroxy-1,2-naphthoquinone	-1061	2730.97	-1433.07	372.069	-1318.75	257.754	1	1	0	0	0	1	0	0	0	0	0	0	1	19
326	4-sulfonate	-1040	2914.98	-1249.05	209.054	-1134.74	94.7381	1	1	1	0	0	0	0	0	0	0	0	0	0	21
328	4-allyloxy-1,2-anthraquinone	-1401	2641.7	-1522.34	121.34	-1408.02	7.02473	0	0	0	0	0	0	0	0	0	0	0	0	1	32
329	2-hydroxy-1,4anthraquinone	-1367	2819.77	-1344.26	22.7391	-1229.95	137.055	1	1	0	0	0	1	0	0	0	0	0	0	1	25
330	1-methyl-7-isopropyl-9,10-phenanthrenequinone	-1257	2628.59	-1535.45	278.447	-1421.13	164.132	0	0	0	0	0	0	0	0	0	0	0	0	0	36
332	3,3′,5,5′-tetramethyl-4,4′-diphenoquinone	-704	3474.95	-689.09	14.9102	-574.774	129.226	0	0	0	0	0	0	0	0	0	0	0	0	0	34
333	3,3′,5,5′-tetraisopropyl-4,4′-diphenoquinone	-712	3085.84	-1078.19	366.192	-963.877	251.877	0	0	0	0	0	0	0	0	0	0	0	0	0	58
334	3,3′,5,5′-tetrabutyl-4,4′-diphenoquinone	-700	3176.32	-987.718	287.718	-873.403	173.403	0	0	0	0	0	0	0	0	0	0	0	0	0	70
347	7,7,8,8-tetracyano-1,4-quinonedimethane	-268	4023.2	-140.839	127.161	-26.5232	241.477	0	0	0	0	0	0	0	0	0	0	0	0	0	20
348	alloxazine	-1503	2542.21	-1621.83	118.829	-1507.51	4.51334	1	1	0	0	0	0	0	0	0	0	0	0	0	22
				MAE all quinones	104.088		MAE
		-1252.56	2911.48	Min Absolute Error	0.508888		101.548	142	159	14	14	56	81	3	35	6	28	5	10	99
	Notes:	All Quinones	4164.04	Max Absolute Error	752.929			Titratable?	Non-titratable?	Sulfonate?	Thio?	Amine?	Hydroxy?	Fluorine?	Chlorine?	Iodine?	Bromine?	Nitro?	Acetoxy?	Oxy?
	Those marked in red are the ones which are not computed yet.	-1107.24	3082.66	R	0.871515		All	109.216	96.4366	148.477	65.8419	89.236	118.228	120.687	113.603	145.168	145.233	73.548	143.373	107.237
	Those marked in yellow denote the beginning and end of Table2-2c /5-5c 6-6C/11	BQ	4189.9	R^2	0.759539		BQ	154.598	103.682	#DIV/0!	47.6566	118.708	131.369	120.687	115.115	133.842	115.956	73.548	#DIV/0!	90.6473
		-1362.84	2795.12				NQ	100.654	97.2189	#DIV/0!	94.5105	55.819	103.149	#DIV/0!	135.577	#DIV/0!	79.5689	#DIV/0!	134.974	107.189
		AQ	4157.97				AQ	105.174	83.7802	157.433	#DIV/0!	98.6632	116.381	#DIV/0!	97.6616	201.796	88.4567	#DIV/0!	113.53	112.359
		-1353.39	2814.11				T11	107.861	166.506	94.7381	#DIV/0!	76.5517	197.404	#DIV/0!	196.597	#DIV/0!	216.76	#DIV/0!	#DIV/0!	111.685
		NQ	4167.5
		-1042.44	3007.28							BQ	NQ	AQ	T11
		T11	4049.72						MAE	110.547	85.9432	96.1524	146.958
									Min	1.61701	0.699022	2.98913	4.51334
									Max	498.743	756.392	621.799	331.776

## Sheet: SM12-Q.-Q=
Molecule Index	Molecule Name	Experimental Redox Q/Q.- E(mV)	Computed Redox Q/Q.-E(mV)	All fit	Abs error on all	Fit individual	Abs error	Titratable?	Non-titratable	Sulfonate?	Thio?	Amine?	Hydroxy?	Fluorine?	Chlorine?	Iodine?	Bromine?	Nitro?	Acetoxy?	Oxy?	Size
0	cyano-1,4-benzoquinone	-796	3525.62	-566.342	229.658	-520.707	275.293	0	0	0	0	0	0	0	0	0	0	0	0	0	13
1	2,3-dicyano-1,4-benzoquinone	-466	4035.41	-56.5507	409.449	-10.9153	455.085	0	0	0	0	0	0	0	0	0	0	0	0	0	14
2	2,3-dicyano-5,6-dichloro-1,4-benzoquinone	-258	4118.13	26.1621	284.162	71.7974	329.797	0	0	0	0	0	0	0	1	0	0	0	0	0	14
3	chloro-1,4-benzoquinone	-1073	3089.49	-1002.47	70.5288	-956.836	116.164	0	0	0	0	0	0	0	1	0	0	0	0	0	12
4	2-bromo-5-t-butyl-1,4-benzoquinone	-1229	2878.48	-1213.49	15.5137	-1167.85	61.1491	0	0	0	0	0	0	0	0	0	1	0	0	0	24
5	2-bromo-6-methyl-1,4-benzoquinone	-1104	2993.78	-1098.19	5.81203	-1052.55	51.4474	0	0	0	0	0	0	0	0	0	1	0	0	0	15
6	2-iodo-6-isopropyl-1,4-benzoquinone	-1270	3154.74	-937.224	332.776	-891.589	378.411	0	0	0	0	0	0	0	0	1	0	0	0	0	21
7	2-iodo-3-methyl-6-isopropyl-1,4-benzoquinone	-1193	3053.29	-1038.67	154.327	-993.038	199.962	0	0	0	0	0	0	0	0	1	0	0	0	0	24
8	2-chloro-6-bromo-1,4-benzoquinone	-938	3065.96	-1026.01	88.0062	-980.371	42.3709	0	0	0	0	0	0	0	1	0	1	0	0	0	12
9	2,3-dichloro-1,4-benzoquinone	-972	3059.11	-1032.85	60.8547	-987.219	15.2194	0	0	0	0	0	0	0	1	0	0	0	0	0	12
10	2,5-dichloro-1,4-benzoquinone	-942	3058.42	-1033.55	91.5479	-987.912	45.9125	0	0	0	0	0	0	0	1	0	0	0	0	0	12
11	2,6-dichloro-1,4-benzoquinone	-935	3070.62	-1021.35	86.3477	-975.712	40.7123	0	0	0	0	0	0	0	1	0	0	0	0	0	12
12	2,6-dibromo-1,4-benzoquinone	-887	3069.17	-1022.79	135.79	-977.154	90.1545	0	0	0	0	0	0	0	0	0	1	0	0	0	12
13	2,6-diiodo-1,4-benzoquinone	-925	3559.67	-532.298	392.702	-486.663	438.337	0	0	0	0	0	0	0	0	1	0	0	0	0	12
14	2,3-dichloro-5-t-butyl-1,4-benzoquinone	-1136	2880.36	-1211.61	75.6062	-1165.97	29.9709	0	0	0	0	0	0	0	1	0	0	0	0	0	24
15	2,3-dibromo-5-t-butyl-1,4-benzoquinone	-1127	2889.69	-1202.27	75.2746	-1156.64	29.6392	0	0	0	0	0	0	0	0	0	1	0	0	0	24
16	2,3-diiodo-5-t-butyl-1,4-benzoquinone	-1156	3306	-785.961	370.039	-740.325	415.675	0	0	0	0	0	0	0	0	1	0	0	0	0	24
17	2,6-dichloro-3,5-dimethyl-1,4-benzoquinone	-1142	2882.36	-1209.6	67.6048	-1163.97	21.9694	0	0	0	0	0	0	0	1	0	0	0	0	0	18
18	2,5-dichloro-3,6-di-t-butyl-1,4-benzoquinone	-1334	2759.74	-1332.23	1.77404	-1286.59	47.4094	0	0	0	0	0	0	0	1	0	0	0	0	0	36
19	2,5-dibromo-3-methyl-6-isopropyl-1,4-benzoquinone	-1239	2855.79	-1236.18	2.82285	-1190.54	48.4582	0	0	0	0	0	0	0	0	0	1	0	0	0	24
20	2,5-dibromo-3,6-diisopropyl-1,4-benzoquinone	-1217	2812.57	-1279.39	62.3896	-1233.75	16.7543	0	0	0	0	0	0	0	0	0	1	0	0	0	30
21	2,5-dibromo-3,6-diphenyl-1,4-benzoquinone	-1029	2830.94	-1261.02	232.022	-1215.39	186.387	0	0	0	0	0	0	0	0	0	1	0	0	0	32
22	2,5-dichloro-3,6-dimethoxy-1,4-benzoquinone	-1026	2797.18	-1294.79	268.786	-1249.15	223.15	0	0	0	0	0	0	0	1	0	0	0	0	1	20
23	2,6-dibromo-3,5-dimethoxy-1,4-benzoquinone	-1094	2820.23	-1271.73	177.733	-1226.1	132.098	0	0	0	0	0	0	0	0	0	1	0	0	1	20
24	2,5-dibromo-3,6-diamino-1,4-benzoquinone	-1371	2574.04	-1517.93	146.929	-1472.29	101.293	1	1	0	0	1	0	0	0	0	1	0	0	0	16
25	2,5-dibromo-3,6-di(cyclohexylamino)-1,4-benzoquinone	-1318	2449.48	-1642.49	324.486	-1596.85	278.851	1	1	0	0	1	0	0	0	0	1	0	0	0	48
26	trichloro-1,4-benzoquinone	-832	3062.16	-1029.8	197.8	-984.164	152.164	0	0	0	0	0	0	0	1	0	0	0	0	0	12
27	tribromo-hexyl-1,4-benzoquinone	-966	2862.61	-1229.35	263.351	-1183.72	217.716	0	0	0	0	0	0	0	0	0	1	0	0	0	30
28	tetrafluoro-1,4-benzoquinone	-848	2728.29	-1363.67	515.67	-1318.04	470.035	0	0	0	0	0	0	1	0	0	0	0	0	0	12
29	tetrachloro-1,4-benzoquinone	-774	3081.71	-1010.25	236.253	-964.618	190.618	0	0	0	0	0	0	0	1	0	0	0	0	0	12
30	tetrabromo-1,4-benzoquinone	-751	3125.32	-966.641	215.641	-921.006	170.006	0	0	0	0	0	0	0	0	0	1	0	0	0	12
31	tetraiodo-1,4-benzoquinone	-754	3833.2	-258.759	495.241	-213.124	540.876	0	0	0	0	0	0	0	0	1	0	0	0	0	12
32	methyl-1,4-benzoquinone	-1270	3075.75	-1016.22	253.784	-970.581	299.419	0	0	0	0	0	0	0	0	0	0	0	0	0	15
33	t-butyl-1,4-benzoquinone	-1253	2890.83	-1201.13	51.8701	-1155.49	97.5055	0	0	0	0	0	0	0	0	0	0	0	0	0	24
34	2-methyl-5-isopropyl-1,4-benzoquinone	-1299	2819.74	-1272.23	26.7742	-1226.59	72.4096	0	0	0	0	0	0	0	0	0	0	0	0	0	24
35	2-methyl-5-isopropyl-3,6-dinitro-1,4-benzoquinone	-755	3269.33	-822.637	67.637	-777.002	22.0016	0	0	0	0	0	0	0	0	0	0	1	0	0	28
37	2,3-dimethyl-1,4-benzoquinone	-1269	2936.09	-1155.87	113.126	-1110.24	158.761	0	0	0	0	0	0	0	0	0	0	0	0	0	18
38	2,5-dimethyl-1,4-benzoquinone	-1299	2966.82	-1125.15	173.855	-1079.51	219.49	0	0	0	0	0	0	0	0	0	0	0	0	0	18
39	2,6-dimethyl-1,4-benzoquinone	-1257	2971.58	-1120.39	136.615	-1074.75	182.25	0	0	0	0	0	0	0	0	0	0	0	0	0	18
44	2,3-dimethyl-5,6-methylenedioxy-1,4-benzoquinone	-1259	2738.08	-1353.89	94.8859	-1308.25	49.2506	0	0	0	0	0	0	0	0	0	0	0	0	1	21
45	2,5-di-t-butyl-1,4-benzoquinone	-1440	2706.03	-1385.93	54.0703	-1340.29	99.7057	0	0	0	0	0	0	0	0	0	0	0	0	0	36
46	2,6-di-t-butyl-1,4-benzoquinone	-1363	2730.33	-1361.63	1.36589	-1316	47.0013	0	0	0	0	0	0	0	0	0	0	0	0	0	36
47	2,6-di-isopropyl-1,4-benzoquinone	-1354	2721.14	-1370.83	16.825	-1325.19	28.8103	0	0	0	0	0	0	0	0	0	0	0	0	0	30
49	trimethyl-1,4-benzoquinone	-1393	2836.47	-1255.5	137.502	-1209.86	183.137	0	0	0	0	0	0	0	0	0	0	0	0	0	21
50	trimethyl-phytyl-1,4-benzoquinone	-1390	2290.1	-1801.86	411.86	-1756.22	366.224	0	0	0	0	0	0	0	0	0	0	0	0	0	79
53	tetramethyl-1,4-benzoquinone	-1422	2740.32	-1351.64	70.3605	-1306	115.996	0	0	0	0	0	0	0	0	0	0	0	0	0	24
58	2-acetyl-5-methyl-1,4-benzoquinone	-1056	3107.11	-984.858	71.1418	-939.223	116.777	0	0	0	0	0	0	0	0	0	0	0	0	0	20
60	2-acetyl-3-chloro-1,4-benzoquinone	-808	2951.1	-1140.86	332.859	-1095.22	287.224	0	0	0	0	0	0	0	1	0	0	0	0	0	17
61	pivaloyl-1,4-benzoquinone	-1116	2897.27	-1194.69	78.6938	-1149.06	33.0584	0	0	0	0	0	0	0	0	0	0	0	0	0	26
62	phenyl-1,4-benzoquinone	-1146	3032.02	-1059.95	86.052	-1014.31	131.687	0	0	0	0	0	0	0	0	0	0	0	0	0	22
63	2,3-diphenyl-1,4-benzoquinone	-1146	2824.15	-1267.81	121.813	-1222.18	76.1778	0	0	0	0	0	0	0	0	0	0	0	0	0	32
64	2,5-diphenyl-1,4-benzoquinone	-1146	2952.9	-1139.06	6.93773	-1093.43	52.5731	0	0	0	0	0	0	0	0	0	0	0	0	0	32
67	2-phenylsulfonyl-3-acetyl-1,4-benzoquinone	-744	3214.07	-877.894	133.894	-832.258	88.2583	0	0	0	0	0	0	0	0	0	0	0	0	0	30
68	2-phenylsulfonyl-3-pivaloyl-1,4-benzoquinone	-752	2790.49	-1301.47	549.469	-1255.83	503.834	0	0	0	0	0	0	0	0	0	0	0	0	0	39
69	2-phenylsulfonyl-3-benzoyl-1,4-benzoquinone	-727	3130.68	-961.285	234.285	-915.65	188.65	0	0	0	0	0	0	0	0	0	0	0	0	0	37
70	2-phenylsulfonyl-5,6-dimethyl-1,4-benzoquinone	-1026	3024.75	-1067.22	41.217	-1021.58	4.41835	0	0	0	0	0	0	0	0	0	0	0	0	0	31
71	phenylsulfonyl-trimethyl-1,4-benzoquinone	-1037	2943.06	-1148.91	111.908	-1103.27	66.2724	0	0	0	0	0	0	0	0	0	0	0	0	0	34
74	2,6-diphenylsulfonyl-3,5-dimethyl-1,4-benzoquinone	-802	3162.04	-929.924	127.924	-884.288	82.2885	0	0	0	0	0	0	0	0	0	0	0	0	0	44
75	trifluoromethyl-1,4-benzoquinone	-1010	2984.86	-1107.1	97.1015	-1061.47	51.4662	0	0	0	0	0	0	1	0	0	0	0	0	0	15
76	benzoyl-1,4-benzoquinone	-1018	3151.55	-940.412	77.5884	-894.776	123.224	0	0	0	0	0	0	0	0	0	0	0	0	0	24
77	(2′-methyl)benzoyl-1,4-benzoquinone	-1018	3236.31	-855.658	162.342	-810.023	207.977	0	0	0	0	0	0	0	0	0	0	0	0	0	27
78	(2′,6′-dimethyl)benzoyl-1,4-benzoquinone	-949	3196.87	-895.096	53.9037	-849.461	99.5391	0	0	0	0	0	0	0	0	0	0	0	0	0	30
79	2-benzoyl-3-methyl-1,4-benzoquinone	-1089	2964.57	-1127.4	38.3955	-1081.76	7.23984	0	0	0	0	0	0	0	0	0	0	0	0	0	27
81	2-(2′-methyl)benzoyl-3-methyl-1,4-benzoquinone	-1095	3010.15	-1081.81	13.1907	-1036.17	58.826	0	0	0	0	0	0	0	0	0	0	0	0	0	30
82	methoxy-1,4-benzoquinone	-1213	2968.52	-1123.44	89.5561	-1077.81	135.191	0	0	0	0	0	0	0	0	0	0	0	0	1	16
83	2-methoxy-3-methyl-1,4-benzoquinone	-1184	2875.23	-1216.73	32.729	-1171.09	12.9064	0	0	0	0	0	0	0	0	0	0	0	0	1	19
84	2,3-dimethoxy-1,4-benzoquinone	-1184	2834.64	-1257.33	73.3276	-1211.69	27.6922	0	0	0	0	0	0	0	0	0	0	0	0	1	20
85	2,5-dimethoxy-1,4-benzoquinone	-1282	2324.7	-1767.27	485.268	-1721.63	439.633	0	0	0	0	0	0	0	0	0	0	0	0	1	20
86	2,6-dimethoxy-1,4-benzoquinone	-1282	2825.3	-1266.66	15.336	-1221.03	60.9713	0	0	0	0	0	0	0	0	0	0	0	0	1	20
87	2,3-dimethoxy-5-methyl-1,4-benzoquinone	-1250	2750.78	-1341.19	91.1876	-1295.55	45.5523	0	0	0	0	0	0	0	0	0	0	0	0	1	23
88	2,3-dimethoxy-5,6-dibromo-1,4-benzoquinone	-970	2818.21	-1273.75	303.754	-1228.12	258.119	0	0	0	0	0	0	0	0	0	1	0	0	1	20
89	2,3-dimethoxy-5,6-dimethyl-1,4-benzoquinone	-1303	2650.52	-1441.44	138.445	-1395.81	92.8094	0	0	0	0	0	0	0	0	0	0	0	0	1	26
95	(1′-hydroxyethyl)-1,4-benzoquinone	-1108	3193.19	-898.775	209.225	-853.14	254.86	1	1	0	0	0	1	0	0	0	0	0	0	1	19
96	methoxycarbonyl-1,4-benzoquinone	-1044	3100.48	-991.482	52.5177	-945.847	98.1531	0	0	0	0	0	0	0	0	0	0	0	0	1	18
97	2-methoxycarbonyl-3-phenylsulfonyl-1,4-benzoquinone	-747	3190.67	-901.293	154.293	-855.657	108.657	0	0	0	0	0	0	0	0	0	0	0	0	1	31
99	(2′-nitro)phenyl-1,4-benzoquinone	-1148	3015.61	-1076.35	71.6456	-1030.72	117.281	0	0	0	0	0	0	0	0	0	0	1	0	0	24
100	2,5-diethylamino-1,4-benzoquinone	-1674	2257.06	-1834.91	160.905	-1789.27	115.27	1	1	0	0	1	0	0	0	0	0	0	0	0	28
102	phenylthio-1,4-benzoquinone	-1147	3015.44	-1076.53	70.4735	-1030.89	116.109	0	0	0	1	0	0	0	0	0	0	0	0	0	23
103	2-isopropylthio-5-t-butyl-1,4-benzoquinone	-1241	2779.26	-1312.71	71.7076	-1267.07	26.0722	0	0	0	1	0	0	0	0	0	0	0	0	0	34
104	2-isopropylamino-6-t-butyl-1,4-benzoquinone	-1528	2533.74	-1558.22	30.2211	-1512.59	15.4143	1	1	0	0	1	0	0	0	0	0	0	0	0	35
105	2-t-butylamino-5-t-butyl-1,4-benzoquinone	-1418	2547.98	-1543.99	125.987	-1498.35	80.3515	1	1	0	0	1	0	0	0	0	0	0	0	0	38
106	2-t-butylamino-6-t-butyl-1,4-benzoquinone	-1449	2581.43	-1510.54	61.5365	-1464.9	15.9011	1	1	0	0	1	0	0	0	0	0	0	0	0	38
107	2,5-di-t-butylamino-1,4-benzoquinone	-1614	2355.21	-1736.75	122.75	-1691.11	77.1147	1	1	0	0	1	0	0	0	0	0	0	0	0	40
108	2-hydroxy-3-methyl-1,4-benzoquinone	-1410	2969.84	-1122.13	287.872	-1076.49	333.507	1	1	0	0	0	1	0	0	0	0	0	0	1	16
109	2-hydroxy-3-methyl-5,6-dibromo-1,4-benzoquinone	-1060	2980.81	-1111.16	51.1555	-1065.52	5.52008	1	1	0	0	0	1	0	0	0	1	0	0	1	16
110	2-hydroxy-3,6-dimethyl-5-undecyl-1,4-benzoquinone	-1414	2493.74	-1598.22	184.22	-1552.58	138.585	1	1	0	0	0	1	0	0	0	0	0	0	1	52
113	2,5-dipiperidino-1,4-benzoquinone	-1343	2175.29	-1916.68	573.677	-1871.04	528.042	1	1	0	0	0	0	0	0	0	0	0	0	0	42
114	3’indolyl-1,4-benzoquinone	-1000	2780.44	-1311.52	311.524	-1265.89	265.889	0	0	0	0	0	0	0	0	0	0	0	0	0	26
115	2-chloro-3-methoxycarbonyl-1,4-benzoquinone	-721	3011.06	-1080.91	359.907	-1035.27	314.271	0	0	0	0	0	0	0	1	0	0	0	0	1	18
117	1-chloro-9,10-anthraquinone	-1447	2768.85	-1323.11	123.886	-1372.85	74.1501	0	0	0	0	0	0	0	1	0	0	0	0	0	24
118	2-chloro-9,10-anthraquinone	-1452	2825.73	-1266.24	185.765	-1315.97	136.029	0	0	0	0	0	0	0	1	0	0	0	0	0	24
119	2-iodo-9,10-anthraquinone	-1501	2939.2	-1152.76	348.241	-1202.5	298.505	0	0	0	0	0	0	0	0	1	0	0	0	0	24
120	2-bromo-3-methyl-9,10-anthraquinone	-1435	2784.16	-1307.8	127.199	-1357.54	77.4627	0	0	0	0	0	0	0	0	0	1	0	0	0	27
121	1,5-dichloro-9,10-anthraquinone	-1444	2744.36	-1347.6	96.4012	-1397.33	46.6653	0	0	0	0	0	0	0	1	0	0	0	0	0	24
122	1,8-dichloro-9,10-anthraquinone	-1445	2730.05	-1361.91	83.0863	-1411.65	33.3504	0	0	0	0	0	0	0	1	0	0	0	0	0	24
123	1-methyl-9,10-anthraquinone	-1494	2756.79	-1335.17	158.83	-1384.91	109.094	0	0	0	0	0	0	0	0	0	0	0	0	0	27
124	2-methyl-9,10-anthraquinone	-1470	2707	-1384.96	85.041	-1434.69	35.3052	0	0	0	0	0	0	0	0	0	0	0	0	0	27
125	2-ethyl-9,10-anthraquinone	-1487	2662.02	-1429.95	57.0546	-1479.68	7.31879	0	0	0	0	0	0	0	0	0	0	0	0	0	30
126	2-t-butyl-9,10-anthraquinone	-1470	2632.18	-1459.79	10.2131	-1509.52	39.5228	0	0	0	0	0	0	0	0	0	0	0	0	0	36
127	1,4-dimethyl-9,10-anthraquinone	-1589	2676.62	-1415.34	173.659	-1465.08	123.923	0	0	0	0	0	0	0	0	0	0	0	0	0	30
128	1,8-dimethyl-9,10-anthraquinone	-1558	2684.03	-1407.94	150.065	-1457.67	100.329	0	0	0	0	0	0	0	0	0	0	0	0	0	30
129	2,3-dimethyl-9,10-anthraquinone	-1580	2613.55	-1478.41	101.587	-1528.15	51.8507	0	0	0	0	0	0	0	0	0	0	0	0	0	30
130	2,7-dimethyl-9,10-anthraquinone	-1486	2622.28	-1469.68	16.3186	-1519.42	33.4172	0	0	0	0	0	0	0	0	0	0	0	0	0	30
131	1,3,5,7-tetramethyl-9,10-anthraquinone	-1674	2467.96	-1624	49.9983	-1673.74	0.262493	0	0	0	0	0	0	0	0	0	0	0	0	0	36
132	2,3,6,7-tetramethyl-9,10-anthraquinone	-1510	2427.3	-1664.66	154.662	-1714.4	204.398	0	0	0	0	0	0	0	0	0	0	0	0	0	36
133	benz[a]-9,10-anthraquinone	-1355	2940.57	-1151.39	203.607	-1201.13	153.871	0	0	0	0	0	0	0	0	0	0	0	0	0	30
134	(2-methylbenz[a])-3-methyl-9,10-anthraquinone	-1397	2797.15	-1294.81	102.188	-1344.55	52.4522	0	0	0	0	0	0	0	0	0	0	0	0	0	36
135	benz[b]-1-chloro-9,10-anthraquinone	-1488	2667.43	-1424.54	63.4639	-1474.27	13.7281	0	0	0	0	0	0	0	1	0	0	0	0	0	30
136	dibenz[b,e]-9,10-anthraquinone	-1491	2609.48	-1482.49	8.51405	-1532.22	41.2218	0	0	0	0	0	0	0	0	0	0	0	0	0	36
137	1-methoxy-9,10-anthraquinone	-1418	2611.56	-1480.41	62.408	-1530.14	112.144	0	0	0	0	0	0	0	0	0	0	0	0	1	28
138	2-methoxy-9,10-anthraquinone	-1462	2628.64	-1463.33	1.3278	-1513.06	51.0636	0	0	0	0	0	0	0	0	0	0	0	0	1	28
141	2,6-dimethoxy-9,10-anthraquinone	-1490	2428.8	-1663.16	173.162	-1712.9	222.898	0	0	0	0	0	0	0	0	0	0	0	0	1	32
142	2,7-dimethoxy-9,10-anthraquinone	-1427	2486.56	-1605.4	178.403	-1655.14	228.139	0	0	0	0	0	0	0	0	0	0	0	0	1	32
143	1-acetoxy-9,10-anthraquinone	-1218	3121.68	-970.28	247.72	-1020.02	197.985	0	0	0	0	0	0	0	0	0	0	0	1	1	30
144	2-acetoxy-9,10-anthraquinone	-1410	2665.13	-1426.84	16.8353	-1476.57	66.5712	0	0	0	0	0	0	0	0	0	0	0	1	1	30
145	1,4-diacetoxy-9,10-anthraquinone	-1197	2999.49	-1092.48	104.522	-1142.21	54.7857	0	0	0	0	0	0	0	0	0	0	0	1	1	36
146	1,8-diacetoxy-9,10-anthraquinone	-1128	2672.6	-1419.37	291.366	-1469.1	341.102	0	0	0	0	0	0	0	0	0	0	0	1	1	36
147	2,6-diacetoxy-9,10-anthraquinone	-1380	2529.05	-1562.91	182.911	-1612.65	232.647	0	0	0	0	0	0	0	0	0	0	0	1	1	36
148	2,7-diacetoxy-9,10-anthraquinone	-1380	2523.29	-1568.68	188.675	-1618.41	238.411	0	0	0	0	0	0	0	0	0	0	0	1	1	36
149	1-(2-methoxy-phenoxy)-9,10-anthraquinone	-1449	2703.59	-1388.37	60.6293	-1438.11	10.8935	0	0	0	0	0	0	0	0	0	0	0	0	1	39
150	1-amino-9,10-anthraquinone	-1601	2796.44	-1295.53	305.472	-1345.26	255.736	1	1	0	0	1	0	0	0	0	0	0	0	0	26
152	1-amino-5-chloro-9,10-anthraquinone	-1495	2748.1	-1343.86	151.136	-1393.6	101.4	1	1	0	0	1	0	0	1	0	0	0	0	0	26
153	1-amino-8-chloro-9,10-anthraquinone	-1499	2764.14	-1327.83	171.173	-1377.56	121.437	1	1	0	0	1	0	0	1	0	0	0	0	0	26
155	1-amino-5-methoxy-9,10-anthraquinone	-1483	2600.36	-1491.6	8.60057	-1541.34	58.3364	1	1	0	0	1	0	0	0	0	0	0	0	1	30
156	1-amino-4-methylamino-9,10-anthraquinone	-1558	2738.06	-1353.91	204.093	-1403.64	154.357	1	1	0	0	1	0	0	0	0	0	0	0	0	31
157	1-amino-2-sulfonate-9,10-anthraquinone	-921	2693.91	-1398.05	477.055	-1447.79	526.791	1	1	1	0	1	0	0	0	0	0	0	0	0	29
158	1-amino-6,7-dichloro-9,10-anthraquinone	-1384	2820.09	-1271.87	112.126	-1321.61	62.3897	1	1	0	0	1	0	0	1	0	0	0	0	0	26
160	2-amino-1-chloro-3-bromo-9,10-anthraquinone	-1547	2579.29	-1512.68	34.3248	-1562.41	15.411	1	1	0	0	1	0	0	1	0	1	0	0	0	26
161	2-amino-1-bromo-3-chloro-9,10-anthraquinone	-1518	2606.87	-1485.09	32.9103	-1534.83	16.8256	1	1	0	0	1	0	0	1	0	1	0	0	0	26
162	1-amino-4-chloro-2-methyl-9,10-anthraquinone	-1529	2668.1	-1423.86	105.141	-1473.6	55.4047	1	1	0	0	1	0	0	1	0	0	0	0	0	29
163	1-amino-4-bromo-2-sulfonate-9,10-anthraquinone	-1486	2635.6	-1456.36	29.6351	-1506.1	20.1008	1	1	1	0	1	0	0	0	0	1	0	0	0	29
165	1,2-diamino-9,10-anthraquinone	-1671	2681.97	-1409.99	261.009	-1459.73	211.273	1	1	0	0	1	0	0	0	0	0	0	0	0	28
166	1,4-diamino-9,10-anthraquinone	-1605	2760.67	-1331.29	273.707	-1381.03	223.971	1	1	0	0	1	0	0	0	0	0	0	0	0	28
167	1,5-diamino-9,10-anthraquinone	-1618	2767.08	-1324.89	293.114	-1374.62	243.378	1	1	0	0	1	0	0	0	0	0	0	0	0	28
169	1,4,5,8-tetraamino-9,10-anthraquinone	-1707	2697.57	-1394.4	312.602	-1444.13	262.866	1	1	0	0	1	0	0	0	0	0	0	0	0	32
170	1-methylamino-9,10-anthraquinone	-1520	2770.61	-1321.35	198.649	-1371.09	148.913	1	1	0	0	1	0	0	0	0	0	0	0	0	29
173	1,4-diisopropylamino-9,10-anthraquinone	-1618	2538.95	-1553.01	64.988	-1602.75	15.2522	1	1	0	0	1	0	0	0	0	0	0	0	0	46
177	1-hydroxy-9,10-anthraquinone	-1248	3131.91	-960.055	287.945	-1009.79	238.209	1	1	0	0	0	1	0	0	0	0	0	0	1	25
178	2-hydroxy-9,10-anthraquinone	-1316	2631.1	-1460.86	144.861	-1510.6	194.597	1	1	0	0	0	1	0	0	0	0	0	0	1	25
180	1-hydroxy-4-acetoxy-9,10-anthraquinone	-1214	2987.91	-1104.06	109.945	-1153.79	60.2088	1	1	0	0	0	1	0	0	0	0	0	1	1	31
181	1-hydroxy-4-amino-9,10-anthraquinone	-1420	2621.09	-1470.88	50.8761	-1520.61	100.612	1	1	0	0	1	1	0	0	0	0	0	0	1	27
182	1-hydroxy-4(p-toluidino)-9,10-anthraquinone	-1235	2673.35	-1418.61	183.611	-1468.35	233.347	1	1	0	0	0	1	0	0	0	0	0	0	1	40
183	1-hydroxy-3-bromo-4-amino-9,10-anthraquinone	-1244	2981.86	-1110.11	133.892	-1159.84	84.156	1	1	0	0	1	1	0	0	0	1	0	0	1	27
184	1,2-dihydroxy-9,10-anthraquinone	-1271	3118.2	-973.762	297.238	-1023.5	247.502	1	1	0	0	0	1	0	0	0	0	0	0	1	26
185	1,4-dihydroxy-9,10-anthraquinone	-1188	3087.05	-1004.91	183.087	-1054.65	133.351	1	1	0	0	0	1	0	0	0	0	0	0	1	26
186	1,5-dihydroxy-9,10-anthraquinone	-989	3048.88	-1043.09	54.0858	-1092.82	103.822	1	1	0	0	0	1	0	0	0	0	0	0	1	26
187	1,8-dihydroxy-9,10-anthraquinone	-1206	3048.79	-1043.17	162.825	-1092.91	113.089	1	1	0	0	0	1	0	0	0	0	0	0	1	26
191	1,4-dihydroxy-5-methoxy-9,10-anthraquinone	-1202	2979.76	-1112.21	89.7913	-1161.94	40.0554	1	1	0	0	0	1	0	0	0	0	0	0	1	30
194	1,4-dihydroxy-2-sulfonate-9,10-anthraquinone	-1019	2937.12	-1154.84	135.841	-1204.58	185.576	1	1	1	0	0	1	0	0	0	0	0	0	1	29
195	1,4-diydroxy-2-methylsulfonate-9,10-anthraquinone	-788	3371.48	-720.481	67.5185	-770.217	17.7827	1	1	0	0	0	0	0	0	0	0	0	0	1	33
196	1,8-dihydroxy-3-methyl-9,10-anthraquinone	-1212	3020.47	-1071.49	140.505	-1121.23	90.7694	1	1	0	0	0	1	0	0	0	0	0	0	1	29
197	1,4-dihydroxy-2,3-dimethyl-9,10-anthraquinone	-1269	2962.74	-1129.22	139.78	-1178.96	90.0445	1	1	0	0	0	1	0	0	0	0	0	0	1	32
198	1,8-dihydroxy-4,5-diamino-9,10-anthraquinone	-1375	2842.47	-1249.5	125.502	-1299.23	75.766	1	1	0	0	1	1	0	0	0	0	0	0	1	30
200	1,2,4-trihydroxy-9,10-anthraquinone	-1201	2958.47	-1133.49	67.5058	-1183.23	17.7699	1	1	0	0	0	1	0	0	0	0	0	0	1	27
201	1,4,5-trihydroxy-9,10-anthraquinone	-1015	3012.38	-1079.58	64.5818	-1129.32	114.318	1	1	0	0	0	1	0	0	0	0	0	0	1	27
202	1,4,6-trihydroxy-9,10-anthraquinone	-1209	2798.83	-1293.13	84.1337	-1342.87	133.87	1	1	0	0	0	1	0	0	0	0	0	0	1	27
203	1,3,8-trihydroxy-6-methyl-9,10-anthraquinone	-1104	2314.53	-1777.43	673.431	-1827.17	723.167	1	1	0	0	0	1	0	0	0	0	0	0	1	30
204	1,2,5,8-tetrahydroxy-9,10-anthraquinone	-1110	2909.75	-1182.21	72.2131	-1231.95	121.949	1	1	0	0	0	1	0	0	0	0	0	0	1	28
205	1,4,5,8-tetrahydroxy-9,10-anthraquinone	-942	3235.57	-856.39	85.6097	-906.126	35.8739	1	1	0	0	0	1	0	0	0	0	0	0	1	28
206	1,4,5,8-tetrahydroxy-2-methyl-9,10-anthraquinone	-975	3179.47	-912.494	62.5058	-962.23	12.77	1	1	0	0	0	1	0	0	0	0	0	0	1	31
207	1,2,4,5,8-pentahydroxy-9,10-anthraquinone	-1044	2927.4	-1164.57	120.566	-1214.3	170.302	1	1	0	0	0	1	0	0	0	0	0	0	1	29
212	1-piperidino-9,10-anthraquinone	-1550	2661.74	-1430.22	119.776	-1479.96	70.0398	1	1	0	0	1	0	0	0	0	0	0	0	0	39
213	2-piperidino-9,10-anthraquinone	-1526	2508.51	-1583.46	57.4555	-1633.19	107.191	1	1	0	0	1	0	0	0	0	0	0	0	0	39
214	2-hydroxyethyl-9,10-anthraquinone	-1542	2657.65	-1434.32	107.684	-1484.05	57.9479	1	1	0	0	0	1	0	0	0	0	0	0	1	31
215	2-methylsulfonate-9,10-anthraquinone	-1285	2863.51	-1228.46	56.5434	-1278.19	6.80754	0	0	0	0	0	0	0	0	0	0	0	0	0	31
216	2,6-dimethylsulfonate-9,10-anthraquinone	-1082	2965.04	-1126.92	44.9237	-1176.66	94.6595	0	0	0	0	0	0	0	0	0	0	0	0	0	38
217	2,7-dimethylsulfonate-9,10-anthraquinone	-1065	2967.21	-1124.76	59.7555	-1174.49	109.491	0	0	0	0	0	0	0	0	0	0	0	0	0	38
219	2,6-di(aminosulfonyl)-9,10-anthraquinone	-1056	2891.12	-1200.85	144.848	-1250.58	194.584	1	1	0	0	1	0	0	0	0	0	0	0	0	34
221	2-methoxycarbonyl-9,10-anthraquinone	-1400	2853.18	-1238.79	161.214	-1288.52	111.478	0	0	0	0	0	0	0	0	0	0	0	0	1	30
223	2-sulfonate-9,10-anthraquinone	-1472	2683.43	-1408.53	63.4655	-1458.27	13.7297	1	1	1	0	0	0	0	0	0	0	0	0	0	27
225	2,6-disulfonate-9,10-anthraquinone	-1446	2725.68	-1366.28	79.7199	-1416.02	29.9841	1	1	1	0	0	0	0	0	0	0	0	0	0	30
226	2,7-disulfonate-9,10-anthraquinone	-1404	2792.51	-1299.45	104.547	-1349.19	54.8112	1	1	1	0	0	0	0	0	0	0	0	0	0	30
227	6-cyano-1,4-naphthoquinone	-1116	3178.65	-913.31	202.69	-933.683	182.317	0	0	0	0	0	0	0	0	0	0	0	0	0	19
228	6-cyano-2,3-dimethyl-1,4-naphthoquinone	-1252	3028.3	-1063.67	188.334	-1084.04	167.961	0	0	0	0	0	0	0	0	0	0	0	0	0	25
229	2-chloro-1,4-naphthoquinone	-1199	2972.79	-1119.17	79.8295	-1139.54	59.4567	0	0	0	0	0	0	0	1	0	0	0	0	0	18
230	2-chloro-3-propylamino-1,4-naphthoquinone	-1382	2729.33	-1362.63	19.3699	-1383	1.00289	1	1	0	0	1	0	0	1	0	0	0	0	0	29
231	2,3-dichloro-1,4-naphthoquinone	-1238	2963.74	-1128.23	109.775	-1148.6	89.4017	0	0	0	0	0	0	0	1	0	0	0	0	0	18
232	6,7-dichloro-1,4-naphthoquinone	-1154	2959.15	-1132.81	21.1894	-1153.18	0.816598	0	0	0	0	0	0	0	1	0	0	0	0	0	18
233	2,3-dibromo-1,4-naphthoquinone	-1087	2975.04	-1116.93	29.9284	-1137.3	50.3012	0	0	0	0	0	0	0	0	0	1	0	0	0	18
234	6,7-dibromo-2-methyl-1,4-naphthoquinone	-1227	2780.75	-1311.21	84.214	-1331.59	104.587	0	0	0	0	0	0	0	0	0	1	0	0	0	21
235	6,7-dibromo-2,3-dimethyl-1,4-naphthoquinone	-1274	2694.79	-1397.18	123.176	-1417.55	143.549	0	0	0	0	0	0	0	0	0	1	0	0	0	24
236	2-methyl-1,4-naphthoquinone	-1384	2923.96	-1168	215.999	-1188.37	195.626	0	0	0	0	0	0	0	0	0	0	0	0	0	21
237	5-methyl-1,4-naphthoquinone	-1382	2880.37	-1211.59	170.41	-1231.96	150.038	0	0	0	0	0	0	0	0	0	0	0	0	0	21
238	6-methyl-1,4-naphthoquinone	-1395	2818.42	-1273.55	121.451	-1293.92	101.079	0	0	0	0	0	0	0	0	0	0	0	0	0	21
239	2-t-butyl-1,4-naphthoquinone	-1418	2782.46	-1309.51	108.493	-1329.88	88.1203	0	0	0	0	0	0	0	0	0	0	0	0	0	30
240	2-cyclohexyl-1,4-naphthoquinone	-1418	2702.75	-1389.21	28.7864	-1409.59	8.41353	0	0	0	0	0	0	0	0	0	0	0	0	0	34
241	2,3-dimethyl-1,4-naphthoquinone	-1457	2786.36	-1305.6	151.396	-1325.98	131.023	0	0	0	0	0	0	0	0	0	0	0	0	0	24
242	2,6-dimethyl-1,4-naphthoquinone	-1440	2751.31	-1340.66	99.3417	-1361.03	78.9689	0	0	0	0	0	0	0	0	0	0	0	0	0	24
243	2,7-dimethyl-1,4-naphthoquinone	-1368	2742.57	-1349.39	18.6066	-1369.77	1.76621	0	0	0	0	0	0	0	0	0	0	0	0	0	24
245	5,8-dimethyl-1,4-naphthoquinone	-1328	2786.22	-1305.75	22.2524	-1326.12	1.87953	0	0	0	0	0	0	0	0	0	0	0	0	0	24
246	6,7-dimethyl-1,4-naphthoquinone	-1408	2757.47	-1334.5	73.5043	-1354.87	53.1315	0	0	0	0	0	0	0	0	0	0	0	0	0	24
247	2-methyl-3-ethyl-1,4-naphthoquinone	-1440	2742.71	-1349.26	90.7431	-1369.63	70.3703	0	0	0	0	0	0	0	0	0	0	0	0	0	27
248	2-methyl-3-pentyl-1,4-naphthoquinone	-1440	2631.61	-1460.35	20.353	-1480.73	40.7258	0	0	0	0	0	0	0	0	0	0	0	0	0	36
249	2-methyl-3-decyl-1,4-naphthoquinone	-1449	2564.71	-1527.25	78.2521	-1547.62	98.6249	0	0	0	0	0	0	0	0	0	0	0	0	0	51
250	2-methyl-3-undecyl-1,4-naphthoquinone	-1440	2561.61	-1530.36	90.3573	-1550.73	110.73	0	0	0	0	0	0	0	0	0	0	0	0	0	54
255	2,3,5-trimethyl-1,4-naphthoquinone	-1597	2717.31	-1374.65	222.35	-1395.02	201.977	0	0	0	0	0	0	0	0	0	0	0	0	0	27
257	2-methoxy-1,4-naphthoquinone	-1415	2667.95	-1424.01	9.0149	-1444.39	29.3877	0	0	0	0	0	0	0	0	0	0	0	0	1	22
260	2,3-dimethoxy-1,4-naphthoquinone	-1382	2725	-1366.96	15.0389	-1387.33	5.33396	0	0	0	0	0	0	0	0	0	0	0	0	1	26
263	5-acetoxy-8-hydroxy-1,4-naphthoquinone	-1023	2710.52	-1381.45	358.447	-1401.82	378.82	1	1	0	0	0	1	0	0	0	0	0	1	1	25
264	5,8-diacetoxy-1,4-naphthoquinone	-1155	2814.31	-1277.66	122.658	-1298.03	143.031	0	0	0	0	0	0	0	0	0	0	0	1	1	30
265	2,5,8-triacetoxy-1,4-naphthoquinone	-1138	2977.92	-1114.04	23.9562	-1134.42	3.58332	0	0	0	0	0	0	0	0	0	0	0	1	1	36
266	2-allyloxy-1,4-naphthoquinone40815-72-3	-1354	2635.75	-1456.22	102.218	-1476.59	122.591	0	0	0	0	0	0	0	0	0	0	0	0	1	26
267	2-isopropoxy-1,4-naphthoquinone	-1399	2671.61	-1420.35	21.3533	-1440.73	41.7262	0	0	0	0	0	0	0	0	0	0	0	0	1	28
268	2-phenylsulfonyl-1,4-naphthoquinone	-940	3093.63	-998.33	58.3302	-1018.7	78.703	0	0	0	0	0	0	0	0	0	0	0	0	0	31
269	2-amino-1,4-naphthoquinone	-1499	2785.99	-1305.97	193.026	-1326.35	172.653	1	1	0	0	1	0	0	0	0	0	0	0	0	20
270	2-amino-3-thiol-1,4-naphthoquinone	-1364	2789.73	-1302.24	61.7614	-1322.61	41.3886	1	1	0	1	1	0	0	0	0	0	0	0	0	21
272	2-amino-3-propionylamino-1,4-naphthoquinone	-1386	2728.26	-1363.71	22.2924	-1384.08	1.91957	1	1	0	0	1	0	0	0	0	0	0	0	0	30
273	2-amino-3-dimethylamino-1,4-naphthoquinone	-1593	2676.75	-1415.22	177.783	-1435.59	157.41	1	1	0	0	1	0	0	0	0	0	0	0	0	28
274	2-dimethylamino-1,4-naphthoquinone	-1456	2732.26	-1359.71	96.2926	-1380.08	75.9198	1	1	0	0	1	0	0	0	0	0	0	0	0	26
275	2-(3-methylureidyl)-1,4-naphthoquinone	-1365	2746.48	-1345.49	19.5113	-1365.86	0.861557	1	1	0	0	0	0	0	0	0	0	0	0	0	27
276	2-methylthio-1,4-naphthoquinone	-1346	2802.65	-1289.31	56.6851	-1309.69	36.3122	0	0	0	1	0	0	0	0	0	0	0	0	0	22
277	2-methylthio-3-methyl-1,4-naphthoquinone	-1380	2836.25	-1255.72	124.285	-1276.09	103.912	0	0	0	1	0	0	0	0	0	0	0	0	0	25
278	2-ethylthio-3-methyl-1,4-naphthoquinone	-1414	2777.51	-1314.46	99.5431	-1334.83	79.1702	0	0	0	1	0	0	0	0	0	0	0	0	0	28
279	2-hydroxy-1,4-naphthoquinone	-1390	2927.24	-1164.72	225.28	-1185.09	204.908	1	1	0	0	0	1	0	0	0	0	0	0	1	19
280	5-hydroxy-1,4-naphthoquinone	-1078	3342.06	-749.905	328.095	-770.278	307.722	1	1	0	0	0	1	0	0	0	0	0	0	1	19
281	2-hydroxy-3-methyl-1,4-naphthoquinone	-1420	2826.04	-1265.93	154.075	-1286.3	133.702	1	1	0	0	0	1	0	0	0	0	0	0	1	22
282	2-hydroxy-3-ethyl-1,4-naphthoquinone	-1469	2805.43	-1286.53	182.469	-1306.9	162.096	1	1	0	0	0	1	0	0	0	0	0	0	1	25
283	2-hydroxy-3-pentyl-1,4-naphthoquinone	-1444	2693.83	-1398.13	45.8662	-1418.51	25.4934	1	1	0	0	0	1	0	0	0	0	0	0	1	34
284	2-hydroxy-3-hexyl-1,4-naphthoquinone	-1475	2663.57	-1428.39	46.6064	-1448.77	26.2336	1	1	0	0	0	1	0	0	0	0	0	0	1	37
285	2-hydroxy-3-heptyl-1,4-naphthoquinone	-1491	2636.74	-1455.23	35.774	-1475.6	15.4012	1	1	0	0	0	1	0	0	0	0	0	0	1	40
286	2-hydroxy-3-octyl-1,4-naphthoquinone	-1448	2650.6	-1441.36	6.63791	-1461.73	13.7349	1	1	0	0	0	1	0	0	0	0	0	0	1	43
287	2-hydroxy-3-nonyl-1,4-naphthoquinone	-1451	2648.21	-1443.75	7.24786	-1464.12	13.125	1	1	0	0	0	1	0	0	0	0	0	0	1	46
288	2-hydroxy-3-undecyl-1,4-naphthoquinone	-1453	2615.23	-1476.73	23.7345	-1497.11	44.1073	1	1	0	0	0	1	0	0	0	0	0	0	1	52
289	2-hydroxy-3-(3-methylbutyl)-1,4-naphthoquinone	-1449	2710.3	-1381.66	67.3364	-1402.04	46.9635	1	1	0	0	0	1	0	0	0	0	0	0	1	34
290	2-hydroxy-3-prenyl-1,4-naphthoquinone	-1502	2559.3	-1532.66	30.6646	-1553.04	51.0374	1	1	0	0	0	1	0	0	0	0	0	0	1	32
291	2-hydroxy-3-(3,7-dimethyloctyl)-1,4-naphthoquinone	-1497	2632.75	-1459.22	37.7828	-1479.59	17.4099	1	1	0	0	0	1	0	0	0	0	0	0	1	49
292	2-hydroxy-3-(3-(4-phenoxyphenyl)butyl)-1,4-naphthoquinone	-1452	2612.66	-1479.31	27.3078	-1499.68	47.6807	1	1	0	0	0	1	0	0	0	0	0	0	1	52
293	2-hydroxy-3-(4-(4-phenoxyphenyl)butyl)-1,4-naphthoquinone	-1435	2612.33	-1479.63	44.6315	-1500	65.0044	1	1	0	0	0	1	0	0	0	0	0	0	1	52
294	2-hydroxy-3-(4-(4-cyclohexylphenyl)propyl)-1,4-naphthoquinone	-1444	2683.93	-1408.04	35.9622	-1428.41	15.5894	1	1	0	0	0	1	0	0	0	0	0	0	1	54
295	2-hydroxy-3-(10-bromodecyl)-1,4-naphthoquinone	-1461	1688.42	-2403.55	942.548	-2423.92	962.921	1	1	0	0	0	1	0	0	0	1	0	0	1	49
296	2-hydroxy-3-(cis-4-cyclohexylcyclohexyl)-1,4-naphthoquinone	-1501	2594.68	-1497.28	3.71585	-1517.66	16.657	1	1	0	0	0	1	0	0	0	0	0	0	1	51
297	2-hydroxy-3-(4-methylphenylthio)-1,4-naphthoquinone	-1320	2819.65	-1272.31	47.6881	-1292.68	27.3152	1	1	0	1	0	1	0	0	0	0	0	0	1	33
298	2-hydroxy-3-(10-(decylthio)-decyl)-1,4-naphthoquinone	-1429	2479.66	-1612.3	183.304	-1632.68	203.677	1	1	0	1	0	1	0	0	0	0	0	0	1	80
299	2-hydroxy-3-(10-(4-methylphenylthio)decyl)-1,4-naphthoquinone	-1444	2565.83	-1526.13	82.1314	-1546.5	102.504	1	1	0	1	0	1	0	0	0	0	0	0	1	63
300	2-hydroxy-3-(10-(4-cyclohexylphenoxy)decyl)-1,4-naphthoquinone	-1444	2582.73	-1509.23	65.2315	-1529.6	85.6043	1	1	0	0	0	1	0	0	0	0	0	0	1	76
301	2-hydroxy-3-phenylazo-1,4-naphthoquinone	-1299	3141.7	-950.26	348.74	-970.633	328.367	1	1	0	0	0	1	0	0	0	0	0	0	1	31
302	2-hydroxy-3-(α(dodecylamino)benzyl)-1,4-naphthoquinone	-1446	2631.19	-1460.78	14.7775	-1481.15	35.1503	1	1	0	0	1	1	0	0	0	0	0	0	1	70
303	2-hydroxy-3-(α(hexadecylamino)benzyl)-1,4-naphthoquinone	-1429	2616.24	-1475.72	46.7247	-1496.1	67.0975	1	1	0	0	1	1	0	0	0	0	0	0	1	82
304	2-hydroxy-7-methoxy-1,4-naphthoquinone	-1397	2669.3	-1422.66	25.6596	-1443.03	46.0325	1	1	0	0	0	1	0	0	0	0	0	0	1	23
305	2-hydroxy-7-methoxy-3-(3cyclohexylpropyl)-1,4-naphthoquinone	-1507	2484.81	-1607.15	100.155	-1627.53	120.528	1	1	0	0	0	1	0	0	0	0	0	0	1	48
306	5-hydroxy-3-bromo-1,4-naphthoquinone	-936	2767.29	-1324.67	388.673	-1345.05	409.046	1	1	0	0	0	1	0	0	0	1	0	0	1	19
307	5-hydroxy-2-methyl-1,4-naphthoquinone	-1176	3244.72	-847.243	328.757	-867.616	308.384	1	1	0	0	0	1	0	0	0	0	0	0	1	22
308	5-hydroxy-3-methyl-1,4-naphthoquinone	-1117	2658.77	-1433.2	316.197	-1453.57	336.57	1	1	0	0	0	1	0	0	0	0	0	0	1	22
309	2,3-dihydroxy-1,4-naphthoquinone	-1331	2805.09	-1286.87	44.1255	-1307.25	23.7527	1	1	0	0	0	1	0	0	0	0	0	0	1	20
310	5,8-dihydroxy-1,4-naphthoquinone	-979	3303.91	-788.058	190.942	-808.431	170.569	1	1	0	0	0	1	0	0	0	0	0	0	1	20
313	2-(3-methylphenylthio)-1,4-naphthoquinone	-1219	2837.36	-1254.6	35.6007	-1274.97	55.9735	0	0	0	1	0	0	0	0	0	0	0	0	0	32
314	2-methyl-3-(2-naphthylthio)-1,4-naphthoquinone	-1269	2804.77	-1287.19	18.1907	-1307.56	38.5635	0	0	0	1	0	0	0	0	0	0	0	0	0	38
317	3,4,5,6-tetrachloro-1,2-benzoquinone	-645	3167.36	-924.606	279.606	-836.024	191.024	0	0	0	0	0	0	0	1	0	0	0	0	0	12
318	3,4,5,6-tetrabromo-1,2-benzoquinone	-602	3184.09	-907.873	305.873	-819.29	217.29	0	0	0	0	0	0	0	0	0	1	0	0	0	12
319	3,5-dibutyl-1,2-benzoquinone	-1142	2699.98	-1391.98	249.982	-1303.4	161.399	0	0	0	0	0	0	0	0	0	0	0	0	0	36
320	4(3’indolyl)-1,2-benzoquinone	-827	2869.88	-1222.09	395.088	-1133.51	306.506	0	0	0	0	0	0	0	0	0	0	0	0	0	26
321	3-bromo-1,2-naphthoquinone	-1254	3027.89	-1064.07	189.931	-975.486	278.514	0	0	0	0	0	0	0	0	0	1	0	0	0	18
322	4-allyloxy-1,2-naphthoquinone	-1406	2597.65	-1494.32	88.3168	-1405.73	0.265918	0	0	0	0	0	0	0	0	0	0	0	0	1	26
323	4-dimethylamino-1,2-naphthoquinone	-1414	2784.98	-1306.98	107.02	-1218.4	195.603	1	1	0	0	1	0	0	0	0	0	0	0	0	26
324	4-ethylamino-1,2-naphthoquinone	-1461	2547.85	-1544.11	83.1149	-1455.53	5.46778	1	1	0	0	1	0	0	0	0	0	0	0	0	26
325	4-hydroxy-1,2-naphthoquinone	-1061	2738.87	-1353.09	292.091	-1264.51	203.508	1	1	0	0	0	1	0	0	0	0	0	0	1	19
326	4-sulfonate	-1040	2836.93	-1255.03	215.032	-1166.45	126.449	1	1	1	0	0	0	0	0	0	0	0	0	0	21
328	4-allyloxy-1,2-anthraquinone	-1401	2472.97	-1618.99	217.989	-1530.41	129.406	0	0	0	0	0	0	0	0	0	0	0	0	1	32
329	2-hydroxy-1,4anthraquinone	-1367	2797.82	-1294.15	72.8513	-1205.57	161.434	1	1	0	0	0	1	0	0	0	0	0	0	1	25
330	1-methyl-7-isopropyl-9,10-phenanthrenequinone	-1257	2541.83	-1550.14	293.137	-1461.55	204.554	0	0	0	0	0	0	0	0	0	0	0	0	0	36
332	3,3′,5,5′-tetramethyl-4,4′-diphenoquinone	-704	3578.74	-513.222	190.778	-424.64	279.36	0	0	0	0	0	0	0	0	0	0	0	0	0	34
333	3,3′,5,5′-tetraisopropyl-4,4′-diphenoquinone	-712	3087.37	-1004.6	292.597	-916.014	204.014	0	0	0	0	0	0	0	0	0	0	0	0	0	58
334	3,3′,5,5′-tetrabutyl-4,4′-diphenoquinone	-700	3113.72	-978.242	278.242	-889.66	189.66	0	0	0	0	0	0	0	0	0	0	0	0	0	70
347	7,7,8,8-tetracyano-1,4-quinonedimethane	-268	4489.98	398.015	666.015	486.597	754.597	0	0	0	0	0	0	0	0	0	0	0	0	0	20
348	alloxazine	-1503	2758.95	-1333.01	169.985	-1244.43	258.568	1	1	0	0	0	0	0	0	0	0	0	0	0	22
				MAE all quinones	144.717		MAE
		-1252.56	2839.41	Min Absolute Error	1.3278		134.689	142	159	14	14	56	81	3	35	6	28	5	10	99
	Notes:	All Quinones	4091.96	Max Absolute Error	942.548			Titratable?	Non-titratable?	Sulfonate?	Thio?	Amine?	Hydroxy?	Fluorine?	Chlorine?	Iodine?	Bromine?	Nitro?	Acetoxy?	Oxy?
	Those marked in red are the ones which are not computed yet.	-1107.24	2939.09	R	0.74295		All	136.992	133.153	136.777	75.5452	114.1	147.455	260.751	95.8482	378.628	150.745	69.6413	171.714	138.462
	Those marked in yellow denote the beginning and end of Table2-2c /5-5c 6-6C/11	BQ	4046.33	R^2	0.551975		BQ	162.059	151.607	#DIV/0!	71.0906	97.7422	183.118	260.751	132.64	394.652	112.664	69.6413	#DIV/0!	151.718
		-1362.84	2778.86				NQ	131.609	120.792	#DIV/0!	112.365	60.0039	134.196	#DIV/0!	71.7625	#DIV/0!	153.761	#DIV/0!	89.7349	129.724
		AQ	4141.7				AQ	132.522	106.055	138.499	#DIV/0!	135.921	140.795	#DIV/0!	61.5264	298.505	42.7912	#DIV/0!	170.244	140.087
		-1353.39	2758.95				T11	158.505	243.049	126.449	#DIV/0!	100.535	182.471	#DIV/0!	191.024	#DIV/0!	247.902	#DIV/0!	#DIV/0!	123.654
		NQ	4112.34
		-1042.44	2960.94							BQ	NQ	AQ	T11
		T11	4003.38						MAE	153.016	108.447	121.361	214.868
									Min	4.41835	0.816598	0.262493	0.265918
									Max	540.876	962.921	723.167	754.597

## Sheet: COSMO-Q.-Q=
Molecule Index	Molecule Name	Experimental Redox Q/Q.- E(mV)	Computed Redox Q/Q.-E(mV)	All fit	Abs error on all	Fit individual	Abs error	Titratable?	Non-titratable	Sulfonate?	Thio?	Amine?	Hydroxy?	Fluorine?	Chlorine?	Iodine?	Bromine?	Nitro?	Acetoxy?	Oxy?	Size
0	cyano-1,4-benzoquinone	-796	3733.78	-730.122	65.8777	-768.066	27.9336	0	0	0	0	0	0	0	0	0	0	0	0	0	13
1	2,3-dicyano-1,4-benzoquinone	-466	4143.69	-320.216	145.784	-358.16	107.84	0	0	0	0	0	0	0	0	0	0	0	0	0	14
2	2,3-dicyano-5,6-dichloro-1,4-benzoquinone	-258	4339.64	-124.258	133.742	-162.202	95.7978	0	0	0	0	0	0	0	1	0	0	0	0	0	14
3	chloro-1,4-benzoquinone	-1073	3531.51	-932.391	140.609	-970.335	102.665	0	0	0	0	0	0	0	1	0	0	0	0	0	12
4	2-bromo-5-t-butyl-1,4-benzoquinone	-1229	3370.12	-1093.79	135.213	-1131.73	97.269	0	0	0	0	0	0	0	0	0	1	0	0	0	24
5	2-bromo-6-methyl-1,4-benzoquinone	-1104	3466.25	-997.655	106.345	-1035.6	68.4008	0	0	0	0	0	0	0	0	0	1	0	0	0	15
6	2-iodo-6-isopropyl-1,4-benzoquinone	-1270	3413.83	-1050.07	219.926	-1088.02	181.982	0	0	0	0	0	0	0	0	1	0	0	0	0	21
7	2-iodo-3-methyl-6-isopropyl-1,4-benzoquinone	-1193	3294.87	-1169.03	23.9693	-1206.97	13.9747	0	0	0	0	0	0	0	0	1	0	0	0	0	24
8	2-chloro-6-bromo-1,4-benzoquinone	-938	3674.23	-789.676	148.324	-827.62	110.38	0	0	0	0	0	0	0	1	0	1	0	0	0	12
9	2,3-dichloro-1,4-benzoquinone	-972	3621.56	-842.343	129.657	-880.287	91.7132	0	0	0	0	0	0	0	1	0	0	0	0	0	12
10	2,5-dichloro-1,4-benzoquinone	-942	3655.62	-808.28	133.72	-846.224	95.7761	0	0	0	0	0	0	0	1	0	0	0	0	0	12
11	2,6-dichloro-1,4-benzoquinone	-935	3658.23	-805.676	129.324	-843.62	91.3797	0	0	0	0	0	0	0	1	0	0	0	0	0	12
12	2,6-dibromo-1,4-benzoquinone	-887	3682.56	-781.346	105.654	-819.29	67.7099	0	0	0	0	0	0	0	0	0	1	0	0	0	12
13	2,6-diiodo-1,4-benzoquinone	-925	3710.51	-753.395	171.605	-791.339	133.661	0	0	0	0	0	0	0	0	1	0	0	0	0	12
14	2,3-dichloro-5-t-butyl-1,4-benzoquinone	-1136	3461.52	-1002.39	133.615	-1040.33	95.6709	0	0	0	0	0	0	0	1	0	0	0	0	0	24
15	2,3-dibromo-5-t-butyl-1,4-benzoquinone	-1127	3482.93	-980.977	146.023	-1018.92	108.079	0	0	0	0	0	0	0	0	0	1	0	0	0	24
16	2,3-diiodo-5-t-butyl-1,4-benzoquinone	-1156	3506.11	-957.794	198.206	-995.738	160.262	0	0	0	0	0	0	0	0	1	0	0	0	0	24
17	2,6-dichloro-3,5-dimethyl-1,4-benzoquinone	-1142	3445.65	-1018.26	123.745	-1056.2	85.8006	0	0	0	0	0	0	0	1	0	0	0	0	0	18
18	2,5-dichloro-3,6-di-t-butyl-1,4-benzoquinone	-1334	3209.65	-1254.25	79.7504	-1292.19	41.8064	0	0	0	0	0	0	0	1	0	0	0	0	0	36
19	2,5-dibromo-3-methyl-6-isopropyl-1,4-benzoquinone	-1239	3438.7	-1025.2	213.798	-1063.15	175.854	0	0	0	0	0	0	0	0	0	1	0	0	0	24
20	2,5-dibromo-3,6-diisopropyl-1,4-benzoquinone	-1217	3322.75	-1141.15	75.8511	-1179.09	37.9071	0	0	0	0	0	0	0	0	0	1	0	0	0	30
21	2,5-dibromo-3,6-diphenyl-1,4-benzoquinone	-1029	3367.02	-1096.89	67.8871	-1134.83	105.831	0	0	0	0	0	0	0	0	0	1	0	0	0	32
22	2,5-dichloro-3,6-dimethoxy-1,4-benzoquinone	-1026	3526.03	-937.871	88.1293	-975.815	50.1853	0	0	0	0	0	0	0	1	0	0	0	0	1	20
23	2,6-dibromo-3,5-dimethoxy-1,4-benzoquinone	-1094	3538.57	-925.331	168.669	-963.275	130.725	0	0	0	0	0	0	0	0	0	1	0	0	1	20
24	2,5-dibromo-3,6-diamino-1,4-benzoquinone	-1371	3210.98	-1252.92	118.079	-1290.87	80.135	1	1	0	0	1	0	0	0	0	1	0	0	0	16
25	2,5-dibromo-3,6-di(cyclohexylamino)-1,4-benzoquinone	-1318	3206.96	-1256.94	61.0582	-1294.89	23.1142	1	1	0	0	1	0	0	0	0	1	0	0	0	48
26	trichloro-1,4-benzoquinone	-832	3752.74	-711.158	120.842	-749.102	82.8981	0	0	0	0	0	0	0	1	0	0	0	0	0	12
27	tribromo-hexyl-1,4-benzoquinone	-966	3634.16	-829.74	136.26	-867.684	98.3162	0	0	0	0	0	0	0	0	0	1	0	0	0	30
28	tetrafluoro-1,4-benzoquinone	-848	3776.5	-687.397	160.603	-725.341	122.659	0	0	0	0	0	0	1	0	0	0	0	0	0	12
29	tetrachloro-1,4-benzoquinone	-774	3847.43	-616.475	157.525	-654.419	119.581	0	0	0	0	0	0	0	1	0	0	0	0	0	12
30	tetrabromo-1,4-benzoquinone	-751	3913.4	-550.5	200.5	-588.444	162.556	0	0	0	0	0	0	0	0	0	1	0	0	0	12
31	tetraiodo-1,4-benzoquinone	-754	3915.02	-548.887	205.113	-586.831	167.169	0	0	0	0	0	0	0	0	1	0	0	0	0	12
32	methyl-1,4-benzoquinone	-1270	3341.12	-1122.78	147.218	-1160.73	109.274	0	0	0	0	0	0	0	0	0	0	0	0	0	15
33	t-butyl-1,4-benzoquinone	-1253	3197	-1266.9	13.9039	-1304.85	51.8479	0	0	0	0	0	0	0	0	0	0	0	0	0	24
34	2-methyl-5-isopropyl-1,4-benzoquinone	-1299	3110.53	-1353.37	54.3706	-1391.31	92.3146	0	0	0	0	0	0	0	0	0	0	0	0	0	24
35	2-methyl-5-isopropyl-3,6-dinitro-1,4-benzoquinone	-755	3756.07	-707.837	47.1629	-745.781	9.21892	0	0	0	0	0	0	0	0	0	0	1	0	0	28
37	2,3-dimethyl-1,4-benzoquinone	-1269	3207.52	-1256.39	12.614	-1294.33	25.33	0	0	0	0	0	0	0	0	0	0	0	0	0	18
38	2,5-dimethyl-1,4-benzoquinone	-1299	3246.21	-1217.69	81.3084	-1255.64	43.3644	0	0	0	0	0	0	0	0	0	0	0	0	0	18
39	2,6-dimethyl-1,4-benzoquinone	-1257	3236.03	-1227.87	29.1286	-1265.82	8.81538	0	0	0	0	0	0	0	0	0	0	0	0	0	18
44	2,3-dimethyl-5,6-methylenedioxy-1,4-benzoquinone	-1259	3284.15	-1179.75	79.2453	-1217.7	41.3013	0	0	0	0	0	0	0	0	0	0	0	0	1	21
45	2,5-di-t-butyl-1,4-benzoquinone	-1440	3036.41	-1427.5	12.5031	-1465.44	25.4409	0	0	0	0	0	0	0	0	0	0	0	0	0	36
46	2,6-di-t-butyl-1,4-benzoquinone	-1363	2996.36	-1467.54	104.542	-1505.49	142.486	0	0	0	0	0	0	0	0	0	0	0	0	0	36
47	2,6-di-isopropyl-1,4-benzoquinone	-1354	3034.57	-1429.34	75.3357	-1467.28	113.28	0	0	0	0	0	0	0	0	0	0	0	0	0	30
49	trimethyl-1,4-benzoquinone	-1393	3113.14	-1350.76	42.2406	-1388.7	4.29658	0	0	0	0	0	0	0	0	0	0	0	0	0	21
50	trimethyl-phytyl-1,4-benzoquinone	-1390	2827.25	-1636.65	246.649	-1674.59	284.593	0	0	0	0	0	0	0	0	0	0	0	0	0	79
53	tetramethyl-1,4-benzoquinone	-1422	3019.31	-1444.59	22.5882	-1482.53	60.5322	0	0	0	0	0	0	0	0	0	0	0	0	0	24
58	2-acetyl-5-methyl-1,4-benzoquinone	-1056	3523.66	-940.247	115.753	-978.191	77.8093	0	0	0	0	0	0	0	0	0	0	0	0	0	20
60	2-acetyl-3-chloro-1,4-benzoquinone	-808	3520.89	-943.012	135.012	-980.956	172.956	0	0	0	0	0	0	0	1	0	0	0	0	0	17
61	pivaloyl-1,4-benzoquinone	-1116	3433.86	-1030.04	85.9582	-1067.99	48.0142	0	0	0	0	0	0	0	0	0	0	0	0	0	26
62	phenyl-1,4-benzoquinone	-1146	3324.16	-1139.75	6.25432	-1177.69	31.6897	0	0	0	0	0	0	0	0	0	0	0	0	0	22
63	2,3-diphenyl-1,4-benzoquinone	-1146	3039.93	-1423.97	277.972	-1461.92	315.916	0	0	0	0	0	0	0	0	0	0	0	0	0	32
64	2,5-diphenyl-1,4-benzoquinone	-1146	3286.89	-1177.01	31.0104	-1214.95	68.9545	0	0	0	0	0	0	0	0	0	0	0	0	0	32
67	2-phenylsulfonyl-3-acetyl-1,4-benzoquinone	-744	3634.93	-828.971	84.9714	-866.915	122.915	0	0	0	0	0	0	0	0	0	0	0	0	0	30
68	2-phenylsulfonyl-3-pivaloyl-1,4-benzoquinone	-752	3284.05	-1179.86	427.857	-1217.8	465.801	0	0	0	0	0	0	0	0	0	0	0	0	0	39
69	2-phenylsulfonyl-3-benzoyl-1,4-benzoquinone	-727	3569.49	-894.414	167.414	-932.358	205.358	0	0	0	0	0	0	0	0	0	0	0	0	0	37
70	2-phenylsulfonyl-5,6-dimethyl-1,4-benzoquinone	-1026	3495.56	-968.346	57.6544	-1006.29	19.7104	0	0	0	0	0	0	0	0	0	0	0	0	0	31
71	phenylsulfonyl-trimethyl-1,4-benzoquinone	-1037	3326.39	-1137.51	100.511	-1175.45	138.455	0	0	0	0	0	0	0	0	0	0	0	0	0	34
74	2,6-diphenylsulfonyl-3,5-dimethyl-1,4-benzoquinone	-802	3622.96	-840.945	38.945	-878.889	76.889	0	0	0	0	0	0	0	0	0	0	0	0	0	44
75	trifluoromethyl-1,4-benzoquinone	-1010	3566.36	-897.54	112.46	-935.484	74.5164	0	0	0	0	0	0	1	0	0	0	0	0	0	15
76	benzoyl-1,4-benzoquinone	-1018	3547.77	-916.136	101.864	-954.08	63.9201	0	0	0	0	0	0	0	0	0	0	0	0	0	24
77	(2′-methyl)benzoyl-1,4-benzoquinone	-1018	3617.75	-846.154	171.846	-884.098	133.902	0	0	0	0	0	0	0	0	0	0	0	0	0	27
78	(2′,6′-dimethyl)benzoyl-1,4-benzoquinone	-949	3592.57	-871.328	77.6724	-909.272	39.7284	0	0	0	0	0	0	0	0	0	0	0	0	0	30
79	2-benzoyl-3-methyl-1,4-benzoquinone	-1089	3327.55	-1136.35	47.3534	-1174.3	85.2974	0	0	0	0	0	0	0	0	0	0	0	0	0	27
81	2-(2′-methyl)benzoyl-3-methyl-1,4-benzoquinone	-1095	3345.98	-1117.93	22.927	-1155.87	60.871	0	0	0	0	0	0	0	0	0	0	0	0	0	30
82	methoxy-1,4-benzoquinone	-1213	3355.96	-1107.94	105.062	-1145.88	67.1181	0	0	0	0	0	0	0	0	0	0	0	0	1	16
83	2-methoxy-3-methyl-1,4-benzoquinone	-1184	3262.81	-1201.09	17.0878	-1239.03	55.0318	0	0	0	0	0	0	0	0	0	0	0	0	1	19
84	2,3-dimethoxy-1,4-benzoquinone	-1184	3320.58	-1143.33	40.6741	-1181.27	2.73013	0	0	0	0	0	0	0	0	0	0	0	0	1	20
85	2,5-dimethoxy-1,4-benzoquinone	-1282	3182.84	-1281.06	0.935287	-1319.01	37.0087	0	0	0	0	0	0	0	0	0	0	0	0	1	20
86	2,6-dimethoxy-1,4-benzoquinone	-1282	3329	-1134.9	147.095	-1172.85	109.151	0	0	0	0	0	0	0	0	0	0	0	0	1	20
87	2,3-dimethoxy-5-methyl-1,4-benzoquinone	-1250	3218.9	-1245.01	4.99414	-1282.95	32.9499	0	0	0	0	0	0	0	0	0	0	0	0	1	23
88	2,3-dimethoxy-5,6-dibromo-1,4-benzoquinone	-970	3553.37	-910.532	59.4684	-948.476	21.5244	0	0	0	0	0	0	0	0	0	1	0	0	1	20
89	2,3-dimethoxy-5,6-dimethyl-1,4-benzoquinone	-1303	3120.32	-1343.59	40.5861	-1381.53	78.5301	0	0	0	0	0	0	0	0	0	0	0	0	1	26
95	(1′-hydroxyethyl)-1,4-benzoquinone	-1108	3515.04	-948.859	159.141	-986.803	121.197	1	1	0	0	0	1	0	0	0	0	0	0	1	19
96	methoxycarbonyl-1,4-benzoquinone	-1044	3570.33	-893.571	150.429	-931.515	112.485	0	0	0	0	0	0	0	0	0	0	0	0	1	18
97	2-methoxycarbonyl-3-phenylsulfonyl-1,4-benzoquinone	-747	3729.6	-734.307	12.6932	-772.251	25.2508	0	0	0	0	0	0	0	0	0	0	0	0	1	31
99	(2′-nitro)phenyl-1,4-benzoquinone	-1148	3386.43	-1077.47	70.5283	-1115.42	32.5843	0	0	0	0	0	0	0	0	0	0	1	0	0	24
100	2,5-diethylamino-1,4-benzoquinone	-1674	2722.94	-1740.96	66.9624	-1778.91	104.906	1	1	0	0	1	0	0	0	0	0	0	0	0	28
102	phenylthio-1,4-benzoquinone	-1147	3431.55	-1032.36	114.645	-1070.3	76.7009	0	0	0	1	0	0	0	0	0	0	0	0	0	23
103	2-isopropylthio-5-t-butyl-1,4-benzoquinone	-1241	3220.54	-1243.36	2.36101	-1281.31	40.305	0	0	0	1	0	0	0	0	0	0	0	0	0	34
104	2-isopropylamino-6-t-butyl-1,4-benzoquinone	-1528	2913.02	-1550.88	22.8818	-1588.83	60.8258	1	1	0	0	1	0	0	0	0	0	0	0	0	35
105	2-t-butylamino-5-t-butyl-1,4-benzoquinone	-1418	2936.59	-1527.32	109.317	-1565.26	147.261	1	1	0	0	1	0	0	0	0	0	0	0	0	38
106	2-t-butylamino-6-t-butyl-1,4-benzoquinone	-1449	2900.35	-1563.55	114.554	-1601.5	152.498	1	1	0	0	1	0	0	0	0	0	0	0	0	38
107	2,5-di-t-butylamino-1,4-benzoquinone	-1614	2791.56	-1672.34	58.3412	-1710.29	96.2852	1	1	0	0	1	0	0	0	0	0	0	0	0	40
108	2-hydroxy-3-methyl-1,4-benzoquinone	-1410	3297.28	-1166.62	243.377	-1204.57	205.433	1	1	0	0	0	1	0	0	0	0	0	0	1	16
109	2-hydroxy-3-methyl-5,6-dibromo-1,4-benzoquinone	-1060	3593.7	-870.2	189.8	-908.144	151.856	1	1	0	0	0	1	0	0	0	1	0	0	1	16
110	2-hydroxy-3,6-dimethyl-5-undecyl-1,4-benzoquinone	-1414	2944.28	-1519.62	105.618	-1557.56	143.562	1	1	0	0	0	1	0	0	0	0	0	0	1	52
113	2,5-dipiperidino-1,4-benzoquinone	-1343	2704.25	-1759.65	416.653	-1797.6	454.597	1	1	0	0	0	0	0	0	0	0	0	0	0	42
114	3’indolyl-1,4-benzoquinone	-1000	3195.04	-1268.86	268.863	-1306.81	306.807	0	0	0	0	0	0	0	0	0	0	0	0	0	26
115	2-chloro-3-methoxycarbonyl-1,4-benzoquinone	-721	3605.15	-858.751	137.751	-896.695	175.695	0	0	0	0	0	0	0	1	0	0	0	0	1	18
117	1-chloro-9,10-anthraquinone	-1447	3081.91	-1381.99	65.0124	-1354.46	92.5437	0	0	0	0	0	0	0	1	0	0	0	0	0	24
118	2-chloro-9,10-anthraquinone	-1452	3126.63	-1337.27	114.727	-1309.74	142.258	0	0	0	0	0	0	0	1	0	0	0	0	0	24
119	2-iodo-9,10-anthraquinone	-1501	3159.38	-1304.53	196.474	-1276.99	224.005	0	0	0	0	0	0	0	0	1	0	0	0	0	24
120	2-bromo-3-methyl-9,10-anthraquinone	-1435	3127.26	-1336.64	98.356	-1309.11	125.887	0	0	0	0	0	0	0	0	0	1	0	0	0	27
121	1,5-dichloro-9,10-anthraquinone	-1444	3104.18	-1359.72	84.2758	-1332.19	111.807	0	0	0	0	0	0	0	1	0	0	0	0	0	24
122	1,8-dichloro-9,10-anthraquinone	-1445	3096.4	-1367.51	77.4936	-1339.98	105.025	0	0	0	0	0	0	0	1	0	0	0	0	0	24
123	1-methyl-9,10-anthraquinone	-1494	2975.27	-1488.63	5.36585	-1461.1	32.8972	0	0	0	0	0	0	0	0	0	0	0	0	0	27
124	2-methyl-9,10-anthraquinone	-1470	2981.23	-1482.67	12.6718	-1455.14	14.8595	0	0	0	0	0	0	0	0	0	0	0	0	0	27
125	2-ethyl-9,10-anthraquinone	-1487	2946.16	-1517.74	30.7396	-1490.21	3.20822	0	0	0	0	0	0	0	0	0	0	0	0	0	30
126	2-t-butyl-9,10-anthraquinone	-1470	2945.46	-1518.44	48.4406	-1490.91	20.9092	0	0	0	0	0	0	0	0	0	0	0	0	0	36
127	1,4-dimethyl-9,10-anthraquinone	-1589	2878.33	-1585.57	3.42989	-1558.04	30.9612	0	0	0	0	0	0	0	0	0	0	0	0	0	30
128	1,8-dimethyl-9,10-anthraquinone	-1558	2879.87	-1584.03	26.0325	-1556.5	1.49887	0	0	0	0	0	0	0	0	0	0	0	0	0	30
129	2,3-dimethyl-9,10-anthraquinone	-1580	2928.86	-1535.04	44.9556	-1507.51	72.4869	0	0	0	0	0	0	0	0	0	0	0	0	0	30
130	2,7-dimethyl-9,10-anthraquinone	-1486	2932.76	-1531.15	45.1462	-1503.61	17.6149	0	0	0	0	0	0	0	0	0	0	0	0	0	30
131	1,3,5,7-tetramethyl-9,10-anthraquinone	-1674	2734.37	-1729.53	55.5289	-1702	27.9976	0	0	0	0	0	0	0	0	0	0	0	0	0	36
132	2,3,6,7-tetramethyl-9,10-anthraquinone	-1510	2831	-1632.9	122.898	-1605.37	95.3671	0	0	0	0	0	0	0	0	0	0	0	0	0	36
133	benz[a]-9,10-anthraquinone	-1355	3182.05	-1281.85	73.1495	-1254.32	100.681	0	0	0	0	0	0	0	0	0	0	0	0	0	30
134	(2-methylbenz[a])-3-methyl-9,10-anthraquinone	-1397	3099.74	-1364.17	32.8328	-1336.64	60.3642	0	0	0	0	0	0	0	0	0	0	0	0	0	36
135	benz[b]-1-chloro-9,10-anthraquinone	-1488	2997.9	-1466	22.0025	-1438.47	49.5339	0	0	0	0	0	0	0	1	0	0	0	0	0	30
136	dibenz[b,e]-9,10-anthraquinone	-1491	2930.72	-1533.18	42.179	-1505.65	14.6476	0	0	0	0	0	0	0	0	0	0	0	0	0	36
137	1-methoxy-9,10-anthraquinone	-1418	2930.61	-1533.29	115.29	-1505.76	87.7587	0	0	0	0	0	0	0	0	0	0	0	0	1	28
138	2-methoxy-9,10-anthraquinone	-1462	2958.26	-1505.64	43.6443	-1478.11	16.1129	0	0	0	0	0	0	0	0	0	0	0	0	1	28
141	2,6-dimethoxy-9,10-anthraquinone	-1490	2877.71	-1586.19	96.1884	-1558.66	68.6571	0	0	0	0	0	0	0	0	0	0	0	0	1	32
142	2,7-dimethoxy-9,10-anthraquinone	-1427	2893.62	-1570.29	143.286	-1542.75	115.755	0	0	0	0	0	0	0	0	0	0	0	0	1	32
143	1-acetoxy-9,10-anthraquinone	-1218	3341.69	-1122.21	95.7921	-1094.68	123.323	0	0	0	0	0	0	0	0	0	0	0	1	1	30
144	2-acetoxy-9,10-anthraquinone	-1410	3009.63	-1454.27	44.2696	-1426.74	16.7383	0	0	0	0	0	0	0	0	0	0	0	1	1	30
145	1,4-diacetoxy-9,10-anthraquinone	-1197	3316.99	-1146.91	50.0884	-1119.38	77.6198	0	0	0	0	0	0	0	0	0	0	0	1	1	36
146	1,8-diacetoxy-9,10-anthraquinone	-1128	2954.43	-1509.48	381.477	-1481.95	353.946	0	0	0	0	0	0	0	0	0	0	0	1	1	36
147	2,6-diacetoxy-9,10-anthraquinone	-1380	3004.58	-1459.33	79.3263	-1431.79	51.795	0	0	0	0	0	0	0	0	0	0	0	1	1	36
148	2,7-diacetoxy-9,10-anthraquinone	-1380	2993.82	-1470.08	90.0774	-1442.55	62.5461	0	0	0	0	0	0	0	0	0	0	0	1	1	36
149	1-(2-methoxy-phenoxy)-9,10-anthraquinone	-1449	2980.87	-1483.03	34.0313	-1455.5	6.49996	0	0	0	0	0	0	0	0	0	0	0	0	1	39
150	1-amino-9,10-anthraquinone	-1601	3002.8	-1461.1	139.9	-1433.57	167.431	1	1	0	0	1	0	0	0	0	0	0	0	0	26
152	1-amino-5-chloro-9,10-anthraquinone	-1495	3019.41	-1444.49	50.5092	-1416.96	78.0406	1	1	0	0	1	0	0	1	0	0	0	0	0	26
153	1-amino-8-chloro-9,10-anthraquinone	-1499	3032.31	-1431.59	67.4066	-1404.06	94.9379	1	1	0	0	1	0	0	1	0	0	0	0	0	26
155	1-amino-5-methoxy-9,10-anthraquinone	-1483	2898.35	-1565.56	82.5556	-1538.02	55.0242	1	1	0	0	1	0	0	0	0	0	0	0	1	30
156	1-amino-4-methylamino-9,10-anthraquinone	-1558	2906.56	-1557.35	0.654305	-1529.81	28.1857	1	1	0	0	1	0	0	0	0	0	0	0	0	31
157	1-amino-2-sulfonate-9,10-anthraquinone	-921	2919.73	-1544.17	623.171	-1516.64	595.639	1	1	1	0	1	0	0	0	0	0	0	0	0	29
158	1-amino-6,7-dichloro-9,10-anthraquinone	-1384	3121.3	-1342.6	41.3965	-1315.07	68.9278	1	1	0	0	1	0	0	1	0	0	0	0	0	26
160	2-amino-1-chloro-3-bromo-9,10-anthraquinone	-1547	2991.53	-1472.37	74.6289	-1444.84	102.16	1	1	0	0	1	0	0	1	0	1	0	0	0	26
161	2-amino-1-bromo-3-chloro-9,10-anthraquinone	-1518	3021.49	-1442.41	75.5915	-1414.88	103.123	1	1	0	0	1	0	0	1	0	1	0	0	0	26
162	1-amino-4-chloro-2-methyl-9,10-anthraquinone	-1529	2984.89	-1479.01	49.9865	-1451.48	77.5179	1	1	0	0	1	0	0	1	0	0	0	0	0	29
163	1-amino-4-bromo-2-sulfonate-9,10-anthraquinone	-1486	2985.02	-1478.88	7.11719	-1451.35	34.6485	1	1	1	0	1	0	0	0	0	1	0	0	0	29
165	1,2-diamino-9,10-anthraquinone	-1671	2932.1	-1531.81	139.195	-1504.27	166.726	1	1	0	0	1	0	0	0	0	0	0	0	0	28
166	1,4-diamino-9,10-anthraquinone	-1605	2917.6	-1546.3	58.6987	-1518.77	86.23	1	1	0	0	1	0	0	0	0	0	0	0	0	28
167	1,5-diamino-9,10-anthraquinone	-1618	2942.37	-1521.54	96.464	-1494	123.995	1	1	0	0	1	0	0	0	0	0	0	0	0	28
169	1,4,5,8-tetraamino-9,10-anthraquinone	-1707	2805.1	-1658.8	48.1963	-1631.27	75.7277	1	1	0	0	1	0	0	0	0	0	0	0	0	32
170	1-methylamino-9,10-anthraquinone	-1520	2964.36	-1499.55	20.4533	-1472.02	47.9847	1	1	0	0	1	0	0	0	0	0	0	0	0	29
173	1,4-diisopropylamino-9,10-anthraquinone	-1618	2774.51	-1689.39	71.3879	-1661.86	43.8566	1	1	0	0	1	0	0	0	0	0	0	0	0	46
177	1-hydroxy-9,10-anthraquinone	-1248	3304.13	-1159.77	88.228	-1132.24	115.759	1	1	0	0	0	1	0	0	0	0	0	0	1	25
178	2-hydroxy-9,10-anthraquinone	-1316	2941.7	-1522.2	206.205	-1494.67	178.674	1	1	0	0	0	1	0	0	0	0	0	0	1	25
180	1-hydroxy-4-acetoxy-9,10-anthraquinone	-1214	3266.42	-1197.49	16.5148	-1169.95	44.0462	1	1	0	0	0	1	0	0	0	0	0	1	1	31
181	1-hydroxy-4-amino-9,10-anthraquinone	-1420	2880.27	-1583.63	163.628	-1556.1	136.097	1	1	0	0	1	1	0	0	0	0	0	0	1	27
182	1-hydroxy-4(p-toluidino)-9,10-anthraquinone	-1235	2967.5	-1496.4	261.4	-1468.87	233.869	1	1	0	0	0	1	0	0	0	0	0	0	1	40
183	1-hydroxy-3-bromo-4-amino-9,10-anthraquinone	-1244	3279.2	-1184.7	59.2981	-1157.17	86.8295	1	1	0	0	1	1	0	0	0	1	0	0	1	27
184	1,2-dihydroxy-9,10-anthraquinone	-1271	3321.18	-1142.73	128.274	-1115.19	155.805	1	1	0	0	0	1	0	0	0	0	0	0	1	26
185	1,4-dihydroxy-9,10-anthraquinone	-1188	3329.65	-1134.26	53.7432	-1106.73	81.2745	1	1	0	0	0	1	0	0	0	0	0	0	1	26
186	1,5-dihydroxy-9,10-anthraquinone	-989	3277.32	-1186.59	197.587	-1159.06	170.055	1	1	0	0	0	1	0	0	0	0	0	0	1	26
187	1,8-dihydroxy-9,10-anthraquinone	-1206	3274.41	-1189.49	16.5072	-1161.96	44.0385	1	1	0	0	0	1	0	0	0	0	0	0	1	26
191	1,4-dihydroxy-5-methoxy-9,10-anthraquinone	-1202	3304.12	-1159.78	42.2204	-1132.25	69.7518	1	1	0	0	0	1	0	0	0	0	0	0	1	30
194	1,4-dihydroxy-2-sulfonate-9,10-anthraquinone	-1019	3245.01	-1218.9	199.896	-1191.36	172.365	1	1	1	0	0	1	0	0	0	0	0	0	1	29
195	1,4-diydroxy-2-methylsulfonate-9,10-anthraquinone	-788	3681.05	-782.857	5.14335	-755.325	32.6747	1	1	0	0	0	0	0	0	0	0	0	0	1	33
196	1,8-dihydroxy-3-methyl-9,10-anthraquinone	-1212	3269.31	-1194.59	17.4092	-1167.06	44.9406	1	1	0	0	0	1	0	0	0	0	0	0	1	29
197	1,4-dihydroxy-2,3-dimethyl-9,10-anthraquinone	-1269	3245.36	-1218.55	50.455	-1191.01	77.9863	1	1	0	0	0	1	0	0	0	0	0	0	1	32
198	1,8-dihydroxy-4,5-diamino-9,10-anthraquinone	-1375	3046.41	-1417.5	42.4955	-1389.96	14.9642	1	1	0	0	1	1	0	0	0	0	0	0	1	30
200	1,2,4-trihydroxy-9,10-anthraquinone	-1201	3243.67	-1220.24	19.2358	-1192.7	8.29559	1	1	0	0	0	1	0	0	0	0	0	0	1	27
201	1,4,5-trihydroxy-9,10-anthraquinone	-1015	3283.01	-1180.89	165.889	-1153.36	138.358	1	1	0	0	0	1	0	0	0	0	0	0	1	27
202	1,4,6-trihydroxy-9,10-anthraquinone	-1209	3132.36	-1331.55	122.547	-1304.02	95.0155	1	1	0	0	0	1	0	0	0	0	0	0	1	27
203	1,3,8-trihydroxy-6-methyl-9,10-anthraquinone	-1104	2783.29	-1680.61	576.61	-1653.08	549.079	1	1	0	0	0	1	0	0	0	0	0	0	1	30
204	1,2,5,8-tetrahydroxy-9,10-anthraquinone	-1110	3222.65	-1241.25	131.249	-1213.72	103.718	1	1	0	0	0	1	0	0	0	0	0	0	1	28
205	1,4,5,8-tetrahydroxy-9,10-anthraquinone	-942	3444.54	-1019.36	77.3598	-991.828	49.8285	1	1	0	0	0	1	0	0	0	0	0	0	1	28
206	1,4,5,8-tetrahydroxy-2-methyl-9,10-anthraquinone	-975	3404.28	-1059.63	84.6274	-1032.1	57.096	1	1	0	0	0	1	0	0	0	0	0	0	1	31
207	1,2,4,5,8-pentahydroxy-9,10-anthraquinone	-1044	3239.04	-1224.86	180.86	-1197.33	153.328	1	1	0	0	0	1	0	0	0	0	0	0	1	29
212	1-piperidino-9,10-anthraquinone	-1550	2889.88	-1574.02	24.0248	-1546.49	3.50659	1	1	0	0	1	0	0	0	0	0	0	0	0	39
213	2-piperidino-9,10-anthraquinone	-1526	2839.41	-1624.49	98.4921	-1596.96	70.9607	1	1	0	0	1	0	0	0	0	0	0	0	0	39
214	2-hydroxyethyl-9,10-anthraquinone	-1542	2973.29	-1490.62	51.3828	-1463.09	78.9141	1	1	0	0	0	1	0	0	0	0	0	0	1	31
215	2-methylsulfonate-9,10-anthraquinone	-1285	3220.4	-1243.5	41.4954	-1215.97	69.0267	0	0	0	0	0	0	0	0	0	0	0	0	0	31
216	2,6-dimethylsulfonate-9,10-anthraquinone	-1082	3378.38	-1085.53	3.5263	-1057.99	24.0051	0	0	0	0	0	0	0	0	0	0	0	0	0	38
217	2,7-dimethylsulfonate-9,10-anthraquinone	-1065	3380.56	-1083.34	18.3423	-1055.81	9.18901	0	0	0	0	0	0	0	0	0	0	0	0	0	38
219	2,6-di(aminosulfonyl)-9,10-anthraquinone	-1056	3333.61	-1130.3	74.2973	-1102.77	46.7659	1	1	0	0	1	0	0	0	0	0	0	0	0	34
221	2-methoxycarbonyl-9,10-anthraquinone	-1400	3173.46	-1290.45	109.554	-1262.91	137.085	0	0	0	0	0	0	0	0	0	0	0	0	1	30
223	2-sulfonate-9,10-anthraquinone	-1472	2938.84	-1525.06	53.0646	-1497.53	25.5332	1	1	1	0	0	0	0	0	0	0	0	0	0	27
225	2,6-disulfonate-9,10-anthraquinone	-1446	3078.22	-1385.68	60.3173	-1358.15	87.8487	1	1	1	0	0	0	0	0	0	0	0	0	0	30
226	2,7-disulfonate-9,10-anthraquinone	-1404	3089.78	-1374.12	29.8801	-1346.59	57.4115	1	1	1	0	0	0	0	0	0	0	0	0	0	30
227	6-cyano-1,4-naphthoquinone	-1116	3403.69	-1060.21	55.7917	-1071.24	44.7558	0	0	0	0	0	0	0	0	0	0	0	0	0	19
228	6-cyano-2,3-dimethyl-1,4-naphthoquinone	-1252	3257.38	-1206.53	45.4747	-1217.56	34.4388	0	0	0	0	0	0	0	0	0	0	0	0	0	25
229	2-chloro-1,4-naphthoquinone	-1199	3392.36	-1071.54	127.46	-1082.58	116.424	0	0	0	0	0	0	0	1	0	0	0	0	0	18
230	2-chloro-3-propylamino-1,4-naphthoquinone	-1382	3193.01	-1270.89	111.108	-1281.93	100.072	1	1	0	0	1	0	0	1	0	0	0	0	0	29
231	2,3-dichloro-1,4-naphthoquinone	-1238	3495.24	-968.665	269.335	-979.701	258.299	0	0	0	0	0	0	0	1	0	0	0	0	0	18
232	6,7-dichloro-1,4-naphthoquinone	-1154	3372.87	-1091.03	62.9664	-1102.07	51.9305	0	0	0	0	0	0	0	1	0	0	0	0	0	18
233	2,3-dibromo-1,4-naphthoquinone	-1087	3523.68	-940.22	146.78	-951.256	135.744	0	0	0	0	0	0	0	0	0	1	0	0	0	18
234	6,7-dibromo-2-methyl-1,4-naphthoquinone	-1227	3189.19	-1274.71	47.7098	-1285.75	58.7458	0	0	0	0	0	0	0	0	0	1	0	0	0	21
235	6,7-dibromo-2,3-dimethyl-1,4-naphthoquinone	-1274	3112.44	-1351.46	77.4588	-1362.49	88.4947	0	0	0	0	0	0	0	0	0	1	0	0	0	24
236	2-methyl-1,4-naphthoquinone	-1384	3186.71	-1277.19	106.809	-1288.23	95.7734	0	0	0	0	0	0	0	0	0	0	0	0	0	21
237	5-methyl-1,4-naphthoquinone	-1382	3148.94	-1314.96	67.0412	-1325.99	56.0053	0	0	0	0	0	0	0	0	0	0	0	0	0	21
238	6-methyl-1,4-naphthoquinone	-1395	3139.9	-1324	70.9972	-1335.04	59.9613	0	0	0	0	0	0	0	0	0	0	0	0	0	21
239	2-t-butyl-1,4-naphthoquinone	-1418	3070.05	-1393.86	24.1438	-1404.89	13.1079	0	0	0	0	0	0	0	0	0	0	0	0	0	30
240	2-cyclohexyl-1,4-naphthoquinone	-1418	3036.32	-1427.59	9.58613	-1438.62	20.6221	0	0	0	0	0	0	0	0	0	0	0	0	0	34
241	2,3-dimethyl-1,4-naphthoquinone	-1457	3052.2	-1411.7	45.2972	-1422.74	34.2613	0	0	0	0	0	0	0	0	0	0	0	0	0	24
242	2,6-dimethyl-1,4-naphthoquinone	-1440	3058.57	-1405.33	34.6724	-1416.36	23.6365	0	0	0	0	0	0	0	0	0	0	0	0	0	24
243	2,7-dimethyl-1,4-naphthoquinone	-1368	3062.81	-1401.09	33.089	-1412.12	44.125	0	0	0	0	0	0	0	0	0	0	0	0	0	24
245	5,8-dimethyl-1,4-naphthoquinone	-1328	3042.99	-1420.92	92.9153	-1431.95	103.951	0	0	0	0	0	0	0	0	0	0	0	0	0	24
246	6,7-dimethyl-1,4-naphthoquinone	-1408	3104.31	-1359.59	48.4113	-1370.62	37.3754	0	0	0	0	0	0	0	0	0	0	0	0	0	24
247	2-methyl-3-ethyl-1,4-naphthoquinone	-1440	3012.31	-1451.59	11.5936	-1462.63	22.6295	0	0	0	0	0	0	0	0	0	0	0	0	0	27
248	2-methyl-3-pentyl-1,4-naphthoquinone	-1440	2957.54	-1506.37	66.3664	-1517.4	77.4024	0	0	0	0	0	0	0	0	0	0	0	0	0	36
249	2-methyl-3-decyl-1,4-naphthoquinone	-1449	2906.01	-1557.89	108.895	-1568.93	119.931	0	0	0	0	0	0	0	0	0	0	0	0	0	51
250	2-methyl-3-undecyl-1,4-naphthoquinone	-1440	2900.88	-1563.02	123.021	-1574.06	134.057	0	0	0	0	0	0	0	0	0	0	0	0	0	54
255	2,3,5-trimethyl-1,4-naphthoquinone	-1597	2969.61	-1494.29	102.71	-1505.33	91.6741	0	0	0	0	0	0	0	0	0	0	0	0	0	27
257	2-methoxy-1,4-naphthoquinone	-1415	3087.75	-1376.15	38.8498	-1387.19	27.8139	0	0	0	0	0	0	0	0	0	0	0	0	1	22
260	2,3-dimethoxy-1,4-naphthoquinone	-1382	3156.08	-1307.82	74.177	-1318.86	63.1411	0	0	0	0	0	0	0	0	0	0	0	0	1	26
263	5-acetoxy-8-hydroxy-1,4-naphthoquinone	-1023	3125.13	-1338.77	315.771	-1349.81	326.807	1	1	0	0	0	1	0	0	0	0	0	1	1	25
264	5,8-diacetoxy-1,4-naphthoquinone	-1155	3188.28	-1275.62	120.622	-1286.66	131.658	0	0	0	0	0	0	0	0	0	0	0	1	1	30
265	2,5,8-triacetoxy-1,4-naphthoquinone	-1138	3485.38	-978.525	159.475	-989.561	148.439	0	0	0	0	0	0	0	0	0	0	0	1	1	36
266	2-allyloxy-1,4-naphthoquinone40815-72-3	-1354	3069.41	-1394.49	40.4927	-1405.53	51.5287	0	0	0	0	0	0	0	0	0	0	0	0	1	26
267	2-isopropoxy-1,4-naphthoquinone	-1399	3028.12	-1435.78	36.7782	-1446.81	47.8142	0	0	0	0	0	0	0	0	0	0	0	0	1	28
268	2-phenylsulfonyl-1,4-naphthoquinone	-940	3536.99	-926.91	13.09	-937.946	2.05408	0	0	0	0	0	0	0	0	0	0	0	0	0	31
269	2-amino-1,4-naphthoquinone	-1499	3047.7	-1416.2	82.8008	-1427.24	71.7649	1	1	0	0	1	0	0	0	0	0	0	0	0	20
270	2-amino-3-thiol-1,4-naphthoquinone	-1364	3139.68	-1324.23	39.7749	-1335.26	28.739	1	1	0	1	1	0	0	0	0	0	0	0	0	21
272	2-amino-3-propionylamino-1,4-naphthoquinone	-1386	3080.43	-1383.47	2.5274	-1394.51	8.50852	1	1	0	0	1	0	0	0	0	0	0	0	0	30
273	2-amino-3-dimethylamino-1,4-naphthoquinone	-1593	2958.08	-1505.83	87.1728	-1516.86	76.1369	1	1	0	0	1	0	0	0	0	0	0	0	0	28
274	2-dimethylamino-1,4-naphthoquinone	-1456	3016.25	-1447.65	8.34691	-1458.69	2.68902	1	1	0	0	1	0	0	0	0	0	0	0	0	26
275	2-(3-methylureidyl)-1,4-naphthoquinone	-1365	3134.03	-1329.87	35.1277	-1340.91	24.0917	1	1	0	0	0	0	0	0	0	0	0	0	0	27
276	2-methylthio-1,4-naphthoquinone	-1346	3209.77	-1254.14	91.8626	-1265.17	80.8267	0	0	0	1	0	0	0	0	0	0	0	0	0	22
277	2-methylthio-3-methyl-1,4-naphthoquinone	-1380	3170.36	-1293.54	86.4599	-1304.58	75.4239	0	0	0	1	0	0	0	0	0	0	0	0	0	25
278	2-ethylthio-3-methyl-1,4-naphthoquinone	-1414	3137.37	-1326.53	87.4677	-1337.57	76.4318	0	0	0	1	0	0	0	0	0	0	0	0	0	28
279	2-hydroxy-1,4-naphthoquinone	-1390	3223.2	-1240.7	149.302	-1251.73	138.266	1	1	0	0	0	1	0	0	0	0	0	0	1	19
280	5-hydroxy-1,4-naphthoquinone	-1078	3507.37	-956.535	121.465	-967.571	110.429	1	1	0	0	0	1	0	0	0	0	0	0	1	19
281	2-hydroxy-3-methyl-1,4-naphthoquinone	-1420	3143.79	-1320.11	99.886	-1331.15	88.85	1	1	0	0	0	1	0	0	0	0	0	0	1	22
282	2-hydroxy-3-ethyl-1,4-naphthoquinone	-1469	3118.03	-1345.87	123.131	-1356.9	112.095	1	1	0	0	0	1	0	0	0	0	0	0	1	25
283	2-hydroxy-3-pentyl-1,4-naphthoquinone	-1444	3055.71	-1408.19	35.8074	-1419.23	24.7715	1	1	0	0	0	1	0	0	0	0	0	0	1	34
284	2-hydroxy-3-hexyl-1,4-naphthoquinone	-1475	3048.87	-1415.04	59.9645	-1426.07	48.9286	1	1	0	0	0	1	0	0	0	0	0	0	1	37
285	2-hydroxy-3-heptyl-1,4-naphthoquinone	-1491	3033.02	-1430.88	60.119	-1441.92	49.0831	1	1	0	0	0	1	0	0	0	0	0	0	1	40
286	2-hydroxy-3-octyl-1,4-naphthoquinone	-1448	3021.27	-1442.64	5.36467	-1453.67	5.67126	1	1	0	0	0	1	0	0	0	0	0	0	1	43
287	2-hydroxy-3-nonyl-1,4-naphthoquinone	-1451	3017.88	-1446.03	4.97466	-1457.06	6.06127	1	1	0	0	0	1	0	0	0	0	0	0	1	46
288	2-hydroxy-3-undecyl-1,4-naphthoquinone	-1453	2998.38	-1465.52	12.523	-1476.56	23.5589	1	1	0	0	0	1	0	0	0	0	0	0	1	52
289	2-hydroxy-3-(3-methylbutyl)-1,4-naphthoquinone	-1449	3077.98	-1385.93	63.0735	-1396.96	52.0375	1	1	0	0	0	1	0	0	0	0	0	0	1	34
290	2-hydroxy-3-prenyl-1,4-naphthoquinone	-1502	3028.71	-1435.19	66.8119	-1446.22	55.7759	1	1	0	0	0	1	0	0	0	0	0	0	1	32
291	2-hydroxy-3-(3,7-dimethyloctyl)-1,4-naphthoquinone	-1497	3018.55	-1445.35	51.6509	-1456.39	40.615	1	1	0	0	0	1	0	0	0	0	0	0	1	49
292	2-hydroxy-3-(3-(4-phenoxyphenyl)butyl)-1,4-naphthoquinone	-1452	2995.15	-1468.75	16.7514	-1479.79	27.7874	1	1	0	0	0	1	0	0	0	0	0	0	1	52
293	2-hydroxy-3-(4-(4-phenoxyphenyl)butyl)-1,4-naphthoquinone	-1435	2992.18	-1471.72	36.7217	-1482.76	47.7576	1	1	0	0	0	1	0	0	0	0	0	0	1	52
294	2-hydroxy-3-(4-(4-cyclohexylphenyl)propyl)-1,4-naphthoquinone	-1444	3048.05	-1415.85	28.1458	-1426.89	17.1098	1	1	0	0	0	1	0	0	0	0	0	0	1	54
295	2-hydroxy-3-(10-bromodecyl)-1,4-naphthoquinone	-1461	2212.03	-2251.87	790.874	-2262.91	801.91	1	1	0	0	0	1	0	0	0	1	0	0	1	49
296	2-hydroxy-3-(cis-4-cyclohexylcyclohexyl)-1,4-naphthoquinone	-1501	3030.77	-1433.13	67.8678	-1444.17	56.8318	1	1	0	0	0	1	0	0	0	0	0	0	1	51
297	2-hydroxy-3-(4-methylphenylthio)-1,4-naphthoquinone	-1320	3236.81	-1227.09	92.9069	-1238.13	81.871	1	1	0	1	0	1	0	0	0	0	0	0	1	33
298	2-hydroxy-3-(10-(decylthio)-decyl)-1,4-naphthoquinone	-1429	2833.86	-1630.05	201.045	-1641.08	212.081	1	1	0	1	0	1	0	0	0	0	0	0	1	80
299	2-hydroxy-3-(10-(4-methylphenylthio)decyl)-1,4-naphthoquinone	-1444	2918.98	-1544.92	100.921	-1555.96	111.957	1	1	0	1	0	1	0	0	0	0	0	0	1	63
300	2-hydroxy-3-(10-(4-cyclohexylphenoxy)decyl)-1,4-naphthoquinone	-1444	2885.69	-1578.21	134.208	-1589.24	145.244	1	1	0	0	0	1	0	0	0	0	0	0	1	76
301	2-hydroxy-3-phenylazo-1,4-naphthoquinone	-1299	3471.88	-992.024	306.976	-1003.06	295.941	1	1	0	0	0	1	0	0	0	0	0	0	1	31
302	2-hydroxy-3-(α(dodecylamino)benzyl)-1,4-naphthoquinone	-1446	3008.28	-1455.62	9.62009	-1466.66	20.656	1	1	0	0	1	1	0	0	0	0	0	0	1	70
303	2-hydroxy-3-(α(hexadecylamino)benzyl)-1,4-naphthoquinone	-1429	2994.82	-1469.08	40.0785	-1480.11	51.1144	1	1	0	0	1	1	0	0	0	0	0	0	1	82
304	2-hydroxy-7-methoxy-1,4-naphthoquinone	-1397	3106.95	-1356.95	40.0471	-1367.99	29.0111	1	1	0	0	0	1	0	0	0	0	0	0	1	23
305	2-hydroxy-7-methoxy-3-(3cyclohexylpropyl)-1,4-naphthoquinone	-1507	3030.74	-1433.17	73.8343	-1444.2	62.7984	1	1	0	0	0	1	0	0	0	0	0	0	1	48
306	5-hydroxy-3-bromo-1,4-naphthoquinone	-936	3286.82	-1177.08	241.079	-1188.12	252.115	1	1	0	0	0	1	0	0	0	1	0	0	1	19
307	5-hydroxy-2-methyl-1,4-naphthoquinone	-1176	3437.67	-1026.23	149.771	-1037.27	138.735	1	1	0	0	0	1	0	0	0	0	0	0	1	22
308	5-hydroxy-3-methyl-1,4-naphthoquinone	-1117	2996.7	-1467.2	350.198	-1478.23	361.234	1	1	0	0	0	1	0	0	0	0	0	0	1	22
309	2,3-dihydroxy-1,4-naphthoquinone	-1331	3190.44	-1273.47	57.5328	-1284.5	46.4969	1	1	0	0	0	1	0	0	0	0	0	0	1	20
310	5,8-dihydroxy-1,4-naphthoquinone	-979	3551.5	-912.399	66.6007	-923.435	55.5648	1	1	0	0	0	1	0	0	0	0	0	0	1	20
313	2-(3-methylphenylthio)-1,4-naphthoquinone	-1219	3267.87	-1196.04	22.965	-1207.07	11.929	0	0	0	1	0	0	0	0	0	0	0	0	0	32
314	2-methyl-3-(2-naphthylthio)-1,4-naphthoquinone	-1269	3166.59	-1297.32	28.3156	-1308.35	39.3515	0	0	0	1	0	0	0	0	0	0	0	0	0	38
317	3,4,5,6-tetrachloro-1,2-benzoquinone	-645	3846.8	-617.107	27.8932	-510.462	134.538	0	0	0	0	0	0	0	1	0	0	0	0	0	12
318	3,4,5,6-tetrabromo-1,2-benzoquinone	-602	3773.6	-690.302	88.302	-583.657	18.3429	0	0	0	0	0	0	0	0	0	1	0	0	0	12
319	3,5-dibutyl-1,2-benzoquinone	-1142	3166.73	-1297.17	155.17	-1190.53	48.5251	0	0	0	0	0	0	0	0	0	0	0	0	0	36
320	4(3’indolyl)-1,2-benzoquinone	-827	3334.41	-1129.49	302.494	-1022.85	195.849	0	0	0	0	0	0	0	0	0	0	0	0	0	26
321	3-bromo-1,2-naphthoquinone	-1254	3435.01	-1028.89	225.111	-922.244	331.756	0	0	0	0	0	0	0	0	0	1	0	0	0	18
322	4-allyloxy-1,2-naphthoquinone	-1406	3034.58	-1429.32	23.3239	-1322.68	83.3211	0	0	0	0	0	0	0	0	0	0	0	0	1	26
323	4-dimethylamino-1,2-naphthoquinone	-1414	3122.89	-1341.01	72.9862	-1234.37	179.631	1	1	0	0	1	0	0	0	0	0	0	0	0	26
324	4-ethylamino-1,2-naphthoquinone	-1461	2935.66	-1528.24	67.2404	-1421.6	39.4045	1	1	0	0	1	0	0	0	0	0	0	0	0	26
325	4-hydroxy-1,2-naphthoquinone	-1061	3075.95	-1387.95	326.953	-1281.31	220.308	1	1	0	0	0	1	0	0	0	0	0	0	1	19
326	4-sulfonate	-1040	3276.42	-1187.48	147.482	-1080.84	40.8374	1	1	1	0	0	0	0	0	0	0	0	0	0	21
328	4-allyloxy-1,2-anthraquinone	-1401	2972.88	-1491.02	90.0227	-1384.38	16.6222	0	0	0	0	0	0	0	0	0	0	0	0	1	32
329	2-hydroxy-1,4anthraquinone	-1367	3129.73	-1334.17	32.8285	-1227.53	139.473	1	1	0	0	0	1	0	0	0	0	0	0	1	25
330	1-methyl-7-isopropyl-9,10-phenanthrenequinone	-1257	2950.47	-1513.43	256.435	-1406.79	149.79	0	0	0	0	0	0	0	0	0	0	0	0	0	36
332	3,3′,5,5′-tetramethyl-4,4′-diphenoquinone	-704	3740.39	-723.515	19.5145	-616.87	87.1304	0	0	0	0	0	0	0	0	0	0	0	0	0	34
333	3,3′,5,5′-tetraisopropyl-4,4′-diphenoquinone	-712	3353.93	-1109.97	397.971	-1003.33	291.327	0	0	0	0	0	0	0	0	0	0	0	0	0	58
334	3,3′,5,5′-tetrabutyl-4,4′-diphenoquinone	-700	3454.27	-1009.63	309.634	-902.99	202.99	0	0	0	0	0	0	0	0	0	0	0	0	0	70
347	7,7,8,8-tetracyano-1,4-quinonedimethane	-268	4233.46	-230.443	37.5568	-123.798	144.202	0	0	0	0	0	0	0	0	0	0	0	0	0	20
348	alloxazine	-1503	2829.46	-1634.44	131.441	-1527.8	24.7962	1	1	0	0	0	0	0	0	0	0	0	0	0	22
				MAE all quinones	102.132		MAE
		-1252.56	3211.34	Min Absolute Error	0.654305		97.7413	142	159	14	14	56	81	3	35	6	28	5	10	99
	Notes:	All Quinones	4463.9	Max Absolute Error	790.874			Titratable?	Non-titratable?	Sulfonate?	Thio?	Amine?	Hydroxy?	Fluorine?	Chlorine?	Iodine?	Bromine?	Nitro?	Acetoxy?	Oxy?
	Those marked in red are the ones which are not computed yet.	-1107.24	3394.61	R	0.864769		All	110.681	89.1146	144.898	75.9652	88.8256	122.874	98.5875	103.315	146.842	132.571	20.9016	133.692	105.623
	Those marked in yellow denote the beginning and end of Table2-2c /5-5c 6-6C/11	BQ	4501.85	R^2	0.747826		BQ	145.139	96.3695	#DIV/0!	58.503	95.0037	155.512	98.5875	100.879	131.41	95.9772	20.9016	#DIV/0!	86.763
		-1362.84	3073.53				NQ	105.279	101.424	#DIV/0!	104.645	59.8238	108.415	#DIV/0!	112.878	#DIV/0!	87.7161	#DIV/0!	110.542	108.14
		AQ	4436.37				AQ	106.978	73.2746	162.241	#DIV/0!	100.404	119.17	#DIV/0!	93.2614	224.005	90.5297	#DIV/0!	104.288	106.99
		-1353.39	3121.55				T11	107.408	142.033	40.8374	#DIV/0!	109.518	179.891	#DIV/0!	134.538	#DIV/0!	175.05	#DIV/0!	#DIV/0!	114.931
		NQ	4474.94
		-1042.44	3314.81							BQ	NQ	AQ	T11
		T11	4357.26						MAE	102.945	89.2124	92.7658	130.491
									Min	2.73013	2.05408	1.49887	16.6222
									Max	465.801	801.91	595.639	331.756
