# Supplementary material for: First and Second Reductions in an Aprotic Solvent: Comparing Computational and Experimental One-Electron Reduction Potentials for 345 Quinones
Source: J Chem Theory Comput. 2024 Jul 6;20(14):6227–40. doi: 10.1021/acs.jctc.4c00602 (PMC11270834; doi:10.1021/acs.jctc.4c00602)
Supplement: Supplementary file 2 — ct4c00602_si_002.zip [file ct4c00602_si_002.zip › Spreadsheets/Q1.xlsx]

## Sheet: IEF-PCM-QQ.
Molecule Index	Molecule Name	Experimental Redox Q/Q.- E(mV)	Computed Redox Q/Q.-E(mV)	All fit	Abs Error on all	Fit (indiv)	abs error	Titratable?	Non-titratable	Sulfonate?	Thio?	Amine?	Hydroxy?	Fluorine?	Chlorine?	Iodine?	Bromine?	Nitro?	Acetoxy?	Oxy?	Cyano?	Size
0	cyano-1,4-benzoquinone	10	4664.34	178.222	168.222	97.8952	87.8952	0	0	0	0	0	0	0	0	0	0	0	0	0	1	13
1	2,3-dicyano-1,4-benzoquinone	403	5113.21	627.094	224.094	546.767	143.767	0	0	0	0	0	0	0	0	0	0	0	0	0	1	14
2	2,3-dicyano-5,6-dichloro-1,4-benzoquinone	597	5337.12	851.001	254.001	770.674	173.674	0	0	0	0	0	0	0	1	0	0	0	0	0	1	14
3	chloro-1,4-benzoquinone	-212	4407.55	-78.5694	133.431	-158.896	53.1037	0	0	0	0	0	0	0	1	0	0	0	0	0	0	12
4	2-bromo-5-t-butyl-1,4-benzoquinone	-309	4264.54	-221.576	87.4244	-301.902	7.09753	0	0	0	0	0	0	0	0	0	1	0	0	0	0	24
5	2-bromo-6-methyl-1,4-benzoquinone	-284	4311.76	-174.356	109.644	-254.682	29.3176	0	0	0	0	0	0	0	0	0	1	0	0	0	0	15
6	2-iodo-6-isopropyl-1,4-benzoquinone	-402	4265.21	-220.91	181.09	-301.237	100.763	0	0	0	0	0	0	0	0	1	0	0	0	0	0	21
7	2-iodo-3-methyl-6-isopropyl-1,4-benzoquinone	-398	4132.95	-353.169	44.831	-433.496	35.4959	0	0	0	0	0	0	0	0	1	0	0	0	0	0	24
8	2-chloro-6-bromo-1,4-benzoquinone	-44	4573.91	87.7876	131.788	7.46075	51.4607	0	0	0	0	0	0	0	1	0	1	0	0	0	0	12
9	2,3-dichloro-1,4-benzoquinone	-108	4518.12	31.9995	139.999	-48.3274	59.6726	0	0	0	0	0	0	0	1	0	0	0	0	0	0	12
10	2,5-dichloro-1,4-benzoquinone	-84	4565.4	79.2758	163.276	-1.05107	82.9489	0	0	0	0	0	0	0	1	0	0	0	0	0	0	12
11	2,6-dichloro-1,4-benzoquinone	-53	4569.46	83.3444	136.344	3.01749	56.0175	0	0	0	0	0	0	0	1	0	0	0	0	0	0	12
12	2,6-dibromo-1,4-benzoquinone	-45	4573.5	87.3852	132.385	7.0583	52.0583	0	0	0	0	0	0	0	0	0	1	0	0	0	0	12
13	2,6-diiodo-1,4-benzoquinone	-75	4517.13	31.009	106.009	-49.3179	25.6821	0	0	0	0	0	0	0	0	1	0	0	0	0	0	12
14	2,3-dichloro-5-t-butyl-1,4-benzoquinone	-195	4369.35	-116.774	78.2261	-197.101	2.10076	0	0	0	0	0	0	0	1	0	0	0	0	0	0	24
15	2,3-dibromo-5-t-butyl-1,4-benzoquinone	-208	4363.69	-122.429	85.5709	-202.756	5.24401	0	0	0	0	0	0	0	0	0	1	0	0	0	0	24
16	2,3-diiodo-5-t-butyl-1,4-benzoquinone	-234	4303.06	-183.063	50.9367	-263.39	29.3902	0	0	0	0	0	0	0	0	1	0	0	0	0	0	24
17	2,6-dichloro-3,5-dimethyl-1,4-benzoquinone	-292	4264.23	-221.887	70.1129	-302.214	10.214	0	0	0	0	0	0	0	1	0	0	0	0	0	0	18
18	2,5-dichloro-3,6-di-t-butyl-1,4-benzoquinone	-447	4006.1	-480.016	33.0162	-560.343	113.343	0	0	0	0	0	0	0	1	0	0	0	0	0	0	36
19	2,5-dibromo-3-methyl-6-isopropyl-1,4-benzoquinone	-267	4292.14	-193.981	73.0195	-274.307	7.30742	0	0	0	0	0	0	0	0	0	1	0	0	0	0	24
20	2,5-dibromo-3,6-diisopropyl-1,4-benzoquinone	-254	4244.22	-241.902	12.0985	-322.228	68.2284	0	0	0	0	0	0	0	0	0	1	0	0	0	0	30
21	2,5-dibromo-3,6-diphenyl-1,4-benzoquinone	-133	4434	-52.1242	80.8758	-132.451	0.548908	0	0	0	0	0	0	0	0	0	1	0	0	0	0	32
22	2,5-dichloro-3,6-dimethoxy-1,4-benzoquinone	-182	4324.27	-161.846	20.1544	-242.173	60.1725	0	0	0	0	0	0	0	1	0	0	0	0	1	0	20
23	2,6-dibromo-3,5-dimethoxy-1,4-benzoquinone	-191	4389.9	-96.2212	94.7788	-176.548	14.4519	0	0	0	0	0	0	0	0	0	1	0	0	1	0	20
24	2,5-dibromo-3,6-diamino-1,4-benzoquinone	-721	3809.68	-676.441	44.5586	-756.768	35.7683	1	1	0	0	1	0	0	0	0	1	0	0	0	0	16
25	2,5-dibromo-3,6-di(cyclohexylamino)-1,4-benzoquinone	-687	3685.39	-800.733	113.733	-881.06	194.06	1	1	0	0	1	0	0	0	0	1	0	0	0	0	48
26	trichloro-1,4-benzoquinone	40	4669.21	183.094	143.094	102.767	62.7672	0	0	0	0	0	0	0	1	0	0	0	0	0	0	12
27	tribromo-hexyl-1,4-benzoquinone	-39	4532.61	46.4906	85.4906	-33.8363	5.16369	0	0	0	0	0	0	0	0	0	1	0	0	0	0	30
28	tetrafluoro-1,4-benzoquinone	118	4825.12	339.005	221.005	258.678	140.678	0	0	0	0	0	0	1	0	0	0	0	0	0	0	12
29	tetrachloro-1,4-benzoquinone	103	4763.16	277.036	174.036	196.709	93.7094	0	0	0	0	0	0	0	1	0	0	0	0	0	0	12
30	tetrabromo-1,4-benzoquinone	104	4735.29	249.175	145.175	168.848	64.8479	0	0	0	0	0	0	0	0	0	1	0	0	0	0	12
31	tetraiodo-1,4-benzoquinone	43	4607.69	121.574	78.574	41.2471	1.75292	0	0	0	0	0	0	0	0	1	0	0	0	0	0	12
32	methyl-1,4-benzoquinone	-466	4129.58	-356.542	109.458	-436.869	29.1309	0	0	0	0	0	0	0	0	0	0	0	0	0	0	15
33	t-butyl-1,4-benzoquinone	-508	4079.19	-406.927	101.073	-487.254	20.7462	0	0	0	0	0	0	0	0	0	0	0	0	0	0	24
34	2-methyl-5-isopropyl-1,4-benzoquinone	-585	3996.23	-489.891	95.1087	-570.218	14.7818	0	0	0	0	0	0	0	0	0	0	0	0	0	0	24
35	2-methyl-5-isopropyl-3,6-dinitro-1,4-benzoquinone	199	4807.94	321.825	122.825	241.498	42.4983	0	0	0	0	0	0	0	0	0	0	1	0	0	0	28
36	2-methyl-3-cumyl-1,4-benzoquinone	-597	3998.46	-487.664	109.336	-567.99	29.0096	0	0	0	0	0	0	0	0	0	0	0	0	0	0	37
37	2,3-dimethyl-1,4-benzoquinone	-543	3992.33	-493.786	49.2144	-574.113	31.1125	0	0	0	0	0	0	0	0	0	0	0	0	0	0	18
38	2,5-dimethyl-1,4-benzoquinone	-551	4020.47	-465.65	85.3501	-545.977	5.02317	0	0	0	0	0	0	0	0	0	0	0	0	0	0	18
39	2,6-dimethyl-1,4-benzoquinone	-547	4025.47	-460.653	86.3466	-540.98	6.01968	0	0	0	0	0	0	0	0	0	0	0	0	0	0	18
40	2,3-dimethyl-5-prenyl-1,4-benzoquinone	-640	3869.25	-616.865	23.1355	-697.191	57.1915	0	0	0	0	0	0	0	0	0	0	0	0	0	0	31
41	2,3-dimethyl-5-nanoprenyl-1,4-benzoquinone	-619	3845.53	-640.59	21.5897	-720.917	101.917	0	0	0	0	0	0	0	0	0	0	0	0	0	0	135
42	2,3-dimethyl-5-(1'-acetoxy)ethyl-1,4-benzoquinone	-518	3998.86	-487.257	30.7434	-567.584	49.5835	0	0	0	0	0	0	0	0	0	0	0	1	1	0	30
43	2,3-dimethyl-5,6-diisopropyl-1,4-benzoquinone	-685	3724.23	-761.887	76.8875	-842.214	157.214	0	0	0	0	0	0	0	0	0	0	0	0	0	0	36
44	2,3-dimethyl-5,6-methylenedioxy-1,4-benzoquinone	-457	4069.85	-416.265	40.7354	-496.591	39.5915	0	0	0	0	0	0	0	0	0	0	0	0	1	0	21
45	2,5-di-t-butyl-1,4-benzoquinone	-581	3922.43	-563.69	17.31	-644.017	63.0169	0	0	0	0	0	0	0	0	0	0	0	0	0	0	36
46	2,6-di-t-butyl-1,4-benzoquinone	-590	3912.9	-573.219	16.781	-653.546	63.5459	0	0	0	0	0	0	0	0	0	0	0	0	0	0	36
47	2,6-di-isopropyl-1,4-benzoquinone	-555	3978.21	-507.909	47.0906	-588.236	33.2363	0	0	0	0	0	0	0	0	0	0	0	0	0	0	30
48	2,5-di-isooctyl-1,4-benzoquinone	-649	3974.04	-512.083	136.917	-592.41	56.5901	0	0	0	0	0	0	0	0	0	0	0	0	0	0	60
49	trimethyl-1,4-benzoquinone	-632	3883.66	-602.457	29.5431	-682.784	50.7838	0	0	0	0	0	0	0	0	0	0	0	0	0	0	21
50	trimethyl-phytyl-1,4-benzoquinone	-738	3770.29	-715.83	22.1701	-796.157	58.1568	0	0	0	0	0	0	0	0	0	0	0	0	0	0	79
51	trimethyl-propanoic	-500	4103.07	-383.048	116.952	-463.375	36.6248	0	0	0	0	0	0	0	0	0	0	0	0	0	0	30
52	trimethyl-(2-carboxyethylthio)-1,4-benzoquinone	-471	4076.74	-409.378	61.6218	-489.705	18.7051	1	1	0	1	0	0	0	0	0	0	0	0	1	0	31
53	tetramethyl-1,4-benzoquinone	-751	3753.15	-732.972	18.0282	-813.299	62.2987	0	0	0	0	0	0	0	0	0	0	0	0	0	0	24
54	tetraisopropyl-1,4-benzoquinone	-810	3664.65	-821.473	11.4725	-901.799	91.7994	0	0	0	0	0	0	0	0	0	0	0	0	0	0	48
55	octamethyl-1,4,5,8-tetrahydroanthraquinone-1,4-benzoquinone	-682	3779.59	-706.533	24.533	-786.86	104.86	0	0	0	0	0	0	0	0	0	0	0	0	0	0	52
56	acetyl-1,4-benzoquinone	-178	4361.42	-124.696	53.3036	-205.023	27.0233	0	0	0	0	0	0	0	0	0	0	0	0	0	0	17
57	2-acetyl-3-methyl-1,4-benzoquinone	-349	4193.1	-293.024	55.9756	-373.351	24.3513	0	0	0	0	0	0	0	0	0	0	0	0	0	0	20
58	2-acetyl-5-methyl-1,4-benzoquinone	-234	4271.93	-214.192	19.8083	-294.519	60.5186	0	0	0	0	0	0	0	0	0	0	0	0	0	0	20
59	2-acetyl-6-methyl-1,4-benzoquinone	-254	4257.91	-228.21	25.79	-308.537	54.5369	0	0	0	0	0	0	0	0	0	0	0	0	0	0	20
60	2-acetyl-3-chloro-1,4-benzoquinone	-107	4496.94	10.8225	117.823	-69.5044	37.4956	0	0	0	0	0	0	0	1	0	0	0	0	0	0	17
61	pivaloyl-1,4-benzoquinone	-286	4298.7	-187.415	98.5845	-267.742	18.2576	0	0	0	0	0	0	0	0	0	0	0	0	0	0	26
62	phenyl-1,4-benzoquinone	-392	4188.67	-297.451	94.5487	-377.778	14.2218	0	0	0	0	0	0	0	0	0	0	0	0	0	0	22
63	2,3-diphenyl-1,4-benzoquinone	-437	4125.61	-360.508	76.4925	-440.834	3.83442	0	0	0	0	0	0	0	0	0	0	0	0	0	0	32
64	2,5-diphenyl-1,4-benzoquinone	-378	4150.62	-335.504	42.4956	-415.831	37.8313	0	0	0	0	0	0	0	0	0	0	0	0	0	0	32
65	phenoxymethyl-1,4-benzoquinone	-372	4220.74	-265.377	106.623	-345.703	26.2965	0	0	0	0	0	0	0	0	0	0	0	0	1	0	26
66	phenylsulfonyl-1,4-benzoquinone	-40	4604.04	117.921	157.921	37.5946	77.5946	0	0	0	0	0	0	0	0	0	0	0	0	0	0	25
67	2-phenylsulfonyl-3-acetyl-1,4-benzoquinone	-50	4681	194.878	244.878	114.551	164.551	0	0	0	0	0	0	0	0	0	0	0	0	0	0	30
68	2-phenylsulfonyl-3-pivaloyl-1,4-benzoquinone	-41	4641.95	155.831	196.831	75.5036	116.504	0	0	0	0	0	0	0	0	0	0	0	0	0	0	39
69	2-phenylsulfonyl-3-benzoyl-1,4-benzoquinone	-58	4692	205.876	263.876	125.549	183.549	0	0	0	0	0	0	0	0	0	0	0	0	0	0	37
70	2-phenylsulfonyl-5,6-dimethyl-1,4-benzoquinone	-147	4372.6	-113.52	33.48	-193.847	46.8469	0	0	0	0	0	0	0	0	0	0	0	0	0	0	31
71	phenylsulfonyl-trimethyl-1,4-benzoquinone	-318	4218.2	-267.917	50.083	-348.244	30.2439	0	0	0	0	0	0	0	0	0	0	0	0	0	0	34
72	2,5-diphenylsulfonyl-1,4-benzoquinone	248	4911.87	425.75	177.75	345.423	97.4231	0	0	0	0	0	0	0	0	0	0	0	0	0	0	38
73	2,5-diphenylsulfonyl-3,6-dimethyl-1,4-benzoquinone	-4	4619.73	133.609	137.609	53.2819	57.2819	0	0	0	0	0	0	0	0	0	0	0	0	0	0	44
74	2,6-diphenylsulfonyl-3,5-dimethyl-1,4-benzoquinone	-17	4656.05	169.928	186.928	89.601	106.601	0	0	0	0	0	0	0	0	0	0	0	0	0	0	44
75	trifluoromethyl-1,4-benzoquinone	-95	4550.44	64.3237	159.324	-16.0032	78.9968	0	0	0	0	0	0	1	0	0	0	0	0	0	0	15
76	benzoyl-1,4-benzoquinone	-223	4359.75	-126.374	96.6265	-206.7	16.2996	0	0	0	0	0	0	0	0	0	0	0	0	0	0	24
77	(2′-methyl)benzoyl-1,4-benzoquinone	-207	4456.03	-30.0906	176.909	-110.418	96.5825	0	0	0	0	0	0	0	0	0	0	0	0	0	0	27
78	(2′,6′-dimethyl)benzoyl-1,4-benzoquinone	-147	4545.97	59.8497	206.85	-20.4772	126.523	0	0	0	0	0	0	0	0	0	0	0	0	0	0	30
79	2-benzoyl-3-methyl-1,4-benzoquinone	-331	4205.13	-280.991	50.009	-361.318	30.3179	0	0	0	0	0	0	0	0	0	0	0	0	0	0	27
80	2-benzoyl-5-methyl-1,4-benzoquinone	-293	4270.01	-216.111	76.889	-296.438	3.43788	0	0	0	0	0	0	0	0	0	0	0	0	0	0	27
81	2-(2′-methyl)benzoyl-3-methyl-1,4-benzoquinone	-360	4201.41	-284.708	75.2918	-365.035	5.03508	0	0	0	0	0	0	0	0	0	0	0	0	0	0	30
82	methoxy-1,4-benzoquinone	-509	3966.53	-519.591	10.5914	-599.918	90.9183	0	0	0	0	0	0	0	0	0	0	0	0	1	0	16
83	2-methoxy-3-methyl-1,4-benzoquinone	-508	4081.62	-404.502	103.498	-484.829	23.1713	0	0	0	0	0	0	0	0	0	0	0	0	1	0	19
84	2,3-dimethoxy-1,4-benzoquinone	-458	4145.65	-340.467	117.533	-420.794	37.2057	0	0	0	0	0	0	0	0	0	0	0	0	1	0	20
85	2,5-dimethoxy-1,4-benzoquinone	-670	3953.62	-532.499	137.501	-612.826	57.1739	0	0	0	0	0	0	0	0	0	0	0	0	1	0	20
86	2,6-dimethoxy-1,4-benzoquinone	-628	4125.26	-360.855	267.145	-441.182	186.818	0	0	0	0	0	0	0	0	0	0	0	0	1	0	20
87	2,3-dimethoxy-5-methyl-1,4-benzoquinone	-539	4041.32	-444.804	94.1961	-525.131	13.8692	0	0	0	0	0	0	0	0	0	0	0	0	1	0	23
88	2,3-dimethoxy-5,6-dibromo-1,4-benzoquinone	-212	4381.75	-104.366	107.634	-184.693	27.3068	0	0	0	0	0	0	0	0	0	1	0	0	1	0	20
89	2,3-dimethoxy-5,6-dimethyl-1,4-benzoquinone	-645	3859.01	-627.109	17.8908	-707.436	62.4361	0	0	0	0	0	0	0	0	0	0	0	0	1	0	26
90	2,3-dimethoxy-5-methyl-6-decyl-1,4-benzoquinone	-622	3867.63	-618.489	3.51145	-698.815	76.8154	0	0	0	0	0	0	0	0	0	0	0	0	1	0	53
91	2,3-dimethoxy-5-methyl-6-prenyl-1,4-benzoquinone	-611	3888.38	-597.742	13.2576	-678.069	67.0693	0	0	0	0	0	0	0	0	0	0	0	0	1	0	36
92	2,3-dimethoxy-5-methyl-6-triprenyl-1,4-benzoquinone	-611	3861.29	-624.832	13.8322	-705.159	94.1591	0	0	0	0	0	0	0	0	0	0	0	0	1	0	62
93	2,3-dimethoxy-5-methyl-6-decaprenyl-1,4-benzoquinone	-602	3881.8	-604.323	2.32313	-684.65	82.65	0	0	0	0	0	0	0	0	0	0	0	0	1	0	153
95	(1′-hydroxyethyl)-1,4-benzoquinone	-441	4298.6	-187.521	253.479	-267.848	173.152	1	1	0	0	0	1	0	0	0	0	0	0	1	0	19
96	methoxycarbonyl-1,4-benzoquinone	-196	4412.87	-73.2456	122.754	-153.573	42.4275	0	0	0	0	0	0	0	0	0	0	0	0	1	0	18
97	2-methoxycarbonyl-3-phenylsulfonyl-1,4-benzoquinone	100	4716.88	230.763	130.763	150.437	50.4365	0	0	0	0	0	0	0	0	0	0	0	0	1	0	31
98	2,5-dimethoxycarbonyl-1,4-benzoquinone	-32	4576.23	90.1123	122.112	9.7854	41.7854	0	0	0	0	0	0	0	0	0	0	0	0	1	0	24
99	(2′-nitro)phenyl-1,4-benzoquinone	-311	4282.42	-203.701	107.299	-284.028	26.9724	0	0	0	0	0	0	0	0	0	0	1	0	0	0	24
100	2,5-diethylamino-1,4-benzoquinone	-1077	3311.28	-1174.84	97.8434	-1255.17	178.17	1	1	0	0	1	0	0	0	0	0	0	0	0	0	28
101	2,5-di[(2′-methyl)methylaminocarbonyl-methylamino]-3,6-dichloro-1,4-benzoquinone	-648	3916.85	-569.268	78.732	-649.595	1.59486	1	1	0	0	1	0	0	1	0	0	0	0	0	0	42
102	phenylthio-1,4-benzoquinone	-365	4173.46	-312.656	52.3443	-392.983	27.9826	0	0	0	1	0	0	0	0	0	0	0	0	0	0	23
103	2-isopropylthio-5-t-butyl-1,4-benzoquinone	-524	4100.78	-385.336	138.664	-465.662	58.3376	0	0	0	1	0	0	0	0	0	0	0	0	0	0	34
104	2-isopropylamino-6-t-butyl-1,4-benzoquinone	-776	3716.74	-769.38	6.62018	-849.707	73.7067	1	1	0	0	1	0	0	0	0	0	0	0	0	0	35
105	2-t-butylamino-5-t-butyl-1,4-benzoquinone	-740	3690.21	-795.909	55.9088	-876.236	136.236	1	1	0	0	1	0	0	0	0	0	0	0	0	0	38
106	2-t-butylamino-6-t-butyl-1,4-benzoquinone	-746	3702.78	-783.335	37.3347	-863.662	117.662	1	1	0	0	1	0	0	0	0	0	0	0	0	0	38
107	2,5-di-t-butylamino-1,4-benzoquinone	-1076	3282.85	-1203.27	127.267	-1283.59	207.594	1	1	0	0	1	0	0	0	0	0	0	0	0	0	40
108	2-hydroxy-3-methyl-1,4-benzoquinone	-390	4162.85	-323.268	66.7319	-403.595	13.595	1	1	0	0	0	1	0	0	0	0	0	0	1	0	16
109	2-hydroxy-3-methyl-5,6-dibromo-1,4-benzoquinone	-156	4421.45	-64.6727	91.3273	-145	11.0004	1	1	0	0	0	1	0	0	0	1	0	0	1	0	16
110	2-hydroxy-3,6-dimethyl-5-undecyl-1,4-benzoquinone	-534	3908.29	-577.829	43.8286	-658.156	124.156	1	1	0	0	0	1	0	0	0	0	0	0	1	0	52
111	2,5-dihydroxy-1,4-benzoquinone	-382	4126.47	-359.644	22.3555	-439.971	57.9714	1	1	0	0	0	1	0	0	0	0	0	0	1	0	14
112	2,5-dihydroxy-3,6-dichloro-1,4-benzoquinone	-144	4458.76	-27.355	116.645	-107.682	36.3181	1	1	0	0	0	1	0	1	0	0	0	0	1	0	14
113	2,5-dipiperidino-1,4-benzoquinone	-905	3326	-1160.12	255.119	-1240.45	335.446	1	1	0	0	0	0	0	0	0	0	0	0	0	0	42
114	3’indolyl-1,4-benzoquinone	-475	4114.26	-371.856	103.144	-452.183	22.817	0	0	0	0	0	0	0	0	0	0	0	0	0	0	26
115	2-chloro-3-methoxycarbonyl-1,4-benzoquinone	-60	4541.17	55.0489	115.049	-25.278	34.722	0	0	0	0	0	0	0	1	0	0	0	0	1	0	18
117	1-chloro-9,10-anthraquinone	-746	3722.5	-763.618	17.6175	-694.632	51.3678	0	0	0	0	0	0	0	1	0	0	0	0	0	0	24
118	2-chloro-9,10-anthraquinone	-732	3761.68	-724.438	7.562	-655.453	76.5473	0	0	0	0	0	0	0	1	0	0	0	0	0	0	24
119	2-iodo-9,10-anthraquinone	-700	3756.17	-729.951	29.9513	-660.966	39.034	0	0	0	0	0	0	0	0	1	0	0	0	0	0	24
120	2-bromo-3-methyl-9,10-anthraquinone	-764	3714.87	-771.246	7.2458	-702.26	61.7395	0	0	0	0	0	0	0	0	0	1	0	0	0	0	27
121	1,5-dichloro-9,10-anthraquinone	-719	3783.8	-702.315	16.6847	-633.33	85.67	0	0	0	0	0	0	0	1	0	0	0	0	0	0	24
122	1,8-dichloro-9,10-anthraquinone	-717	3762.88	-723.239	6.23937	-654.254	62.7459	0	0	0	0	0	0	0	1	0	0	0	0	0	0	24
123	1-methyl-9,10-anthraquinone	-867	3586.01	-900.112	33.1118	-831.127	35.8735	0	0	0	0	0	0	0	0	0	0	0	0	0	0	27
124	2-methyl-9,10-anthraquinone	-853	3594.92	-891.2	38.1997	-822.214	30.7856	0	0	0	0	0	0	0	0	0	0	0	0	0	0	27
125	2-ethyl-9,10-anthraquinone	-849	3618.16	-867.959	18.9589	-798.974	50.0264	0	0	0	0	0	0	0	0	0	0	0	0	0	0	30
126	2-t-butyl-9,10-anthraquinone	-852	3624.07	-862.054	10.0537	-793.068	58.9316	0	0	0	0	0	0	0	0	0	0	0	0	0	0	36
127	1,4-dimethyl-9,10-anthraquinone	-944	3468.1	-1018.02	74.019	-949.034	5.03371	0	0	0	0	0	0	0	0	0	0	0	0	0	0	30
128	1,8-dimethyl-9,10-anthraquinone	-964	3497.41	-988.713	24.7132	-919.728	44.2721	0	0	0	0	0	0	0	0	0	0	0	0	0	0	30
129	2,3-dimethyl-9,10-anthraquinone	-885	3580.62	-905.497	20.4974	-836.512	48.4879	0	0	0	0	0	0	0	0	0	0	0	0	0	0	30
130	2,7-dimethyl-9,10-anthraquinone	-897	3532.47	-953.649	56.6488	-884.664	12.3365	0	0	0	0	0	0	0	0	0	0	0	0	0	0	30
131	1,3,5,7-tetramethyl-9,10-anthraquinone	-1009	3357.14	-1128.98	119.984	-1060	50.9985	0	0	0	0	0	0	0	0	0	0	0	0	0	0	36
132	2,3,6,7-tetramethyl-9,10-anthraquinone	-961	3495.35	-990.773	29.7732	-921.788	39.2121	0	0	0	0	0	0	0	0	0	0	0	0	0	0	36
133	benz[a]-9,10-anthraquinone	-672	3772.8	-713.319	41.3188	-644.334	27.6665	0	0	0	0	0	0	0	0	0	0	0	0	0	0	30
134	(2-methylbenz[a])-3-methyl-9,10-anthraquinone	-761	3711.65	-774.465	13.4651	-705.48	55.5202	0	0	0	0	0	0	0	0	0	0	0	0	0	0	36
135	benz[b]-1-chloro-9,10-anthraquinone	-873	3580.85	-905.271	32.2709	-836.286	36.7145	0	0	0	0	0	0	0	1	0	0	0	0	0	0	30
136	dibenz[b,e]-9,10-anthraquinone	-1036	3434.93	-1051.19	15.194	-982.209	53.7913	0	0	0	0	0	0	0	0	0	0	0	0	0	0	36
137	1-methoxy-9,10-anthraquinone	-900	3577.28	-908.838	8.83844	-839.853	60.1469	0	0	0	0	0	0	0	0	0	0	0	0	1	0	28
138	2-methoxy-9,10-anthraquinone	-870	3622.25	-863.872	6.12763	-794.887	75.1129	0	0	0	0	0	0	0	0	0	0	0	0	1	0	28
139	1,4-dimethoxy-9,10-anthraquinone	-952	3503.6	-982.52	30.5197	-913.534	38.4656	0	0	0	0	0	0	0	0	0	0	0	0	1	0	32
140	1,5-dimethoxy-9,10-anthraquinone	-956	3482.4	-1003.72	47.7198	-934.734	21.2656	0	0	0	0	0	0	0	0	0	0	0	0	1	0	32
141	2,6-dimethoxy-9,10-anthraquinone	-904	3516.76	-969.362	65.3619	-900.377	3.62342	0	0	0	0	0	0	0	0	0	0	0	0	1	0	32
142	2,7-dimethoxy-9,10-anthraquinone	-874	3537.31	-948.805	74.8047	-879.819	5.81942	0	0	0	0	0	0	0	0	0	0	0	0	1	0	32
143	1-acetoxy-9,10-anthraquinone	-772	3698.65	-787.47	15.4696	-718.484	53.5157	0	0	0	0	0	0	0	0	0	0	0	1	1	0	30
144	2-acetoxy-9,10-anthraquinone	-768	3737.35	-748.771	19.229	-679.786	88.2143	0	0	0	0	0	0	0	0	0	0	0	1	1	0	30
145	1,4-diacetoxy-9,10-anthraquinone	-728	3724.01	-762.113	34.1128	-693.127	34.8725	0	0	0	0	0	0	0	0	0	0	0	1	1	0	36
146	1,8-diacetoxy-9,10-anthraquinone	-723	3726.25	-759.869	36.8692	-690.884	32.1161	0	0	0	0	0	0	0	0	0	0	0	1	1	0	36
147	2,6-diacetoxy-9,10-anthraquinone	-742	3806.33	-679.788	62.2117	-610.803	131.197	0	0	0	0	0	0	0	0	0	0	0	1	1	0	36
148	2,7-diacetoxy-9,10-anthraquinone	-726	3805.97	-680.153	45.8471	-611.168	114.832	0	0	0	0	0	0	0	0	0	0	0	1	1	0	36
149	1-(2-methoxy-phenoxy)-9,10-anthraquinone	-799	3621.06	-865.063	66.0628	-796.077	2.92254	0	0	0	0	0	0	0	0	0	0	0	0	1	0	39
150	1-amino-9,10-anthraquinone	-942	3506.93	-979.186	37.186	-910.201	31.7993	1	1	0	0	1	0	0	0	0	0	0	0	0	0	26
151	2-amino-9,10-anthraquinone	-1019	3510.04	-976.077	42.9234	-907.091	111.909	1	1	0	0	1	0	0	0	0	0	0	0	0	0	26
152	1-amino-5-chloro-9,10-anthraquinone	-866	3553.81	-932.307	66.3067	-863.321	2.67859	1	1	0	0	1	0	0	1	0	0	0	0	0	0	26
153	1-amino-8-chloro-9,10-anthraquinone	-865	3576.87	-909.251	44.251	-840.266	24.7343	1	1	0	0	1	0	0	1	0	0	0	0	0	0	26
154	1-amino-2-methyl-9,10-anthraquinone	-971	3468.55	-1017.57	46.5673	-948.582	22.418	1	1	0	0	1	0	0	0	0	0	0	0	0	0	29
155	1-amino-5-methoxy-9,10-anthraquinone	-983	3394.43	-1091.69	108.693	-1022.71	39.7076	1	1	0	0	1	0	0	0	0	0	0	0	1	0	30
156	1-amino-4-methylamino-9,10-anthraquinone	-1070	3336.92	-1149.2	79.1966	-1080.21	10.2113	1	1	0	0	1	0	0	0	0	0	0	0	0	0	31
157	1-amino-2-sulfonate-9,10-anthraquinone	-487	3599.85	-886.269	399.269	-817.284	330.284	1	1	1	0	1	0	0	0	0	0	0	0	0	0	29
158	1-amino-6,7-dichloro-9,10-anthraquinone	-772	3672.18	-813.942	41.9415	-744.956	27.0438	1	1	0	0	1	0	0	1	0	0	0	0	0	0	26
159	1-amino-2,4-dibromo-9,10-anthraquinone	-754	3709.47	-776.653	22.6526	-707.667	46.3327	1	1	0	0	1	0	0	0	0	1	0	0	0	0	26
160	2-amino-1-chloro-3-bromo-9,10-anthraquinone	-869	3624.68	-861.436	7.56416	-792.451	76.5495	1	1	0	0	1	0	0	1	0	1	0	0	0	0	26
161	2-amino-1-bromo-3-chloro-9,10-anthraquinone	-872	3619.86	-866.262	5.73832	-797.276	74.7236	1	1	0	0	1	0	0	1	0	1	0	0	0	0	26
162	1-amino-4-chloro-2-methyl-9,10-anthraquinone	-930	3521.72	-964.404	34.4035	-895.418	34.5818	1	1	0	0	1	0	0	1	0	0	0	0	0	0	29
163	1-amino-4-bromo-2-sulfonate-9,10-anthraquinone	-835	3654.9	-831.221	3.77907	-762.236	72.7644	1	1	1	0	1	0	0	0	0	1	0	0	0	0	29
165	1,2-diamino-9,10-anthraquinone	-1156	3354.64	-1131.48	24.5241	-1062.49	93.5094	1	1	0	0	1	0	0	0	0	0	0	0	0	0	28
166	1,4-diamino-9,10-anthraquinone	-1112	3313.63	-1172.49	60.4918	-1103.51	8.4935	1	1	0	0	1	0	0	0	0	0	0	0	0	0	28
167	1,5-diamino-9,10-anthraquinone	-1031	3323.97	-1162.15	131.147	-1093.16	62.1619	1	1	0	0	1	0	0	0	0	0	0	0	0	0	28
168	2,6-diamino-9,10-anthraquinone	-1219	3343.94	-1142.18	76.8168	-1073.2	145.802	1	1	0	0	1	0	0	0	0	0	0	0	0	0	28
169	1,4,5,8-tetraamino-9,10-anthraquinone	-1321	3119.52	-1366.6	45.6022	-1297.62	23.3831	1	1	0	0	1	0	0	0	0	0	0	0	0	0	32
170	1-methylamino-9,10-anthraquinone	-899	3577.16	-908.96	9.95958	-839.974	59.0257	1	1	0	0	1	0	0	0	0	0	0	0	0	0	29
171	1-methylamino-4(2-hydroxyethylamino)-9,10-anthraquinone	-1009	3356.28	-1129.84	120.836	-1060.85	51.8509	1	1	0	0	1	1	0	0	0	0	0	0	1	0	38
172	1,4-dimethylamino-9,10-anthraquinone	-1010	3351.89	-1134.23	124.226	-1065.24	55.2402	1	1	0	0	1	0	0	0	0	0	0	0	0	0	34
173	1,4-diisopropylamino-9,10-anthraquinone	-1040	3312.88	-1173.24	133.241	-1104.26	64.2554	1	1	0	0	1	0	0	0	0	0	0	0	0	0	46
174	1-nitro-9,10-anthraquinone	-581	3923.35	-562.767	18.2327	-493.782	87.218	0	0	0	0	0	0	0	0	0	0	1	0	0	0	26
175	1-nitro-2-methyl-9,10-anthraquinone	-615	3848.35	-637.768	22.7684	-568.783	46.2169	0	0	0	0	0	0	0	0	0	0	1	0	0	0	29
176	1-nitro-5,8-diamino-9,10-anthraquinone	-929	3500.13	-985.987	56.9872	-917.002	11.9981	1	1	0	0	1	0	0	0	0	0	1	0	0	0	30
177	1-hydroxy-9,10-anthraquinone	-632	3792.73	-693.391	61.3915	-624.406	7.59383	1	1	0	0	0	1	0	0	0	0	0	0	1	0	25
178	2-hydroxy-9,10-anthraquinone	-814	3627.19	-858.931	44.9315	-789.946	24.0538	1	1	0	0	0	1	0	0	0	0	0	0	1	0	25
179	1-hydroxy-4-methoxy-9,10-anthraquinone	-720	3694.75	-791.371	71.3714	-722.386	2.38607	1	1	0	0	0	1	0	0	0	0	0	0	1	0	29
180	1-hydroxy-4-acetoxy-9,10-anthraquinone	-606	3827.65	-658.474	52.4741	-589.489	16.5112	1	1	0	0	0	1	0	0	0	0	0	1	1	0	31
181	1-hydroxy-4-amino-9,10-anthraquinone	-845	3430.67	-1055.45	210.449	-986.463	141.463	1	1	0	0	1	1	0	0	0	0	0	0	1	0	27
182	1-hydroxy-4(p-toluidino)-9,10-anthraquinone	-679	3490.71	-995.407	316.407	-926.422	247.422	1	1	0	0	0	1	0	0	0	0	0	0	1	0	40
183	1-hydroxy-3-bromo-4-amino-9,10-anthraquinone	-682	3716.58	-769.537	87.5372	-700.552	18.5519	1	1	0	0	1	1	0	0	0	1	0	0	1	0	27
184	1,2-dihydroxy-9,10-anthraquinone	-683	3750.68	-735.444	52.4441	-666.459	16.5412	1	1	0	0	0	1	0	0	0	0	0	0	1	0	26
185	1,4-dihydroxy-9,10-anthraquinone	-558	3851.28	-634.84	76.8396	-565.854	7.85431	1	1	0	0	0	1	0	0	0	0	0	0	1	0	26
186	1,5-dihydroxy-9,10-anthraquinone	-492	3730	-756.121	264.121	-687.136	195.136	1	1	0	0	0	1	0	0	0	0	0	0	1	0	26
187	1,8-dihydroxy-9,10-anthraquinone	-521	3740.37	-745.754	224.754	-676.769	155.769	1	1	0	0	0	1	0	0	0	0	0	0	1	0	26
188	2,6-dihydroxy-9,10-anthraquinone	-879	3581.55	-904.565	25.5653	-835.58	43.42	1	1	0	0	0	1	0	0	0	0	0	0	1	0	26
189	2,7-dihydroxy-9,10-anthraquinone	-862	3597.77	-888.345	26.3453	-819.36	42.64	1	1	0	0	0	1	0	0	0	0	0	0	1	0	26
190	1,2-dihydroxy3-sulfonate-9,10-anthraquinone	-717	3498.43	-987.692	270.692	-918.707	201.707	1	1	1	0	0	1	0	0	0	0	0	0	1	0	29
191	1,4-dihydroxy-5-methoxy-9,10-anthraquinone	-614	3781.39	-704.732	90.7324	-635.747	21.747	1	1	0	0	0	1	0	0	0	0	0	0	1	0	30
192	Adriamycin	-665	3602.83	-883.285	218.285	-814.3	149.3	1	1	0	0	1	1	0	0	0	0	0	0	0	0	68
193	Cerubidine	-638	3493.57	-992.554	354.554	-923.569	285.569	1	1	0	0	1	1	0	0	0	0	0	0	0	0	67
194	1,4-dihydroxy-2-sulfonate-9,10-anthraquinone	-562	3878.75	-607.373	45.3732	-538.388	23.6121	1	1	1	0	0	1	0	0	0	0	0	0	1	0	29
195	1,4-diydroxy-2-methylsulfonate-9,10-anthraquinone	-248	4151.86	-334.262	86.2616	-265.276	17.2763	1	1	0	0	0	0	0	0	0	0	0	0	1	0	33
196	1,8-dihydroxy-3-methyl-9,10-anthraquinone	-559	3812.12	-674	115	-605.015	46.0146	1	1	0	0	0	1	0	0	0	0	0	0	1	0	29
197	1,4-dihydroxy-2,3-dimethyl-9,10-anthraquinone	-640	3738.97	-747.149	107.149	-678.163	38.1635	1	1	0	0	0	1	0	0	0	0	0	0	1	0	32
198	1,8-dihydroxy-4,5-diamino-9,10-anthraquinone	-813	3409.63	-1076.49	263.487	-1007.5	194.502	1	1	0	0	1	1	0	0	0	0	0	0	1	0	30
199	1,2,3-trihydroxy-9,10-anthraquinone	-720	3719.59	-766.528	46.5284	-697.543	22.4569	1	1	0	0	0	1	0	0	0	0	0	0	1	0	27
200	1,2,4-trihydroxy-9,10-anthraquinone	-619	3675.98	-810.139	191.139	-741.153	122.153	1	1	0	0	0	1	0	0	0	0	0	0	1	0	27
201	1,4,5-trihydroxy-9,10-anthraquinone	-426	3792.43	-693.692	267.692	-624.706	198.706	1	1	0	0	0	1	0	0	0	0	0	0	1	0	27
202	1,4,6-trihydroxy-9,10-anthraquinone	-610	3688.43	-797.693	187.693	-728.707	118.707	1	1	0	0	0	1	0	0	0	0	0	0	1	0	27
203	1,3,8-trihydroxy-6-methyl-9,10-anthraquinone	-568	3475.25	-1010.87	442.874	-941.889	373.889	1	1	0	0	0	1	0	0	0	0	0	0	1	0	30
204	1,2,5,8-tetrahydroxy-9,10-anthraquinone	-536	3762.13	-723.989	187.989	-655.003	119.003	1	1	0	0	0	1	0	0	0	0	0	0	1	0	28
205	1,4,5,8-tetrahydroxy-9,10-anthraquinone	-381	3959.7	-526.415	145.415	-457.43	76.4299	1	1	0	0	0	1	0	0	0	0	0	0	1	0	28
206	1,4,5,8-tetrahydroxy-2-methyl-9,10-anthraquinone	-424	3905.55	-580.571	156.571	-511.586	87.5858	1	1	0	0	0	1	0	0	0	0	0	0	1	0	31
207	1,2,4,5,8-pentahydroxy-9,10-anthraquinone	-475	3695.26	-790.857	315.857	-721.872	246.872	1	1	0	0	0	1	0	0	0	0	0	0	1	0	29
208	1,2,3,5,6,7-hexahydroxy-9,10-anthraquinone	-495	3756.84	-729.28	234.28	-660.295	165.295	1	1	0	0	0	1	0	0	0	0	0	0	1	0	30
211	(2-hydroxybenz[a])-9,10-anthraquinone	-717	3738.26	-747.857	30.8567	-678.871	38.1286	1	1	0	0	0	1	0	0	0	0	0	0	1	0	31
212	1-piperidino-9,10-anthraquinone	-925	3283.27	-1202.85	277.85	-1133.87	208.865	1	1	0	0	1	0	0	0	0	0	0	0	0	0	39
213	2-piperidino-9,10-anthraquinone	-912	3424.49	-1061.63	149.629	-992.644	80.6441	1	1	0	0	1	0	0	0	0	0	0	0	0	0	39
214	2-hydroxyethyl-9,10-anthraquinone	-830	3641.08	-845.042	15.0425	-776.057	53.9429	1	1	0	0	0	1	0	0	0	0	0	0	1	0	31
215	2-methylsulfonate-9,10-anthraquinone	-598	3923.76	-562.355	35.6447	-493.37	104.63	0	0	0	0	0	0	0	0	0	0	0	0	0	0	31
216	2,6-dimethylsulfonate-9,10-anthraquinone	-398	4146.92	-339.197	58.8034	-270.211	127.789	0	0	0	0	0	0	0	0	0	0	0	0	0	0	38
217	2,7-dimethylsulfonate-9,10-anthraquinone	-394	4152.47	-333.652	60.3479	-264.667	129.333	0	0	0	0	0	0	0	0	0	0	0	0	0	0	38
218	2-aminosulfonyl-9,10-anthraquinone	-682	3891.11	-595.008	86.9917	-526.023	155.977	1	1	0	0	1	0	0	0	0	0	0	0	0	0	29
219	2,6-di(aminosulfonyl)-9,10-anthraquinone	-547	4088.73	-397.39	149.61	-328.404	218.596	1	1	0	0	1	0	0	0	0	0	0	0	0	0	34
220	2,7-di(aminosulfonyl)-9,10-anthraquinone	-538	4091.71	-394.406	143.594	-325.42	212.58	1	1	0	0	1	0	0	0	0	0	0	0	0	0	34
221	2-methoxycarbonyl-9,10-anthraquinone	-691	3808.79	-677.332	13.6681	-608.347	82.6534	0	0	0	0	0	0	0	0	0	0	0	0	1	0	30
222	1-sulfonate-9,10-anthraquinone	-861	3603.63	-882.49	21.4902	-813.505	47.4951	1	1	1	0	0	0	0	0	0	0	0	0	0	0	27
223	2-sulfonate-9,10-anthraquinone	-834	3718.08	-768.035	65.9648	-699.05	134.95	1	1	1	0	0	0	0	0	0	0	0	0	0	0	27
224	1,5-disulfonate-9,10-anthraquinone	-872	3472.96	-1013.16	141.155	-944.17	72.1697	1	1	1	0	0	0	0	0	0	0	0	0	0	0	30
225	2,6-disulfonate-9,10-anthraquinone	-833	3710.94	-775.183	57.8171	-706.198	126.802	1	1	1	0	0	0	0	0	0	0	0	0	0	0	30
226	2,7-disulfonate-9,10-anthraquinone	-830	3697.98	-788.135	41.865	-719.15	110.85	1	1	1	0	0	0	0	0	0	0	0	0	0	0	30
227	6-cyano-1,4-naphthoquinone	-387	4199.64	-286.476	100.524	-285.235	101.765	0	0	0	0	0	0	0	0	0	0	0	0	0	1	19
228	6-cyano-2,3-dimethyl-1,4-naphthoquinone	-523	3973.48	-512.64	10.3599	-511.399	11.6008	0	0	0	0	0	0	0	0	0	0	0	0	0	1	25
229	2-chloro-1,4-naphthoquinone	-402	4147.27	-338.846	63.1539	-337.605	64.3948	0	0	0	0	0	0	0	1	0	0	0	0	0	0	18
230	2-chloro-3-propylamino-1,4-naphthoquinone	-704	3738.79	-747.329	43.3294	-746.088	42.0885	1	1	0	0	1	0	0	1	0	0	0	0	0	0	29
231	2,3-dichloro-1,4-naphthoquinone	-287	4246.73	-239.385	47.6155	-238.144	48.8564	0	0	0	0	0	0	0	1	0	0	0	0	0	0	18
232	6,7-dichloro-1,4-naphthoquinone	-424	4140.73	-345.389	78.6113	-344.148	79.8522	0	0	0	0	0	0	0	1	0	0	0	0	0	0	18
233	2,3-dibromo-1,4-naphthoquinone	-292	4243.47	-242.653	49.3467	-241.412	50.5875	0	0	0	0	0	0	0	0	0	1	0	0	0	0	18
234	6,7-dibromo-2-methyl-1,4-naphthoquinone	-500	4044.37	-441.748	58.2515	-440.508	59.4924	0	0	0	0	0	0	0	0	0	1	0	0	0	0	21
235	6,7-dibromo-2,3-dimethyl-1,4-naphthoquinone	-577	3899.14	-586.984	9.98357	-585.743	8.74268	0	0	0	0	0	0	0	0	0	1	0	0	0	0	24
236	2-methyl-1,4-naphthoquinone	-650	3873.79	-612.331	37.6694	-611.09	38.9103	0	0	0	0	0	0	0	0	0	0	0	0	0	0	21
237	5-methyl-1,4-naphthoquinone	-636	3883.95	-602.167	33.833	-600.926	35.0739	0	0	0	0	0	0	0	0	0	0	0	0	0	0	21
238	6-methyl-1,4-naphthoquinone	-593	3902.95	-583.17	9.83008	-581.929	11.071	0	0	0	0	0	0	0	0	0	0	0	0	0	0	21
239	2-t-butyl-1,4-naphthoquinone	-662	3825.54	-660.582	1.41804	-659.341	2.65893	0	0	0	0	0	0	0	0	0	0	0	0	0	0	30
240	2-cyclohexyl-1,4-naphthoquinone	-679	3846.52	-639.603	39.3967	-638.362	40.6376	0	0	0	0	0	0	0	0	0	0	0	0	0	0	34
241	2,3-dimethyl-1,4-naphthoquinone	-746	3740.56	-745.559	0.441031	-744.318	1.68192	0	0	0	0	0	0	0	0	0	0	0	0	0	0	24
242	2,6-dimethyl-1,4-naphthoquinone	-729	3798.11	-688.009	40.9909	-686.768	42.2318	0	0	0	0	0	0	0	0	0	0	0	0	0	0	24
243	2,7-dimethyl-1,4-naphthoquinone	-674	3794.69	-691.428	17.4284	-690.188	16.1875	0	0	0	0	0	0	0	0	0	0	0	0	0	0	24
244	2,8-dimethyl-1,4-naphthoquinone	-710	3775.29	-710.829	0.828505	-709.588	0.412383	0	0	0	0	0	0	0	0	0	0	0	0	0	0	24
245	5,8-dimethyl-1,4-naphthoquinone	-719	3772.85	-713.271	5.72935	-712.03	6.97024	0	0	0	0	0	0	0	0	0	0	0	0	0	0	24
246	6,7-dimethyl-1,4-naphthoquinone	-622	3892.7	-593.421	28.5786	-592.181	29.8195	0	0	0	0	0	0	0	0	0	0	0	0	0	0	24
247	2-methyl-3-ethyl-1,4-naphthoquinone	-744	3741.08	-745.035	1.03497	-743.794	0.205918	0	0	0	0	0	0	0	0	0	0	0	0	0	0	27
248	2-methyl-3-pentyl-1,4-naphthoquinone	-748	3739.83	-746.288	1.71222	-745.047	2.9531	0	0	0	0	0	0	0	0	0	0	0	0	0	0	36
249	2-methyl-3-decyl-1,4-naphthoquinone	-756	3735.97	-750.15	5.85005	-748.909	7.09094	0	0	0	0	0	0	0	0	0	0	0	0	0	0	51
250	2-methyl-3-undecyl-1,4-naphthoquinone	-730	3732.05	-754.071	24.0711	-752.83	22.8303	0	0	0	0	0	0	0	0	0	0	0	0	0	0	54
251	2-methyl-3-diprenyl-1,4-naphthoquinone	-709	3770.43	-715.685	6.68474	-714.444	5.44385	0	0	0	0	0	0	0	0	0	0	0	0	0	0	47
252	2-methyl-3-heptaprenyl-1,4-naphthoquinone	-705	3725.23	-760.886	55.8864	-759.645	54.6455	0	0	0	0	0	0	0	0	0	0	0	0	0	0	112
253	2-methyl-3-decaprenyl-1,4-naphthoquinone	-709	3785.89	-700.234	8.7663	-698.993	10.0072	0	0	0	0	0	0	0	0	0	0	0	0	0	0	151
254	2-methyl-3-decyl-6,7-dichloro-1,4-naphthoquinone	-567	3909.87	-576.251	9.25135	-575.01	8.01046	0	0	0	0	0	0	0	1	0	0	0	0	0	0	51
255	2,3,5-trimethyl-1,4-naphthoquinone	-840	3647.89	-838.234	1.76556	-836.994	3.00645	0	0	0	0	0	0	0	0	0	0	0	0	0	0	27
256	2,3,6,7-tetramethyl-1,4-naphthoquinone	-781	3657.87	-828.254	47.2544	-827.013	46.0135	0	0	0	0	0	0	0	0	0	0	0	0	0	0	30
257	2-methoxy-1,4-naphthoquinone	-737	3804.14	-681.978	55.0219	-680.737	56.2628	0	0	0	0	0	0	0	0	0	0	0	0	1	0	22
258	5-methoxy-1,4-naphthoquinone	-683	3865.63	-620.488	62.5122	-619.247	63.7531	0	0	0	0	0	0	0	0	0	0	0	0	1	0	22
259	2-methoxy-7-hydroxy-1,4-naphthoquinone	-695	3780.44	-705.682	10.6815	-704.441	9.44066	1	1	0	0	0	1	0	0	0	0	0	0	1	0	23
260	2,3-dimethoxy-1,4-naphthoquinone	-653	3888.42	-597.697	55.3026	-596.457	56.5435	0	0	0	0	0	0	0	0	0	0	0	0	1	0	26
261	5,8-dimethoxy-1,4-naphthoquinone	-776	3722.6	-763.515	12.4848	-762.274	13.7257	0	0	0	0	0	0	0	0	0	0	0	0	1	0	26
262	5-acetoxy-1,4-naphthoquinone	-547	4002.13	-483.991	63.0091	-482.75	64.25	0	0	0	0	0	0	0	0	0	0	0	1	1	0	24
263	5-acetoxy-8-hydroxy-1,4-naphthoquinone	-356	3972.49	-513.633	157.633	-512.392	156.392	1	1	0	0	0	1	0	0	0	0	0	1	1	0	25
264	5,8-diacetoxy-1,4-naphthoquinone	-509	4022.5	-463.616	45.3837	-462.375	46.6246	0	0	0	0	0	0	0	0	0	0	0	1	1	0	30
265	2,5,8-triacetoxy-1,4-naphthoquinone	-386	4381.49	-104.633	281.367	-103.393	282.607	0	0	0	0	0	0	0	0	0	0	0	1	1	0	36
266	2-allyloxy-1,4-naphthoquinone40815-72-3	-700	3806.25	-679.873	20.1267	-678.632	21.3676	0	0	0	0	0	0	0	0	0	0	0	0	1	0	26
267	2-isopropoxy-1,4-naphthoquinone	-701	3768.17	-717.947	16.9465	-716.706	15.7056	0	0	0	0	0	0	0	0	0	0	0	0	1	0	28
268	2-phenylsulfonyl-1,4-naphthoquinone	-167	4362.16	-123.964	43.0359	-122.723	44.2768	0	0	0	0	0	0	0	0	0	0	0	0	0	0	31
269	2-amino-1,4-naphthoquinone	-845	3660.47	-825.65	19.3501	-824.409	20.5909	1	1	0	0	1	0	0	0	0	0	0	0	0	0	20
270	2-amino-3-thiol-1,4-naphthoquinone	-710	3775.39	-710.731	0.730955	-709.49	0.509934	1	1	0	1	1	0	0	0	0	0	0	0	0	0	21
271	2-amino-3-acetylamino-1,4-naphthoquinone	-767	3752.44	-733.675	33.3245	-732.435	34.5654	1	1	0	0	1	0	0	0	0	0	0	0	0	0	27
272	2-amino-3-propionylamino-1,4-naphthoquinone	-771	3749.74	-736.381	34.6186	-735.14	35.8595	1	1	0	0	1	0	0	0	0	0	0	0	0	0	30
273	2-amino-3-dimethylamino-1,4-naphthoquinone	-861	3591.9	-894.222	33.2223	-892.981	31.9814	1	1	0	0	1	0	0	0	0	0	0	0	0	0	28
274	2-dimethylamino-1,4-naphthoquinone	-845	3629.3	-856.815	11.8145	-855.574	10.5736	1	1	0	0	1	0	0	0	0	0	0	0	0	0	26
275	2-(3-methylureidyl)-1,4-naphthoquinone	-704	3820.88	-665.244	38.7557	-664.003	39.9966	1	1	0	0	0	0	0	0	0	0	0	0	0	0	27
276	2-methylthio-1,4-naphthoquinone	-619	3916.37	-569.748	49.252	-568.507	50.4929	0	0	0	1	0	0	0	0	0	0	0	0	0	0	22
277	2-methylthio-3-methyl-1,4-naphthoquinone	-651	3876.55	-609.566	41.4339	-608.325	42.6748	0	0	0	1	0	0	0	0	0	0	0	0	0	0	25
278	2-ethylthio-3-methyl-1,4-naphthoquinone	-641	3874.59	-611.531	29.469	-610.29	30.7099	0	0	0	1	0	0	0	0	0	0	0	0	0	0	28
279	2-hydroxy-1,4-naphthoquinone	-460	3954.05	-532.074	72.0743	-530.833	70.8334	1	1	0	0	0	1	0	0	0	0	0	0	1	0	19
280	5-hydroxy-1,4-naphthoquinone	-390	4105.83	-380.29	9.70983	-379.049	10.9507	1	1	0	0	0	1	0	0	0	0	0	0	1	0	19
281	2-hydroxy-3-methyl-1,4-naphthoquinone	-582	3864.94	-621.181	39.1809	-619.94	37.94	1	1	0	0	0	1	0	0	0	0	0	0	1	0	22
282	2-hydroxy-3-ethyl-1,4-naphthoquinone	-590	3861.03	-625.088	35.0881	-623.847	33.8472	1	1	0	0	0	1	0	0	0	0	0	0	1	0	25
283	2-hydroxy-3-pentyl-1,4-naphthoquinone	-573	3861.73	-624.39	51.3897	-623.149	50.1488	1	1	0	0	0	1	0	0	0	0	0	0	1	0	34
284	2-hydroxy-3-hexyl-1,4-naphthoquinone	-594	3860.57	-625.547	31.5474	-624.307	30.3065	1	1	0	0	0	1	0	0	0	0	0	0	1	0	37
285	2-hydroxy-3-heptyl-1,4-naphthoquinone	-594	3859.24	-626.882	32.882	-625.641	31.6411	1	1	0	0	0	1	0	0	0	0	0	0	1	0	40
286	2-hydroxy-3-octyl-1,4-naphthoquinone	-573	3858.43	-627.69	54.6901	-626.449	53.4492	1	1	0	0	0	1	0	0	0	0	0	0	1	0	43
287	2-hydroxy-3-nonyl-1,4-naphthoquinone	-603	3858.85	-627.274	24.2743	-626.033	23.0334	1	1	0	0	0	1	0	0	0	0	0	0	1	0	46
288	2-hydroxy-3-undecyl-1,4-naphthoquinone	-770	3862.02	-624.095	145.905	-622.854	147.146	1	1	0	0	0	1	0	0	0	0	0	0	1	0	52
289	2-hydroxy-3-(3-methylbutyl)-1,4-naphthoquinone	-604	3855.86	-630.256	26.2559	-629.015	25.015	1	1	0	0	0	1	0	0	0	0	0	0	1	0	34
290	2-hydroxy-3-prenyl-1,4-naphthoquinone	-606	3775.78	-710.343	104.343	-709.102	103.102	1	1	0	0	0	1	0	0	0	0	0	0	1	0	32
291	2-hydroxy-3-(3,7-dimethyloctyl)-1,4-naphthoquinone	-606	3852.37	-633.746	27.7462	-632.505	26.5053	1	1	0	0	0	1	0	0	0	0	0	0	1	0	49
292	2-hydroxy-3-(3-(4-phenoxyphenyl)butyl)-1,4-naphthoquinone	-599	3876.71	-609.412	10.4118	-608.171	9.17094	1	1	0	0	0	1	0	0	0	0	0	0	1	0	52
293	2-hydroxy-3-(4-(4-phenoxyphenyl)butyl)-1,4-naphthoquinone	-607	3871.48	-614.642	7.64175	-613.401	6.40086	1	1	0	0	0	1	0	0	0	0	0	0	1	0	52
294	2-hydroxy-3-(4-(4-cyclohexylphenyl)propyl)-1,4-naphthoquinone	-573	3865.44	-620.68	47.6804	-619.439	46.4395	1	1	0	0	0	1	0	0	0	0	0	0	1	0	54
295	2-hydroxy-3-(10-bromodecyl)-1,4-naphthoquinone	-582	3862.57	-623.547	41.547	-622.306	40.3062	1	1	0	0	0	1	0	0	0	1	0	0	1	0	49
296	2-hydroxy-3-(cis-4-cyclohexylcyclohexyl)-1,4-naphthoquinone	-597	3844	-642.115	45.1154	-640.875	43.8746	1	1	0	0	0	1	0	0	0	0	0	0	1	0	51
297	2-hydroxy-3-(4-methylphenylthio)-1,4-naphthoquinone	-369	4045.02	-441.104	72.1039	-439.863	70.863	1	1	0	1	0	1	0	0	0	0	0	0	1	0	33
298	2-hydroxy-3-(10-(decylthio)-decyl)-1,4-naphthoquinone	-582	3859.31	-626.812	44.8121	-625.571	43.5712	1	1	0	1	0	1	0	0	0	0	0	0	1	0	80
299	2-hydroxy-3-(10-(4-methylphenylthio)decyl)-1,4-naphthoquinone	-616	3868.25	-617.872	1.87249	-616.632	0.631604	1	1	0	1	0	1	0	0	0	0	0	0	1	0	63
300	2-hydroxy-3-(10-(4-cyclohexylphenoxy)decyl)-1,4-naphthoquinone	-510	3865.57	-620.549	110.549	-619.308	109.308	1	1	0	0	0	1	0	0	0	0	0	0	1	0	76
301	2-hydroxy-3-phenylazo-1,4-naphthoquinone	-446	4167.85	-318.268	127.732	-317.027	128.973	1	1	0	0	0	1	0	0	0	0	0	0	1	0	31
302	2-hydroxy-3-(α(dodecylamino)benzyl)-1,4-naphthoquinone	-790	3745.55	-740.573	49.4265	-739.333	50.6674	1	1	0	0	1	1	0	0	0	0	0	0	1	0	70
303	2-hydroxy-3-(α(hexadecylamino)benzyl)-1,4-naphthoquinone	-782	3749.36	-736.761	45.2393	-735.52	46.4802	1	1	0	0	1	1	0	0	0	0	0	0	1	0	82
304	2-hydroxy-7-methoxy-1,4-naphthoquinone	-475	3900.84	-585.283	110.283	-584.042	109.042	1	1	0	0	0	1	0	0	0	0	0	0	1	0	23
305	2-hydroxy-7-methoxy-3-(3cyclohexylpropyl)-1,4-naphthoquinone	-636	3825.87	-660.252	24.252	-659.011	23.0111	1	1	0	0	0	1	0	0	0	0	0	0	1	0	48
306	5-hydroxy-3-bromo-1,4-naphthoquinone	-233	4055.86	-430.258	197.258	-429.017	196.017	1	1	0	0	0	1	0	0	0	1	0	0	1	0	19
307	5-hydroxy-2-methyl-1,4-naphthoquinone	-479	4003.54	-482.58	3.58018	-481.339	2.33929	1	1	0	0	0	1	0	0	0	0	0	0	1	0	22
308	5-hydroxy-3-methyl-1,4-naphthoquinone	-464	3785.4	-700.717	236.717	-699.476	235.476	1	1	0	0	0	1	0	0	0	0	0	0	1	0	22
309	2,3-dihydroxy-1,4-naphthoquinone	-590	3904.88	-581.243	8.75685	-580.002	9.99774	1	1	0	0	0	1	0	0	0	0	0	0	1	0	20
310	5,8-dihydroxy-1,4-naphthoquinone	-284	4152.19	-333.931	49.9312	-332.69	48.6903	1	1	0	0	0	1	0	0	0	0	0	0	1	0	20
311	2,7-dihydroxy-3-undecyl-1,4-naphthoquinone	-667	3838.9	-647.221	19.7793	-645.98	21.0202	1	1	0	0	0	1	0	0	0	0	0	0	1	0	53
312	echinochrome-1,4-naphthoquinone	-527	3739.5	-746.623	219.623	-745.382	218.382	1	1	0	0	0	1	0	0	0	0	0	0	0	0	29
313	2-(3-methylphenylthio)-1,4-naphthoquinone	-496	4069.3	-416.824	79.1761	-415.583	80.417	0	0	0	1	0	0	0	0	0	0	0	0	0	0	32
314	2-methyl-3-(2-naphthylthio)-1,4-naphthoquinone	-521	3961.74	-524.377	3.37716	-523.136	2.13627	0	0	0	1	0	0	0	0	0	0	0	0	0	0	38
315	2-sulfonate-1,4-naphthoquinone	-584	4008.22	-477.899	106.101	-476.659	107.341	1	1	1	0	0	0	0	0	0	0	0	0	0	0	21
316	2,3-epoxide-1,4-naphthoquinone	-1016	3431.33	-1054.79	38.7869	-1053.55	37.546	0	0	0	0	0	0	0	0	0	0	0	0	0	0	19
317	3,4,5,6-tetrachloro-1,2-benzoquinone	197	4872.1	385.983	188.983	438.846	241.846	0	0	0	0	0	0	0	1	0	0	0	0	0	0	12
318	3,4,5,6-tetrabromo-1,2-benzoquinone	201	4852.81	366.688	165.688	419.551	218.551	0	0	0	0	0	0	0	0	0	1	0	0	0	0	12
319	3,5-dibutyl-1,2-benzoquinone	-458	4137.94	-348.18	109.82	-295.317	162.683	0	0	0	0	0	0	0	0	0	0	0	0	0	0	36
320	4(3’indolyl)-1,2-benzoquinone	-365	4160.38	-325.736	39.2639	-272.873	92.1271	0	0	0	0	0	0	0	0	0	0	0	0	0	0	26
321	3-bromo-1,2-naphthoquinone	-326	4255.88	-230.24	95.7602	-177.377	148.623	0	0	0	0	0	0	0	0	0	1	0	0	0	0	18
322	4-allyloxy-1,2-naphthoquinone	-480	3874.54	-611.576	131.576	-558.713	78.7127	0	0	0	0	0	0	0	0	0	0	0	0	1	0	26
323	4-dimethylamino-1,2-naphthoquinone	-750	3793.89	-692.233	57.7668	-639.37	110.63	1	1	0	0	1	0	0	0	0	0	0	0	0	0	26
324	4-ethylamino-1,2-naphthoquinone	-759	3599.48	-886.644	127.644	-833.781	74.7813	1	1	0	0	1	0	0	0	0	0	0	0	0	0	26
325	4-hydroxy-1,2-naphthoquinone	-410	3913.02	-573.103	163.103	-520.24	110.24	1	1	0	0	0	1	0	0	0	0	0	0	1	0	19
326	4-sulfonate	-433	4117.47	-368.652	64.348	-315.789	117.211	1	1	1	0	0	0	0	0	0	0	0	0	0	0	21
327	4,6-disulfonate	-404	4109.29	-376.83	27.1703	-323.966	80.0335	1	1	1	0	0	0	0	0	0	0	0	0	0	0	24
328	4-allyloxy-1,2-anthraquinone	-458	3754	-732.116	274.116	-679.253	221.253	0	0	0	0	0	0	0	0	0	0	0	0	1	0	32
329	2-hydroxy-1,4anthraquinone	-487	3844.62	-641.504	154.504	-588.641	101.641	1	1	0	0	0	1	0	0	0	0	0	0	1	0	25
330	1-methyl-7-isopropyl-9,10-phenanthrenequinone	-670	3817.98	-668.135	1.86532	-615.271	54.7285	0	0	0	0	0	0	0	0	0	0	0	0	0	0	36
331	2,7-dihydroxy-9,10-phenanthrenequinone	-624	3961.99	-524.128	99.872	-471.265	152.735	1	1	0	0	0	1	0	0	0	0	0	0	1	0	26
332	3,3′,5,5′-tetramethyl-4,4′-diphenoquinone	-331	4206.04	-280.075	50.925	-227.212	103.788	0	0	0	0	0	0	0	0	0	0	0	0	0	0	34
333	3,3′,5,5′-tetraisopropyl-4,4′-diphenoquinone	-314	3581.45	-904.672	590.672	-851.809	537.809	0	0	0	0	0	0	0	0	0	0	0	0	0	0	58
334	3,3′,5,5′-tetrabutyl-4,4′-diphenoquinone	-331	3714.27	-771.853	440.853	-718.99	387.99	0	0	0	0	0	0	0	0	0	0	0	0	0	0	70
335	xanthen-9-one	-1603	2801.98	-1684.14	81.1396	-1631.28	28.2764	0	0	0	0	0	0	0	0	0	0	0	0	0	0	23
336	1,4-dihydroxy-xanthen-9-one	-1500	2927.02	-1559.09	59.095	-1506.23	6.23175	1	1	0	0	0	1	0	0	0	0	0	0	1	0	25
337	thiaxanthene-9-one	-1540	2833.2	-1652.92	112.919	-1600.06	60.0555	0	0	0	0	0	0	0	0	0	0	0	0	0	0	23
338	thioxanthenone-S-oxide	-1121	3380.35	-1105.77	15.2324	-1052.9	68.0956	0	0	0	1	0	0	0	0	0	0	0	0	0	0	24
339	thioxanthenone-S-dioxide	-971	3526.32	-959.798	11.2019	-906.935	64.0651	0	0	0	1	0	0	0	0	0	0	0	0	0	0	25
340	1.8-dihydroxy-9-anthrone	-1310	2988.25	-1497.87	187.871	-1445.01	135.008	1	1	0	0	0	1	0	0	0	0	0	0	1	0	27
341	10,10-dimethyl-9-anthrone	-1645	2775.95	-1710.17	65.1693	-1657.31	12.306	0	0	0	0	0	0	0	0	0	0	0	0	0	0	31
342	10,10-dimethyl-9-anthrone-2-sulfonate	-1687	2792.45	-1693.67	6.67315	-1640.81	46.1901	1	1	1	0	0	0	0	0	0	0	0	0	0	0	34
343	fluorenone	-1223	3229.29	-1256.83	33.8271	-1203.96	19.0361	0	0	0	0	0	0	1	0	0	0	0	0	0	0	22
344	dibenzo[a,d]cyclohepten-5-one	-1642	2767.13	-1718.99	76.9868	-1666.12	24.1236	0	0	0	0	0	0	0	0	0	0	0	0	0	0	26
345	flavone	-1618	2826.74	-1659.38	41.383	-1606.52	11.4803	0	0	0	0	0	0	0	0	0	0	0	0	0	0	27
346	benzil	-1067	3397.32	-1088.8	21.7975	-1035.93	31.0657	0	0	0	0	0	0	0	0	0	0	0	0	0	0	26
347	7,7,8,8-tetracyano-1,4-quinonedimethane	353	4964.25	478.133	125.133	530.996	177.996	0	0	0	0	0	0	0	0	0	0	0	0	0	1	20
348	alloxazine	-759	3545.89	-940.232	181.232	-887.369	128.369	1	1	0	0	0	0	0	0	0	0	0	0	0	0	22
349	phenazine	-1104	3335.17	-1150.95	46.9534	-1098.09	5.90983	0	0	0	0	0	0	0	0	0	0	0	0	0	0	22
							MAE
		-587.362	3898.76	MAE all quinones	83.2902		69.2499	140	205	13	14	53	81	3	33	6	28	5	12	127	6
	Notes:	y-intercept on Alll Quinones	4486.12	Min Absolute Error	0.441031			Titratable?	Non-titratable?	Sulfonate?	Thio?	Amine?	Hydroxy?	Fluorine?	Chlorine?	Iodine?	Bromine?	Nitro?	Acetoxy?	Oxy?
	Those marked in red are the ones which are not computed yet.	-343.348	4223.1	Max Absolute Error	590.672		All	83.878	59.26	113.185	39.9423	85.8684	83.3017	79.5704	59.6279	38.6863	58.8158	42.9808	89.2264	70.9803	116.116
	Those marked in yellow denote the beginning and end of Table2-2c /5-5c 6-6C/11	y-intercept BQ	4566.45	R	0.964083		BQ	107.196	55.665	#DIV/0!	35.0084	118.099	69.3654	109.838	58.0822	38.6168	38.2574	34.7354	49.5835	57.6414	135.112
		-773.991	3643.14	R^2	0.929455		NQ	57.6427	41.3406	107.341	35.7785	30.3686	63.0671	#DIV/0!	80.8414	#DIV/0!	71.0292	#DIV/0!	137.469	60.7471	11.6008
		y-intercept AQ	4417.13				AQ	93.6881	55.5564	124.515	#DIV/0!	92.5737	104.558	#DIV/0!	50.3052	39.034	58.4436	48.4777	67.3227	81.7052	#DIV/0!
		-607.767	3877.11				T11	96.6427	125.024	81.1449	66.0804	92.7056	101.171	19.0361	241.846	#DIV/0!	183.587	#DIV/0!	#DIV/0!	115.117	177.996
		y-intercept NQ	4484.88
		-776.939	3656.32							BQ	NQ	AQ	Other
		y-intercept T11	4433.26						MAE	62.8345	47.9352	79.7896	115.563
									Min	0.548908	0.205918	2.38607	5.90983
									Max	335.446	282.607	373.889	537.809
								Titratable	Non-titratable
							BQ	16	99
							NQ	45	45
							AQ	68	39
							Other	11	22

## Sheet: IEF-PCM-direct-QQ.
Molecule Index	Molecule Name	Experimental Redox Q/Q.- E(mV)	Computed Redox Q/Q.-E(mV)	All fit	Abs Error on all	Fit (indiv)	abs error	Titratable?	Non-titratable	Sulfonate?	Thio?	Amine?	Hydroxy?	Fluorine?	Chlorine?	Iodine?	Bromine?	Nitro?	Acetoxy?	Oxy?	Size
0	cyano-1,4-benzoquinone	10	4665.37	183.528	173.528	96.2439	86.2439	0	0	0	0	0	0	0	0	0	0	0	0	0	13
1	2,3-dicyano-1,4-benzoquinone	403	5113.31	631.467	228.467	544.183	141.183	0	0	0	0	0	0	0	0	0	0	0	0	0	14
2	2,3-dicyano-5,6-dichloro-1,4-benzoquinone	597	5334.27	852.433	255.433	765.148	168.148	0	0	0	0	0	0	0	1	0	0	0	0	0	14
3	chloro-1,4-benzoquinone	-212	4404.06	-77.7819	134.218	-165.066	46.9336	0	0	0	0	0	0	0	1	0	0	0	0	0	12
4	2-bromo-5-t-butyl-1,4-benzoquinone	-309	4257.32	-224.522	84.4778	-311.807	2.80665	0	0	0	0	0	0	0	0	0	1	0	0	0	24
5	2-bromo-6-methyl-1,4-benzoquinone	-284	4305.13	-176.708	107.292	-263.993	20.0074	0	0	0	0	0	0	0	0	0	1	0	0	0	15
6	2-iodo-6-isopropyl-1,4-benzoquinone	-402	4267.61	-214.229	187.771	-301.513	100.487	0	0	0	0	0	0	0	0	1	0	0	0	0	21
7	2-iodo-3-methyl-6-isopropyl-1,4-benzoquinone	-398	4130.6	-351.244	46.7561	-438.528	40.5284	0	0	0	0	0	0	0	0	1	0	0	0	0	24
8	2-chloro-6-bromo-1,4-benzoquinone	-44	4568.24	86.4027	130.403	-0.881803	43.1182	0	0	0	0	0	0	0	1	0	1	0	0	0	12
9	2,3-dichloro-1,4-benzoquinone	-108	4514.28	32.4354	140.435	-54.849	53.151	0	0	0	0	0	0	0	1	0	0	0	0	0	12
10	2,5-dichloro-1,4-benzoquinone	-84	4564.72	82.8775	166.878	-4.40697	79.593	0	0	0	0	0	0	0	1	0	0	0	0	0	12
11	2,6-dichloro-1,4-benzoquinone	-53	4565.86	84.0223	137.022	-3.26221	49.7378	0	0	0	0	0	0	0	1	0	0	0	0	0	12
12	2,6-dibromo-1,4-benzoquinone	-45	4571.28	89.4416	134.442	2.1571	47.1571	0	0	0	0	0	0	0	0	0	1	0	0	0	12
13	2,6-diiodo-1,4-benzoquinone	-75	4514.69	32.849	107.849	-54.4355	20.5645	0	0	0	0	0	0	0	0	1	0	0	0	0	12
14	2,3-dichloro-5-t-butyl-1,4-benzoquinone	-195	4372.64	-109.199	85.8009	-196.484	1.4836	0	0	0	0	0	0	0	1	0	0	0	0	0	24
15	2,3-dibromo-5-t-butyl-1,4-benzoquinone	-208	4368.79	-113.048	94.9525	-200.332	7.66797	0	0	0	0	0	0	0	0	0	1	0	0	0	24
16	2,3-diiodo-5-t-butyl-1,4-benzoquinone	-234	4297.08	-184.757	49.2435	-272.041	38.041	0	0	0	0	0	0	0	0	1	0	0	0	0	24
17	2,6-dichloro-3,5-dimethyl-1,4-benzoquinone	-292	4279.37	-202.472	89.5281	-289.756	2.24365	0	0	0	0	0	0	0	1	0	0	0	0	0	18
18	2,5-dichloro-3,6-di-t-butyl-1,4-benzoquinone	-447	3950.5	-531.34	84.3401	-618.625	171.625	0	0	0	0	0	0	0	1	0	0	0	0	0	36
19	2,5-dibromo-3-methyl-6-isopropyl-1,4-benzoquinone	-267	4276.2	-205.646	61.3543	-292.93	25.9302	0	0	0	0	0	0	0	0	0	1	0	0	0	24
20	2,5-dibromo-3,6-diisopropyl-1,4-benzoquinone	-254	4248.31	-233.532	20.4683	-320.816	66.8162	0	0	0	0	0	0	0	0	0	1	0	0	0	30
21	2,5-dibromo-3,6-diphenyl-1,4-benzoquinone	-133	4464.7	-17.1435	115.856	-104.428	28.572	0	0	0	0	0	0	0	0	0	1	0	0	0	32
22	2,5-dichloro-3,6-dimethoxy-1,4-benzoquinone	-182	4320.88	-160.965	21.0353	-248.249	66.2492	0	0	0	0	0	0	0	1	0	0	0	0	1	20
23	2,6-dibromo-3,5-dimethoxy-1,4-benzoquinone	-191	4396.2	-85.6405	105.359	-172.925	18.075	0	0	0	0	0	0	0	0	0	1	0	0	1	20
24	2,5-dibromo-3,6-diamino-1,4-benzoquinone	-721	3829.32	-652.521	68.4792	-739.805	18.8053	1	1	0	0	1	0	0	0	0	1	0	0	0	16
25	2,5-dibromo-3,6-di(cyclohexylamino)-1,4-benzoquinone	-687	3686.27	-795.567	108.567	-882.851	195.851	1	1	0	0	1	0	0	0	0	1	0	0	0	48
26	trichloro-1,4-benzoquinone	40	4670.31	188.473	148.473	101.188	61.1885	0	0	0	0	0	0	0	1	0	0	0	0	0	12
27	tribromo-hexyl-1,4-benzoquinone	-39	4526.74	44.9026	83.9026	-42.3819	3.38186	0	0	0	0	0	0	0	0	0	1	0	0	0	30
28	tetrafluoro-1,4-benzoquinone	118	4827.75	345.911	227.911	258.627	140.627	0	0	0	0	0	0	1	0	0	0	0	0	0	12
29	tetrachloro-1,4-benzoquinone	103	4760.22	278.376	175.376	191.091	88.0912	0	0	0	0	0	0	0	1	0	0	0	0	0	12
30	tetrabromo-1,4-benzoquinone	104	4737.85	256.006	152.006	168.721	64.7214	0	0	0	0	0	0	0	0	0	1	0	0	0	12
31	tetraiodo-1,4-benzoquinone	43	4601.73	119.893	76.893	32.6085	10.3915	0	0	0	0	0	0	0	0	1	0	0	0	0	12
32	methyl-1,4-benzoquinone	-466	4117.45	-364.387	101.613	-451.671	14.3289	0	0	0	0	0	0	0	0	0	0	0	0	0	15
33	t-butyl-1,4-benzoquinone	-508	4080.99	-400.853	107.147	-488.137	19.8627	0	0	0	0	0	0	0	0	0	0	0	0	0	24
34	2-methyl-5-isopropyl-1,4-benzoquinone	-585	3990.36	-491.479	93.5208	-578.764	6.23631	0	0	0	0	0	0	0	0	0	0	0	0	0	24
35	2-methyl-5-isopropyl-3,6-dinitro-1,4-benzoquinone	199	4818.72	336.88	137.88	249.595	50.5955	0	0	0	0	0	0	0	0	0	0	1	0	0	28
36	2-methyl-3-cumyl-1,4-benzoquinone	-597	3971.12	-510.717	86.2833	-598.001	1.00115	0	0	0	0	0	0	0	0	0	0	0	0	0	37
37	2,3-dimethyl-1,4-benzoquinone	-543	4000.92	-480.923	62.0774	-568.207	25.2071	0	0	0	0	0	0	0	0	0	0	0	0	0	18
38	2,5-dimethyl-1,4-benzoquinone	-551	4008.78	-473.065	77.9348	-560.35	9.34968	0	0	0	0	0	0	0	0	0	0	0	0	0	18
39	2,6-dimethyl-1,4-benzoquinone	-547	4015.05	-466.793	80.207	-554.077	7.07748	0	0	0	0	0	0	0	0	0	0	0	0	0	18
40	2,3-dimethyl-5-prenyl-1,4-benzoquinone	-640	3885.46	-596.382	43.6179	-683.667	43.6666	0	0	0	0	0	0	0	0	0	0	0	0	0	31
41	2,3-dimethyl-5-nanoprenyl-1,4-benzoquinone	-619	3828.51	-653.326	34.3262	-740.611	121.611	0	0	0	0	0	0	0	0	0	0	0	0	0	135
42	2,3-dimethyl-5-(1'-acetoxy)ethyl-1,4-benzoquinone	-518	4024.36	-457.478	60.5216	-544.763	26.7629	0	0	0	0	0	0	0	0	0	0	0	1	1	30
43	2,3-dimethyl-5,6-diisopropyl-1,4-benzoquinone	-685	3703.34	-778.496	93.4964	-865.781	180.781	0	0	0	0	0	0	0	0	0	0	0	0	0	36
44	2,3-dimethyl-5,6-methylenedioxy-1,4-benzoquinone	-457	4067.43	-414.407	42.5932	-501.691	44.6913	0	0	0	0	0	0	0	0	0	0	0	0	1	21
45	2,5-di-t-butyl-1,4-benzoquinone	-581	3920.7	-561.139	19.8611	-648.423	67.4234	0	0	0	0	0	0	0	0	0	0	0	0	0	36
46	2,6-di-t-butyl-1,4-benzoquinone	-590	3906.99	-574.851	15.1494	-662.135	72.1351	0	0	0	0	0	0	0	0	0	0	0	0	0	36
47	2,6-di-isopropyl-1,4-benzoquinone	-555	3980.43	-501.414	53.5856	-588.699	33.6989	0	0	0	0	0	0	0	0	0	0	0	0	0	30
48	2,5-di-isooctyl-1,4-benzoquinone	-649	3928.93	-552.913	96.0866	-640.198	8.80214	0	0	0	0	0	0	0	0	0	0	0	0	0	60
49	trimethyl-1,4-benzoquinone	-632	3857.89	-623.947	8.05306	-711.231	79.2314	0	0	0	0	0	0	0	0	0	0	0	0	0	21
50	trimethyl-phytyl-1,4-benzoquinone	-738	3772.58	-709.264	28.7362	-796.548	58.5483	0	0	0	0	0	0	0	0	0	0	0	0	0	79
51	trimethyl-propanoic	-500	4184.7	-297.143	202.857	-384.427	115.573	0	0	0	0	0	0	0	0	0	0	0	0	0	30
52	trimethyl-(2-carboxyethylthio)-1,4-benzoquinone	-471	4143.17	-338.671	132.329	-425.955	45.045	1	1	0	1	0	0	0	0	0	0	0	0	1	31
53	tetramethyl-1,4-benzoquinone	-751	3745.64	-736.201	14.7995	-823.485	72.485	0	0	0	0	0	0	0	0	0	0	0	0	0	24
54	tetraisopropyl-1,4-benzoquinone	-810	3673.35	-808.489	1.51129	-895.773	85.7732	0	0	0	0	0	0	0	0	0	0	0	0	0	48
55	octamethyl-1,4,5,8-tetrahydroanthraquinone-1,4-benzoquinone	-682	3777.4	-704.44	22.4404	-791.725	109.725	0	0	0	0	0	0	0	0	0	0	0	0	0	52
56	acetyl-1,4-benzoquinone	-178	4350.52	-131.325	46.6748	-218.61	40.6097	0	0	0	0	0	0	0	0	0	0	0	0	0	17
57	2-acetyl-3-methyl-1,4-benzoquinone	-349	4252.82	-229.022	119.978	-316.306	32.6939	0	0	0	0	0	0	0	0	0	0	0	0	0	20
58	2-acetyl-5-methyl-1,4-benzoquinone	-234	4233.54	-248.301	14.3008	-335.585	101.585	0	0	0	0	0	0	0	0	0	0	0	0	0	20
59	2-acetyl-6-methyl-1,4-benzoquinone	-254	4227.06	-254.784	0.783596	-342.068	88.0681	0	0	0	0	0	0	0	0	0	0	0	0	0	20
60	2-acetyl-3-chloro-1,4-benzoquinone	-107	4501.36	19.5166	126.517	-67.7679	39.2321	0	0	0	0	0	0	0	1	0	0	0	0	0	17
61	pivaloyl-1,4-benzoquinone	-286	4333.35	-148.492	137.508	-235.776	50.2235	0	0	0	0	0	0	0	0	0	0	0	0	0	26
62	phenyl-1,4-benzoquinone	-392	4194.34	-287.503	104.497	-374.788	17.2123	0	0	0	0	0	0	0	0	0	0	0	0	0	22
63	2,3-diphenyl-1,4-benzoquinone	-437	4151.77	-330.066	106.934	-417.35	19.6497	0	0	0	0	0	0	0	0	0	0	0	0	0	32
64	2,5-diphenyl-1,4-benzoquinone	-378	4153.64	-328.2	49.7997	-415.485	37.4848	0	0	0	0	0	0	0	0	0	0	0	0	0	32
65	phenoxymethyl-1,4-benzoquinone	-372	4208.37	-273.47	98.5297	-360.755	11.2452	0	0	0	0	0	0	0	0	0	0	0	0	1	26
66	phenylsulfonyl-1,4-benzoquinone	-40	4611.32	129.48	169.48	42.1959	82.1959	0	0	0	0	0	0	0	0	0	0	0	0	0	25
67	2-phenylsulfonyl-3-acetyl-1,4-benzoquinone	-50	4686.52	204.679	254.679	117.394	167.394	0	0	0	0	0	0	0	0	0	0	0	0	0	30
68	2-phenylsulfonyl-3-pivaloyl-1,4-benzoquinone	-41	4652.81	170.964	211.964	83.6799	124.68	0	0	0	0	0	0	0	0	0	0	0	0	0	39
69	2-phenylsulfonyl-3-benzoyl-1,4-benzoquinone	-58	4668.66	186.816	244.816	99.5316	157.532	0	0	0	0	0	0	0	0	0	0	0	0	0	37
70	2-phenylsulfonyl-5,6-dimethyl-1,4-benzoquinone	-147	4390.1	-91.7455	55.2545	-179.03	32.03	0	0	0	0	0	0	0	0	0	0	0	0	0	31
71	phenylsulfonyl-trimethyl-1,4-benzoquinone	-318	4232.56	-249.279	68.7214	-336.563	18.5631	0	0	0	0	0	0	0	0	0	0	0	0	0	34
72	2,5-diphenylsulfonyl-1,4-benzoquinone	248	4941.47	459.63	211.63	372.346	124.346	0	0	0	0	0	0	0	0	0	0	0	0	0	38
73	2,5-diphenylsulfonyl-3,6-dimethyl-1,4-benzoquinone	-4	4613.71	131.87	135.87	44.5853	48.5853	0	0	0	0	0	0	0	0	0	0	0	0	0	44
74	2,6-diphenylsulfonyl-3,5-dimethyl-1,4-benzoquinone	-17	4586.22	104.377	121.377	17.0926	34.0926	0	0	0	0	0	0	0	0	0	0	0	0	0	44
75	trifluoromethyl-1,4-benzoquinone	-95	4542.7	60.8592	155.859	-26.4253	68.5747	0	0	0	0	0	0	1	0	0	0	0	0	0	15
76	benzoyl-1,4-benzoquinone	-223	4362.18	-119.663	103.337	-206.947	16.0526	0	0	0	0	0	0	0	0	0	0	0	0	0	24
77	(2′-methyl)benzoyl-1,4-benzoquinone	-207	4450.67	-31.1682	175.832	-118.453	88.5473	0	0	0	0	0	0	0	0	0	0	0	0	0	27
78	(2′,6′-dimethyl)benzoyl-1,4-benzoquinone	-147	4516.11	34.272	181.272	-53.0125	93.9875	0	0	0	0	0	0	0	0	0	0	0	0	0	30
79	2-benzoyl-3-methyl-1,4-benzoquinone	-331	4227.9	-253.939	77.0613	-341.223	10.2232	0	0	0	0	0	0	0	0	0	0	0	0	0	27
80	2-benzoyl-5-methyl-1,4-benzoquinone	-293	4263.98	-217.865	75.1346	-305.15	12.1499	0	0	0	0	0	0	0	0	0	0	0	0	0	27
81	2-(2′-methyl)benzoyl-3-methyl-1,4-benzoquinone	-360	4191.4	-290.44	69.5602	-377.724	17.7243	0	0	0	0	0	0	0	0	0	0	0	0	0	30
82	methoxy-1,4-benzoquinone	-509	3985.01	-496.828	12.1716	-584.113	75.1128	0	0	0	0	0	0	0	0	0	0	0	0	1	16
83	2-methoxy-3-methyl-1,4-benzoquinone	-508	4057.47	-424.37	83.6299	-511.655	3.65459	0	0	0	0	0	0	0	0	0	0	0	0	1	19
84	2,3-dimethoxy-1,4-benzoquinone	-458	4149.01	-332.827	125.173	-420.112	37.8883	0	0	0	0	0	0	0	0	0	0	0	0	1	20
85	2,5-dimethoxy-1,4-benzoquinone	-670	3948.19	-533.653	136.347	-620.938	49.0621	0	0	0	0	0	0	0	0	0	0	0	0	1	20
86	2,6-dimethoxy-1,4-benzoquinone	-628	4139.13	-342.71	285.29	-429.994	198.006	0	0	0	0	0	0	0	0	0	0	0	0	1	20
87	2,3-dimethoxy-5-methyl-1,4-benzoquinone	-539	4029.93	-451.914	87.0856	-539.199	0.198865	0	0	0	0	0	0	0	0	0	0	0	0	1	23
88	2,3-dimethoxy-5,6-dibromo-1,4-benzoquinone	-212	4407.4	-74.4427	137.557	-161.727	50.2728	0	0	0	0	0	0	0	0	0	1	0	0	1	20
89	2,3-dimethoxy-5,6-dimethyl-1,4-benzoquinone	-645	3909.86	-571.984	73.0162	-659.268	14.2683	0	0	0	0	0	0	0	0	0	0	0	0	1	26
90	2,3-dimethoxy-5-methyl-6-decyl-1,4-benzoquinone	-622	3875.74	-606.096	15.9036	-693.381	71.3809	0	0	0	0	0	0	0	0	0	0	0	0	1	53
91	2,3-dimethoxy-5-methyl-6-prenyl-1,4-benzoquinone	-611	3885.18	-596.661	14.3391	-683.945	72.9454	0	0	0	0	0	0	0	0	0	0	0	0	1	36
92	2,3-dimethoxy-5-methyl-6-triprenyl-1,4-benzoquinone	-611	3897.31	-584.532	26.4682	-671.816	60.8163	0	0	0	0	0	0	0	0	0	0	0	0	1	62
93	2,3-dimethoxy-5-methyl-6-decaprenyl-1,4-benzoquinone	-602	3923.72	-558.125	43.8747	-645.41	43.4098	0	0	0	0	0	0	0	0	0	0	0	0	1	153
95	(1′-hydroxyethyl)-1,4-benzoquinone	-441	4293.49	-188.351	252.649	-275.635	165.365	1	1	0	0	0	1	0	0	0	0	0	0	1	19
96	methoxycarbonyl-1,4-benzoquinone	-196	4419.38	-62.4586	133.541	-149.743	46.2569	0	0	0	0	0	0	0	0	0	0	0	0	1	18
97	2-methoxycarbonyl-3-phenylsulfonyl-1,4-benzoquinone	100	4758.21	276.37	176.37	189.086	89.0857	0	0	0	0	0	0	0	0	0	0	0	0	1	31
98	2,5-dimethoxycarbonyl-1,4-benzoquinone	-32	4591.65	109.809	141.809	22.5247	54.5247	0	0	0	0	0	0	0	0	0	0	0	0	1	24
99	(2′-nitro)phenyl-1,4-benzoquinone	-311	4282.56	-199.28	111.72	-286.564	24.4358	0	0	0	0	0	0	0	0	0	0	1	0	0	24
100	2,5-diethylamino-1,4-benzoquinone	-1077	3329.3	-1152.54	75.5428	-1239.83	162.827	1	1	0	0	1	0	0	0	0	0	0	0	0	28
101	2,5-di[(2′-methyl)methylaminocarbonyl-methylamino]-3,6-dichloro-1,4-benzoquinone	-648	3953.53	-528.313	119.687	-615.598	32.4021	1	1	0	0	1	0	0	1	0	0	0	0	0	42
102	phenylthio-1,4-benzoquinone	-365	4167.53	-314.309	50.6905	-401.594	36.594	0	0	0	1	0	0	0	0	0	0	0	0	0	23
103	2-isopropylthio-5-t-butyl-1,4-benzoquinone	-524	4100.93	-380.908	143.092	-468.192	55.8078	0	0	0	1	0	0	0	0	0	0	0	0	0	34
104	2-isopropylamino-6-t-butyl-1,4-benzoquinone	-776	3722.2	-759.64	16.3603	-846.924	70.9242	1	1	0	0	1	0	0	0	0	0	0	0	0	35
105	2-t-butylamino-5-t-butyl-1,4-benzoquinone	-740	3716.94	-764.904	24.9044	-852.189	112.189	1	1	0	0	1	0	0	0	0	0	0	0	0	38
106	2-t-butylamino-6-t-butyl-1,4-benzoquinone	-746	3766.82	-715.019	30.9813	-802.303	56.3032	1	1	0	0	1	0	0	0	0	0	0	0	0	38
107	2,5-di-t-butylamino-1,4-benzoquinone	-1076	3324.88	-1156.96	80.9607	-1244.25	168.245	1	1	0	0	1	0	0	0	0	0	0	0	0	40
108	2-hydroxy-3-methyl-1,4-benzoquinone	-390	4133.76	-348.083	41.9165	-435.368	45.368	1	1	0	0	0	1	0	0	0	0	0	0	1	16
109	2-hydroxy-3-methyl-5,6-dibromo-1,4-benzoquinone	-156	4421.64	-60.1965	95.8035	-147.481	8.51902	1	1	0	0	0	1	0	0	0	1	0	0	1	16
110	2-hydroxy-3,6-dimethyl-5-undecyl-1,4-benzoquinone	-534	3887.95	-593.892	59.8918	-681.176	147.176	1	1	0	0	0	1	0	0	0	0	0	0	1	52
111	2,5-dihydroxy-1,4-benzoquinone	-382	4132.44	-349.402	32.5985	-436.686	54.686	1	1	0	0	0	1	0	0	0	0	0	0	1	14
112	2,5-dihydroxy-3,6-dichloro-1,4-benzoquinone	-144	4465.23	-16.6088	127.391	-103.893	40.1067	1	1	0	0	0	1	0	1	0	0	0	0	1	14
113	2,5-dipiperidino-1,4-benzoquinone	-905	3301.8	-1180.04	275.044	-1267.33	362.328	1	1	0	0	0	0	0	0	0	0	0	0	0	42
114	3’indolyl-1,4-benzoquinone	-475	4112.3	-369.539	105.461	-456.824	18.1761	0	0	0	0	0	0	0	0	0	0	0	0	0	26
115	2-chloro-3-methoxycarbonyl-1,4-benzoquinone	-60	4532.96	51.1214	111.121	-36.1631	23.8369	0	0	0	0	0	0	0	1	0	0	0	0	1	18
117	1-chloro-9,10-anthraquinone	-746	3703.44	-778.405	32.4052	-705.356	40.6442	0	0	0	0	0	0	0	1	0	0	0	0	0	24
118	2-chloro-9,10-anthraquinone	-732	3745.02	-736.824	4.82376	-663.774	68.2256	0	0	0	0	0	0	0	1	0	0	0	0	0	24
119	2-iodo-9,10-anthraquinone	-700	3745.34	-736.5	36.4997	-663.45	36.5497	0	0	0	0	0	0	0	0	1	0	0	0	0	24
120	2-bromo-3-methyl-9,10-anthraquinone	-764	3700.72	-781.118	17.1181	-708.069	55.9312	0	0	0	0	0	0	0	0	0	1	0	0	0	27
121	1,5-dichloro-9,10-anthraquinone	-719	3809.3	-672.545	46.455	-599.496	119.504	0	0	0	0	0	0	0	1	0	0	0	0	0	24
122	1,8-dichloro-9,10-anthraquinone	-717	3743.65	-738.191	21.1906	-665.141	51.8588	0	0	0	0	0	0	0	1	0	0	0	0	0	24
123	1-methyl-9,10-anthraquinone	-867	3558.61	-923.23	56.2302	-850.181	16.8192	0	0	0	0	0	0	0	0	0	0	0	0	0	27
124	2-methyl-9,10-anthraquinone	-853	3560.53	-921.308	68.3076	-848.258	4.74174	0	0	0	0	0	0	0	0	0	0	0	0	0	27
125	2-ethyl-9,10-anthraquinone	-849	3589.05	-892.792	43.7917	-819.742	29.2577	0	0	0	0	0	0	0	0	0	0	0	0	0	30
126	2-t-butyl-9,10-anthraquinone	-852	3600.8	-881.044	29.0439	-807.995	44.0054	0	0	0	0	0	0	0	0	0	0	0	0	0	36
127	1,4-dimethyl-9,10-anthraquinone	-944	3488.65	-993.192	49.1916	-920.142	23.8577	0	0	0	0	0	0	0	0	0	0	0	0	0	30
128	1,8-dimethyl-9,10-anthraquinone	-964	3513.95	-967.89	3.88963	-894.84	69.1597	0	0	0	0	0	0	0	0	0	0	0	0	0	30
129	2,3-dimethyl-9,10-anthraquinone	-885	3565.67	-916.166	31.1665	-843.117	41.8829	0	0	0	0	0	0	0	0	0	0	0	0	0	30
130	2,7-dimethyl-9,10-anthraquinone	-897	3502.49	-979.348	82.3476	-906.298	9.29823	0	0	0	0	0	0	0	0	0	0	0	0	0	30
131	1,3,5,7-tetramethyl-9,10-anthraquinone	-1009	3361.47	-1120.37	111.373	-1047.32	38.3238	0	0	0	0	0	0	0	0	0	0	0	0	0	36
132	2,3,6,7-tetramethyl-9,10-anthraquinone	-961	3480.62	-1001.22	40.2183	-928.169	32.831	0	0	0	0	0	0	0	0	0	0	0	0	0	36
133	benz[a]-9,10-anthraquinone	-672	3765.06	-716.779	44.7792	-643.73	28.2701	0	0	0	0	0	0	0	0	0	0	0	0	0	30
134	(2-methylbenz[a])-3-methyl-9,10-anthraquinone	-761	3709.52	-772.322	11.3223	-699.273	61.7271	0	0	0	0	0	0	0	0	0	0	0	0	0	36
135	benz[b]-1-chloro-9,10-anthraquinone	-873	3589.13	-892.709	19.7092	-819.66	53.3402	0	0	0	0	0	0	0	1	0	0	0	0	0	30
136	dibenz[b,e]-9,10-anthraquinone	-1036	3418.67	-1063.17	27.1662	-990.117	45.8831	0	0	0	0	0	0	0	0	0	0	0	0	0	36
137	1-methoxy-9,10-anthraquinone	-900	3544.08	-937.764	37.764	-864.715	35.2853	0	0	0	0	0	0	0	0	0	0	0	0	1	28
138	2-methoxy-9,10-anthraquinone	-870	3606.81	-875.03	5.03019	-801.981	68.0191	0	0	0	0	0	0	0	0	0	0	0	0	1	28
139	1,4-dimethoxy-9,10-anthraquinone	-952	3446.51	-1035.33	83.3283	-962.279	10.279	0	0	0	0	0	0	0	0	0	0	0	0	1	32
140	1,5-dimethoxy-9,10-anthraquinone	-956	3474.82	-1007.03	51.0255	-933.976	22.0238	0	0	0	0	0	0	0	0	0	0	0	0	1	32
141	2,6-dimethoxy-9,10-anthraquinone	-904	3489.99	-991.849	87.8493	-918.8	14.7999	0	0	0	0	0	0	0	0	0	0	0	0	1	32
142	2,7-dimethoxy-9,10-anthraquinone	-874	3514.37	-967.467	93.4674	-894.418	20.4181	0	0	0	0	0	0	0	0	0	0	0	0	1	32
143	1-acetoxy-9,10-anthraquinone	-772	3698.41	-783.435	11.435	-710.386	61.6143	0	0	0	0	0	0	0	0	0	0	0	1	1	30
144	2-acetoxy-9,10-anthraquinone	-768	3720.03	-761.815	6.18524	-688.765	79.2346	0	0	0	0	0	0	0	0	0	0	0	1	1	30
145	1,4-diacetoxy-9,10-anthraquinone	-728	3739.73	-742.113	14.1133	-669.064	58.9361	0	0	0	0	0	0	0	0	0	0	0	1	1	36
146	1,8-diacetoxy-9,10-anthraquinone	-723	3752.23	-729.609	6.60854	-656.559	66.4408	0	0	0	0	0	0	0	0	0	0	0	1	1	36
147	2,6-diacetoxy-9,10-anthraquinone	-742	3766.16	-715.68	26.3201	-642.631	99.3695	0	0	0	0	0	0	0	0	0	0	0	1	1	36
148	2,7-diacetoxy-9,10-anthraquinone	-726	3777.28	-704.558	21.4423	-631.508	94.4916	0	0	0	0	0	0	0	0	0	0	0	1	1	36
149	1-(2-methoxy-phenoxy)-9,10-anthraquinone	-799	3591.52	-890.32	91.3201	-817.271	18.2707	0	0	0	0	0	0	0	0	0	0	0	0	1	39
150	1-amino-9,10-anthraquinone	-942	3512.02	-969.823	27.8233	-896.774	45.2261	1	1	0	0	1	0	0	0	0	0	0	0	0	26
151	2-amino-9,10-anthraquinone	-1019	3498.93	-982.915	36.085	-909.866	109.134	1	1	0	0	1	0	0	0	0	0	0	0	0	26
152	1-amino-5-chloro-9,10-anthraquinone	-866	3559.07	-922.772	56.7717	-849.722	16.2776	1	1	0	0	1	0	0	1	0	0	0	0	0	26
153	1-amino-8-chloro-9,10-anthraquinone	-865	3580.98	-900.86	35.8605	-827.811	37.1889	1	1	0	0	1	0	0	1	0	0	0	0	0	26
154	1-amino-2-methyl-9,10-anthraquinone	-971	3455.94	-1025.9	54.9038	-952.854	18.1455	1	1	0	0	1	0	0	0	0	0	0	0	0	29
155	1-amino-5-methoxy-9,10-anthraquinone	-983	3409.95	-1071.89	88.8861	-998.837	15.8367	1	1	0	0	1	0	0	0	0	0	0	0	1	30
156	1-amino-4-methylamino-9,10-anthraquinone	-1070	3339.88	-1141.96	71.9633	-1068.91	1.08608	1	1	0	0	1	0	0	0	0	0	0	0	0	31
157	1-amino-2-sulfonate-9,10-anthraquinone	-487	3564.3	-917.545	430.545	-844.496	357.496	1	1	1	0	1	0	0	0	0	0	0	0	0	29
158	1-amino-6,7-dichloro-9,10-anthraquinone	-772	3674.4	-807.441	35.4408	-734.391	37.6086	1	1	0	0	1	0	0	1	0	0	0	0	0	26
159	1-amino-2,4-dibromo-9,10-anthraquinone	-754	3707.53	-774.313	20.3132	-701.264	52.7361	1	1	0	0	1	0	0	0	0	1	0	0	0	26
160	2-amino-1-chloro-3-bromo-9,10-anthraquinone	-869	3607.53	-874.31	5.30975	-801.26	67.7396	1	1	0	0	1	0	0	1	0	1	0	0	0	26
161	2-amino-1-bromo-3-chloro-9,10-anthraquinone	-872	3636.55	-845.292	26.7081	-772.243	99.7575	1	1	0	0	1	0	0	1	0	1	0	0	0	26
162	1-amino-4-chloro-2-methyl-9,10-anthraquinone	-930	3514.3	-967.536	37.536	-894.487	35.5134	1	1	0	0	1	0	0	1	0	0	0	0	0	29
163	1-amino-4-bromo-2-sulfonate-9,10-anthraquinone	-835	3606.95	-874.889	39.8893	-801.84	33.16	1	1	1	0	1	0	0	0	0	1	0	0	0	29
165	1,2-diamino-9,10-anthraquinone	-1156	3378.82	-1103.02	52.9784	-1029.97	126.028	1	1	0	0	1	0	0	0	0	0	0	0	0	28
166	1,4-diamino-9,10-anthraquinone	-1112	3267.95	-1213.89	101.887	-1140.84	28.8373	1	1	0	0	1	0	0	0	0	0	0	0	0	28
167	1,5-diamino-9,10-anthraquinone	-1031	3358.24	-1123.6	92.6017	-1050.55	19.5524	1	1	0	0	1	0	0	0	0	0	0	0	0	28
168	2,6-diamino-9,10-anthraquinone	-1219	3336.62	-1145.23	73.7745	-1072.18	146.824	1	1	0	0	1	0	0	0	0	0	0	0	0	28
169	1,4,5,8-tetraamino-9,10-anthraquinone	-1321	3110.08	-1371.76	50.76	-1298.71	22.2894	1	1	0	0	1	0	0	0	0	0	0	0	0	32
170	1-methylamino-9,10-anthraquinone	-899	3544.13	-937.711	38.7105	-864.661	34.3388	1	1	0	0	1	0	0	0	0	0	0	0	0	29
171	1-methylamino-4(2-hydroxyethylamino)-9,10-anthraquinone	-1009	3364.83	-1117.02	108.015	-1043.97	34.9657	1	1	0	0	1	1	0	0	0	0	0	0	1	38
172	1,4-dimethylamino-9,10-anthraquinone	-1010	3357.58	-1124.26	114.264	-1051.21	41.2146	1	1	0	0	1	0	0	0	0	0	0	0	0	34
173	1,4-diisopropylamino-9,10-anthraquinone	-1040	3313.09	-1168.75	128.752	-1095.7	55.7026	1	1	0	0	1	0	0	0	0	0	0	0	0	46
174	1-nitro-9,10-anthraquinone	-581	3911.87	-569.974	11.0264	-496.924	84.0757	0	0	0	0	0	0	0	0	0	0	1	0	0	26
175	1-nitro-2-methyl-9,10-anthraquinone	-615	3840.51	-641.332	26.3316	-568.282	46.7177	0	0	0	0	0	0	0	0	0	0	1	0	0	29
176	1-nitro-5,8-diamino-9,10-anthraquinone	-929	3530.28	-951.566	22.5657	-878.516	50.4837	1	1	0	0	1	0	0	0	0	0	1	0	0	30
177	1-hydroxy-9,10-anthraquinone	-632	3780.06	-701.782	69.7818	-628.733	3.2675	1	1	0	0	0	1	0	0	0	0	0	0	1	25
178	2-hydroxy-9,10-anthraquinone	-814	3615.3	-866.542	52.5416	-793.492	20.5077	1	1	0	0	0	1	0	0	0	0	0	0	1	25
179	1-hydroxy-4-methoxy-9,10-anthraquinone	-720	3679.21	-802.635	82.6347	-729.585	9.58532	1	1	0	0	0	1	0	0	0	0	0	0	1	29
180	1-hydroxy-4-acetoxy-9,10-anthraquinone	-606	3829.76	-652.084	46.0845	-579.035	26.9648	1	1	0	0	0	1	0	0	0	0	0	1	1	31
181	1-hydroxy-4-amino-9,10-anthraquinone	-845	3408.78	-1073.06	228.057	-1000.01	155.008	1	1	0	0	1	1	0	0	0	0	0	0	1	27
182	1-hydroxy-4(p-toluidino)-9,10-anthraquinone	-679	3483.97	-997.87	318.87	-924.821	245.821	1	1	0	0	0	1	0	0	0	0	0	0	1	40
183	1-hydroxy-3-bromo-4-amino-9,10-anthraquinone	-682	3700.01	-781.828	99.8283	-708.779	26.779	1	1	0	0	1	1	0	0	0	1	0	0	1	27
184	1,2-dihydroxy-9,10-anthraquinone	-683	3742.18	-739.661	56.6611	-666.612	16.3883	1	1	0	0	0	1	0	0	0	0	0	0	1	26
185	1,4-dihydroxy-9,10-anthraquinone	-558	3843.9	-637.941	79.9411	-564.892	6.89176	1	1	0	0	0	1	0	0	0	0	0	0	1	26
186	1,5-dihydroxy-9,10-anthraquinone	-492	3706.42	-775.422	283.422	-702.372	210.372	1	1	0	0	0	1	0	0	0	0	0	0	1	26
187	1,8-dihydroxy-9,10-anthraquinone	-521	3720.3	-761.54	240.54	-688.491	167.491	1	1	0	0	0	1	0	0	0	0	0	0	1	26
188	2,6-dihydroxy-9,10-anthraquinone	-879	3577.27	-904.566	25.5664	-831.517	47.483	1	1	0	0	0	1	0	0	0	0	0	0	1	26
189	2,7-dihydroxy-9,10-anthraquinone	-862	3595.02	-886.816	24.816	-813.767	48.2333	1	1	0	0	0	1	0	0	0	0	0	0	1	26
190	1,2-dihydroxy3-sulfonate-9,10-anthraquinone	-717	3449.76	-1032.08	315.077	-959.028	242.028	1	1	1	0	0	1	0	0	0	0	0	0	1	29
191	1,4-dihydroxy-5-methoxy-9,10-anthraquinone	-614	3768.06	-713.781	99.7809	-640.732	26.7316	1	1	0	0	0	1	0	0	0	0	0	0	1	30
192	Adriamycin	-665	3621.8	-860.043	195.043	-786.994	121.994	1	1	0	0	1	1	0	0	0	0	0	0	0	68
193	Cerubidine	-638	3612.86	-868.979	230.979	-795.93	157.93	1	1	0	0	1	1	0	0	0	0	0	0	0	67
194	1,4-dihydroxy-2-sulfonate-9,10-anthraquinone	-562	3848.21	-633.627	71.6272	-560.578	1.42211	1	1	1	0	0	1	0	0	0	0	0	0	1	29
195	1,4-diydroxy-2-methylsulfonate-9,10-anthraquinone	-248	4157.37	-324.467	76.467	-251.418	3.41766	1	1	0	0	0	0	0	0	0	0	0	0	1	33
196	1,8-dihydroxy-3-methyl-9,10-anthraquinone	-559	3808.85	-672.995	113.995	-599.945	40.9452	1	1	0	0	0	1	0	0	0	0	0	0	1	29
197	1,4-dihydroxy-2,3-dimethyl-9,10-anthraquinone	-640	3738.69	-743.154	103.154	-670.105	30.1049	1	1	0	0	0	1	0	0	0	0	0	0	1	32
198	1,8-dihydroxy-4,5-diamino-9,10-anthraquinone	-813	3388.5	-1093.34	280.344	-1020.29	207.294	1	1	0	0	1	1	0	0	0	0	0	0	1	30
199	1,2,3-trihydroxy-9,10-anthraquinone	-720	3719	-762.843	42.8428	-689.794	30.2065	1	1	0	0	0	1	0	0	0	0	0	0	1	27
200	1,2,4-trihydroxy-9,10-anthraquinone	-619	3655.66	-826.183	207.183	-753.134	134.134	1	1	0	0	0	1	0	0	0	0	0	0	1	27
201	1,4,5-trihydroxy-9,10-anthraquinone	-426	3773.39	-708.448	282.448	-635.399	209.399	1	1	0	0	0	1	0	0	0	0	0	0	1	27
202	1,4,6-trihydroxy-9,10-anthraquinone	-610	3669.15	-812.688	202.688	-739.639	129.639	1	1	0	0	0	1	0	0	0	0	0	0	1	27
203	1,3,8-trihydroxy-6-methyl-9,10-anthraquinone	-568	3418.77	-1063.07	495.075	-990.025	422.025	1	1	0	0	0	1	0	0	0	0	0	0	1	30
204	1,2,5,8-tetrahydroxy-9,10-anthraquinone	-536	3756.5	-725.337	189.337	-652.288	116.288	1	1	0	0	0	1	0	0	0	0	0	0	1	28
205	1,4,5,8-tetrahydroxy-9,10-anthraquinone	-381	3961.59	-520.251	139.251	-447.202	66.2022	1	1	0	0	0	1	0	0	0	0	0	0	1	28
206	1,4,5,8-tetrahydroxy-2-methyl-9,10-anthraquinone	-424	3901.48	-580.359	156.359	-507.31	83.31	1	1	0	0	0	1	0	0	0	0	0	0	1	31
207	1,2,4,5,8-pentahydroxy-9,10-anthraquinone	-475	3674.6	-807.24	332.24	-734.191	259.191	1	1	0	0	0	1	0	0	0	0	0	0	1	29
208	1,2,3,5,6,7-hexahydroxy-9,10-anthraquinone	-495	3762.71	-719.135	224.135	-646.086	151.086	1	1	0	0	0	1	0	0	0	0	0	0	1	30
211	(2-hydroxybenz[a])-9,10-anthraquinone	-717	3754	-727.839	10.8386	-654.789	62.2108	1	1	0	0	0	1	0	0	0	0	0	0	1	31
212	1-piperidino-9,10-anthraquinone	-925	3396.92	-1084.92	159.924	-1011.87	86.8748	1	1	0	0	1	0	0	0	0	0	0	0	0	39
213	2-piperidino-9,10-anthraquinone	-912	3447.19	-1034.65	122.647	-961.598	49.5976	1	1	0	0	1	0	0	0	0	0	0	0	0	39
214	2-hydroxyethyl-9,10-anthraquinone	-830	3624.3	-857.542	27.5422	-784.493	45.5071	1	1	0	0	0	1	0	0	0	0	0	0	1	31
215	2-methylsulfonate-9,10-anthraquinone	-598	3912.18	-569.666	28.3343	-496.616	101.384	0	0	0	0	0	0	0	0	0	0	0	0	0	31
216	2,6-dimethylsulfonate-9,10-anthraquinone	-398	4144.6	-337.236	60.7638	-264.187	133.813	0	0	0	0	0	0	0	0	0	0	0	0	0	38
217	2,7-dimethylsulfonate-9,10-anthraquinone	-394	4143.11	-338.734	55.2658	-265.685	128.315	0	0	0	0	0	0	0	0	0	0	0	0	0	38
218	2-aminosulfonyl-9,10-anthraquinone	-682	3870.79	-611.051	70.9488	-538.002	143.998	1	1	0	0	1	0	0	0	0	0	0	0	0	29
219	2,6-di(aminosulfonyl)-9,10-anthraquinone	-547	4123.3	-358.545	188.455	-285.495	261.505	1	1	0	0	1	0	0	0	0	0	0	0	0	34
220	2,7-di(aminosulfonyl)-9,10-anthraquinone	-538	4066.92	-414.921	123.079	-341.872	196.128	1	1	0	0	1	0	0	0	0	0	0	0	0	34
221	2-methoxycarbonyl-9,10-anthraquinone	-691	3809.94	-671.896	19.1037	-598.847	92.1531	0	0	0	0	0	0	0	0	0	0	0	0	1	30
222	1-sulfonate-9,10-anthraquinone	-861	3546.47	-935.37	74.3695	-862.32	1.32016	1	1	1	0	0	0	0	0	0	0	0	0	0	27
223	2-sulfonate-9,10-anthraquinone	-834	3667.66	-814.18	19.8199	-741.131	92.8693	1	1	1	0	0	0	0	0	0	0	0	0	0	27
224	1,5-disulfonate-9,10-anthraquinone	-872	3391.01	-1090.83	218.835	-1017.79	145.785	1	1	1	0	0	0	0	0	0	0	0	0	0	30
225	2,6-disulfonate-9,10-anthraquinone	-833	3698.09	-783.747	49.2531	-710.698	122.302	1	1	1	0	0	0	0	0	0	0	0	0	0	30
226	2,7-disulfonate-9,10-anthraquinone	-830	3702.14	-779.705	50.2952	-706.655	123.345	1	1	1	0	0	0	0	0	0	0	0	0	0	30
227	6-cyano-1,4-naphthoquinone	-387	4200.77	-281.073	105.927	-280.362	106.638	0	0	0	0	0	0	0	0	0	0	0	0	0	19
228	6-cyano-2,3-dimethyl-1,4-naphthoquinone	-523	4001.01	-480.83	42.1702	-480.119	42.8808	0	0	0	0	0	0	0	0	0	0	0	0	0	25
229	2-chloro-1,4-naphthoquinone	-402	4140.83	-341.009	60.9912	-340.298	61.7018	0	0	0	0	0	0	0	1	0	0	0	0	0	18
230	2-chloro-3-propylamino-1,4-naphthoquinone	-704	3749.02	-732.819	28.8189	-732.108	28.1083	1	1	0	0	1	0	0	1	0	0	0	0	0	29
231	2,3-dichloro-1,4-naphthoquinone	-287	4235.69	-246.151	40.8488	-245.441	41.5594	0	0	0	0	0	0	0	1	0	0	0	0	0	18
232	6,7-dichloro-1,4-naphthoquinone	-424	4135	-346.843	77.1567	-346.133	77.8673	0	0	0	0	0	0	0	1	0	0	0	0	0	18
233	2,3-dibromo-1,4-naphthoquinone	-292	4234.61	-247.227	44.7729	-246.517	45.4835	0	0	0	0	0	0	0	0	0	1	0	0	0	18
234	6,7-dibromo-2-methyl-1,4-naphthoquinone	-500	4041.86	-439.977	60.023	-439.266	60.7336	0	0	0	0	0	0	0	0	0	1	0	0	0	21
235	6,7-dibromo-2,3-dimethyl-1,4-naphthoquinone	-577	3928.71	-553.135	23.8649	-552.425	24.5755	0	0	0	0	0	0	0	0	0	1	0	0	0	24
236	2-methyl-1,4-naphthoquinone	-650	3863.31	-618.527	31.4733	-617.816	32.1839	0	0	0	0	0	0	0	0	0	0	0	0	0	21
237	5-methyl-1,4-naphthoquinone	-636	3871.81	-610.034	25.966	-609.323	26.6766	0	0	0	0	0	0	0	0	0	0	0	0	0	21
238	6-methyl-1,4-naphthoquinone	-593	3903.08	-578.76	14.2399	-578.05	14.9505	0	0	0	0	0	0	0	0	0	0	0	0	0	21
239	2-t-butyl-1,4-naphthoquinone	-662	3822.31	-659.527	2.47348	-658.816	3.18408	0	0	0	0	0	0	0	0	0	0	0	0	0	30
240	2-cyclohexyl-1,4-naphthoquinone	-679	3842.08	-639.766	39.2343	-639.055	39.9449	0	0	0	0	0	0	0	0	0	0	0	0	0	34
241	2,3-dimethyl-1,4-naphthoquinone	-746	3756.93	-724.909	21.0909	-724.199	21.8015	0	0	0	0	0	0	0	0	0	0	0	0	0	24
242	2,6-dimethyl-1,4-naphthoquinone	-729	3768.41	-713.431	15.5688	-712.721	16.2794	0	0	0	0	0	0	0	0	0	0	0	0	0	24
243	2,7-dimethyl-1,4-naphthoquinone	-674	3780.99	-700.852	26.852	-700.141	26.1414	0	0	0	0	0	0	0	0	0	0	0	0	0	24
244	2,8-dimethyl-1,4-naphthoquinone	-710	3758.87	-722.967	12.9672	-722.257	12.2566	0	0	0	0	0	0	0	0	0	0	0	0	0	24
245	5,8-dimethyl-1,4-naphthoquinone	-719	3761.81	-720.026	1.026	-719.315	0.315395	0	0	0	0	0	0	0	0	0	0	0	0	0	24
246	6,7-dimethyl-1,4-naphthoquinone	-622	3885.12	-596.716	25.2835	-596.006	25.9941	0	0	0	0	0	0	0	0	0	0	0	0	0	24
247	2-methyl-3-ethyl-1,4-naphthoquinone	-744	3745.43	-736.414	7.58585	-735.704	8.29645	0	0	0	0	0	0	0	0	0	0	0	0	0	27
248	2-methyl-3-pentyl-1,4-naphthoquinone	-748	3721.37	-760.473	12.4725	-759.762	11.7619	0	0	0	0	0	0	0	0	0	0	0	0	0	36
249	2-methyl-3-decyl-1,4-naphthoquinone	-756	3723.75	-758.094	2.09368	-757.383	1.38308	0	0	0	0	0	0	0	0	0	0	0	0	0	51
250	2-methyl-3-undecyl-1,4-naphthoquinone	-730	3717.17	-764.667	34.6667	-763.956	33.9561	0	0	0	0	0	0	0	0	0	0	0	0	0	54
251	2-methyl-3-diprenyl-1,4-naphthoquinone	-709	3748.79	-733.049	24.0493	-732.339	23.3387	0	0	0	0	0	0	0	0	0	0	0	0	0	47
252	2-methyl-3-heptaprenyl-1,4-naphthoquinone	-705	3735.05	-746.789	41.7886	-746.078	41.078	0	0	0	0	0	0	0	0	0	0	0	0	0	112
253	2-methyl-3-decaprenyl-1,4-naphthoquinone	-709	3638.74	-843.101	134.101	-842.391	133.391	0	0	0	0	0	0	0	0	0	0	0	0	0	151
254	2-methyl-3-decyl-6,7-dichloro-1,4-naphthoquinone	-567	3908.55	-573.29	6.28992	-572.579	5.57932	0	0	0	0	0	0	0	1	0	0	0	0	0	51
255	2,3,5-trimethyl-1,4-naphthoquinone	-840	3633.01	-848.833	8.83315	-848.123	8.12255	0	0	0	0	0	0	0	0	0	0	0	0	0	27
256	2,3,6,7-tetramethyl-1,4-naphthoquinone	-781	3674.15	-807.687	26.6865	-806.976	25.9759	0	0	0	0	0	0	0	0	0	0	0	0	0	30
257	2-methoxy-1,4-naphthoquinone	-737	3783.73	-698.112	38.8884	-697.401	39.599	0	0	0	0	0	0	0	0	0	0	0	0	1	22
258	5-methoxy-1,4-naphthoquinone	-683	3846.4	-635.442	47.5579	-634.732	48.2685	0	0	0	0	0	0	0	0	0	0	0	0	1	22
259	2-methoxy-7-hydroxy-1,4-naphthoquinone	-695	3768.48	-713.359	18.3586	-712.648	17.648	1	1	0	0	0	1	0	0	0	0	0	0	1	23
260	2,3-dimethoxy-1,4-naphthoquinone	-653	3869.03	-612.807	40.1934	-612.096	40.904	0	0	0	0	0	0	0	0	0	0	0	0	1	26
261	5,8-dimethoxy-1,4-naphthoquinone	-776	3717.37	-764.474	11.5261	-763.763	12.2367	0	0	0	0	0	0	0	0	0	0	0	0	1	26
262	5-acetoxy-1,4-naphthoquinone	-547	4003.64	-478.199	68.8007	-477.489	69.5113	0	0	0	0	0	0	0	0	0	0	0	1	1	24
263	5-acetoxy-8-hydroxy-1,4-naphthoquinone	-356	3977.48	-504.364	148.364	-503.653	147.653	1	1	0	0	0	1	0	0	0	0	0	1	1	25
264	5,8-diacetoxy-1,4-naphthoquinone	-509	4038.85	-442.993	66.0066	-442.283	66.7172	0	0	0	0	0	0	0	0	0	0	0	1	1	30
265	2,5,8-triacetoxy-1,4-naphthoquinone	-386	4376.23	-105.614	280.386	-104.903	281.097	0	0	0	0	0	0	0	0	0	0	0	1	1	36
266	2-allyloxy-1,4-naphthoquinone40815-72-3	-700	3790.03	-691.81	8.19039	-691.099	8.90099	0	0	0	0	0	0	0	0	0	0	0	0	1	26
267	2-isopropoxy-1,4-naphthoquinone	-701	3751.37	-730.47	29.4699	-729.759	28.7593	0	0	0	0	0	0	0	0	0	0	0	0	1	28
268	2-phenylsulfonyl-1,4-naphthoquinone	-167	4350.05	-131.789	35.2107	-131.079	35.9213	0	0	0	0	0	0	0	0	0	0	0	0	0	31
269	2-amino-1,4-naphthoquinone	-845	3675.42	-806.419	38.5809	-805.709	39.2915	1	1	0	0	1	0	0	0	0	0	0	0	0	20
270	2-amino-3-thiol-1,4-naphthoquinone	-710	3760.5	-721.344	11.3443	-720.634	10.6337	1	1	0	1	1	0	0	0	0	0	0	0	0	21
271	2-amino-3-acetylamino-1,4-naphthoquinone	-767	3747.41	-734.428	32.5718	-733.718	33.2824	1	1	0	0	1	0	0	0	0	0	0	0	0	27
272	2-amino-3-propionylamino-1,4-naphthoquinone	-771	3753.38	-728.456	42.5439	-727.745	43.2545	1	1	0	0	1	0	0	0	0	0	0	0	0	30
273	2-amino-3-dimethylamino-1,4-naphthoquinone	-861	3596.07	-885.768	24.7676	-885.057	24.057	1	1	0	0	1	0	0	0	0	0	0	0	0	28
274	2-dimethylamino-1,4-naphthoquinone	-845	3604.49	-877.351	32.3511	-876.641	31.6405	1	1	0	0	1	0	0	0	0	0	0	0	0	26
275	2-(3-methylureidyl)-1,4-naphthoquinone	-704	3837.05	-644.79	59.2105	-644.079	59.9211	1	1	0	0	0	0	0	0	0	0	0	0	0	27
276	2-methylthio-1,4-naphthoquinone	-619	3898.89	-582.954	36.0456	-582.244	36.7562	0	0	0	1	0	0	0	0	0	0	0	0	0	22
277	2-methylthio-3-methyl-1,4-naphthoquinone	-651	3880.48	-601.36	49.6402	-600.649	50.3508	0	0	0	1	0	0	0	0	0	0	0	0	0	25
278	2-ethylthio-3-methyl-1,4-naphthoquinone	-641	3839.7	-642.143	1.14258	-641.432	0.43198	0	0	0	1	0	0	0	0	0	0	0	0	0	28
279	2-hydroxy-1,4-naphthoquinone	-460	3946.45	-535.394	75.3944	-534.684	74.6838	1	1	0	0	0	1	0	0	0	0	0	0	1	19
280	5-hydroxy-1,4-naphthoquinone	-390	4096.28	-385.56	4.43968	-384.85	5.15028	1	1	0	0	0	1	0	0	0	0	0	0	1	19
281	2-hydroxy-3-methyl-1,4-naphthoquinone	-582	3851.05	-630.796	48.7957	-630.085	48.0851	1	1	0	0	0	1	0	0	0	0	0	0	1	22
282	2-hydroxy-3-ethyl-1,4-naphthoquinone	-590	3857.41	-624.426	34.4265	-623.716	33.7159	1	1	0	0	0	1	0	0	0	0	0	0	1	25
283	2-hydroxy-3-pentyl-1,4-naphthoquinone	-573	3842.76	-639.08	66.0796	-638.369	65.369	1	1	0	0	0	1	0	0	0	0	0	0	1	34
284	2-hydroxy-3-hexyl-1,4-naphthoquinone	-594	3840.18	-641.663	47.6625	-640.952	46.9519	1	1	0	0	0	1	0	0	0	0	0	0	1	37
285	2-hydroxy-3-heptyl-1,4-naphthoquinone	-594	3829.49	-652.347	58.3465	-651.636	57.6359	1	1	0	0	0	1	0	0	0	0	0	0	1	40
286	2-hydroxy-3-octyl-1,4-naphthoquinone	-573	3827.96	-653.876	80.8761	-653.165	80.1655	1	1	0	0	0	1	0	0	0	0	0	0	1	43
287	2-hydroxy-3-nonyl-1,4-naphthoquinone	-603	3822.33	-659.507	56.5075	-658.797	55.7969	1	1	0	0	0	1	0	0	0	0	0	0	1	46
288	2-hydroxy-3-undecyl-1,4-naphthoquinone	-770	3845.17	-636.675	133.325	-635.965	134.035	1	1	0	0	0	1	0	0	0	0	0	0	1	52
289	2-hydroxy-3-(3-methylbutyl)-1,4-naphthoquinone	-604	3843.13	-638.706	34.7065	-637.996	33.9959	1	1	0	0	0	1	0	0	0	0	0	0	1	34
290	2-hydroxy-3-undecyl-1,4-naphthoquinone	-606	3763.06	-718.778	112.778	-718.068	112.068	1	1	0	0	0	1	0	0	0	0	0	0	1	32
291	2-hydroxy-3-(3,7-dimethyloctyl)-1,4-naphthoquinone	-606	3846.28	-635.563	29.5627	-634.852	28.8521	1	1	0	0	0	1	0	0	0	0	0	0	1	49
292	2-hydroxy-3-(3-(4-phenoxyphenyl)butyl)-1,4-naphthoquinone	-599	3861.07	-620.77	21.7696	-620.059	21.059	1	1	0	0	0	1	0	0	0	0	0	0	1	52
293	2-hydroxy-3-(4-(4-phenoxyphenyl)butyl)-1,4-naphthoquinone	-607	3831.45	-650.387	43.3875	-649.677	42.6769	1	1	0	0	0	1	0	0	0	0	0	0	1	52
294	2-hydroxy-3-(4-(4-cyclohexylphenyl)propyl)-1,4-naphthoquinone	-573	3853.79	-628.053	55.0534	-627.343	54.3428	1	1	0	0	0	1	0	0	0	0	0	0	1	54
295	2-hydroxy-3-(10-bromodecyl)-1,4-naphthoquinone	-582	3838.49	-643.349	61.3494	-642.639	60.6388	1	1	0	0	0	1	0	0	0	1	0	0	1	49
296	2-hydroxy-3-(cis-4-cyclohexylcyclohexyl)-1,4-naphthoquinone	-597	3821.76	-660.081	63.0808	-659.37	62.3702	1	1	0	0	0	1	0	0	0	0	0	0	1	51
297	2-hydroxy-3-(4-methylphenylthio)-1,4-naphthoquinone	-369	4038.72	-443.118	74.1179	-442.407	73.4073	1	1	0	1	0	1	0	0	0	0	0	0	1	33
298	2-hydroxy-3-(10-(decylthio)-decyl)-1,4-naphthoquinone	-582	3849.7	-632.141	50.141	-631.43	49.4304	1	1	0	1	0	1	0	0	0	0	0	0	1	80
299	2-hydroxy-3-(10-(4-methylphenylthio)decyl)-1,4-naphthoquinone	-616	3828.39	-653.449	37.4495	-652.739	36.7389	1	1	0	1	0	1	0	0	0	0	0	0	1	63
300	2-hydroxy-3-(10-(4-cyclohexylphenoxy)decyl)-1,4-naphthoquinone	-510	3853.06	-628.783	118.783	-628.072	118.072	1	1	0	0	0	1	0	0	0	0	0	0	1	76
301	2-hydroxy-3-phenylazo-1,4-naphthoquinone	-446	4138.66	-343.183	102.817	-342.472	103.528	1	1	0	0	0	1	0	0	0	0	0	0	1	31
302	2-hydroxy-3-(α(dodecylamino)benzyl)-1,4-naphthoquinone	-790	4075.34	-406.502	383.498	-405.791	384.209	1	1	0	0	1	1	0	0	0	0	0	0	1	70
303	2-hydroxy-3-(α(hexadecylamino)benzyl)-1,4-naphthoquinone	-782	4093.03	-388.809	393.191	-388.098	393.902	1	1	0	0	1	1	0	0	0	0	0	0	1	82
304	2-hydroxy-7-methoxy-1,4-naphthoquinone	-475	3901.98	-579.864	104.864	-579.154	104.154	1	1	0	0	0	1	0	0	0	0	0	0	1	23
305	2-hydroxy-7-methoxy-3-(3cyclohexylpropyl)-1,4-naphthoquinone	-636	3817.84	-663.997	27.997	-663.286	27.2864	1	1	0	0	0	1	0	0	0	0	0	0	1	48
306	5-hydroxy-3-bromo-1,4-naphthoquinone	-233	4042.86	-438.981	205.981	-438.271	205.271	1	1	0	0	0	1	0	0	0	1	0	0	1	19
307	5-hydroxy-2-methyl-1,4-naphthoquinone	-479	3983.92	-497.922	18.9219	-497.211	18.2113	1	1	0	0	0	1	0	0	0	0	0	0	1	22
308	5-hydroxy-3-methyl-1,4-naphthoquinone	-464	3756.93	-724.911	260.911	-724.2	260.2	1	1	0	0	0	1	0	0	0	0	0	0	1	22
309	2,3-dihydroxy-1,4-naphthoquinone	-590	3901.86	-579.976	10.0242	-579.265	10.7348	1	1	0	0	0	1	0	0	0	0	0	0	1	20
310	5,8-dihydroxy-1,4-naphthoquinone	-284	4149.16	-332.679	48.6786	-331.968	47.968	1	1	0	0	0	1	0	0	0	0	0	0	1	20
311	2,7-dihydroxy-3-undecyl-1,4-naphthoquinone	-667	3824.57	-657.274	9.72575	-656.564	10.4363	1	1	0	0	0	1	0	0	0	0	0	0	1	53
312	echinochrome-1,4-naphthoquinone	-527	3723.25	-758.588	231.588	-757.877	230.877	1	1	0	0	0	1	0	0	0	0	0	0	0	29
313	2-(3-methylphenylthio)-1,4-naphthoquinone	-496	4038.02	-443.818	52.1817	-443.108	52.8923	0	0	0	1	0	0	0	0	0	0	0	0	0	32
314	2-methyl-3-(2-naphthylthio)-1,4-naphthoquinone	-521	3957.09	-524.753	3.7526	-524.042	3.042	0	0	0	1	0	0	0	0	0	0	0	0	0	38
315	2-sulfonate-1,4-naphthoquinone	-584	3992.04	-489.8	94.1997	-489.09	94.9103	1	1	1	0	0	0	0	0	0	0	0	0	0	21
316	2,3-epoxide-1,4-naphthoquinone	-1016	3423.87	-1057.97	41.9747	-1057.26	41.2641	0	0	0	0	0	0	0	0	0	0	0	0	0	19
317	3,4,5,6-tetrachloro-1,2-benzoquinone	197	4867.83	385.985	188.985	451.363	254.363	0	0	0	0	0	0	0	1	0	0	0	0	0	12
318	3,4,5,6-tetrabromo-1,2-benzoquinone	201	4846.55	364.71	163.71	430.089	229.089	0	0	0	0	0	0	0	0	0	1	0	0	0	12
319	3,5-dibutyl-1,2-benzoquinone	-458	4114.11	-367.727	90.2727	-302.349	155.651	0	0	0	0	0	0	0	0	0	0	0	0	0	36
320	4(3’indolyl)-1,2-benzoquinone	-365	4130.34	-351.496	13.5039	-286.118	78.8822	0	0	0	0	0	0	0	0	0	0	0	0	0	26
321	3-bromo-1,2-naphthoquinone	-326	4243.4	-238.444	87.5562	-173.065	152.935	0	0	0	0	0	0	0	0	0	1	0	0	0	18
322	4-allyloxy-1,2-naphthoquinone	-480	3858.59	-623.252	143.252	-557.873	77.8733	0	0	0	0	0	0	0	0	0	0	0	0	1	26
323	4-dimethylamino-1,2-naphthoquinone	-750	3739.87	-741.975	8.02458	-676.597	73.4029	1	1	0	0	1	0	0	0	0	0	0	0	0	26
324	4-ethylamino-1,2-naphthoquinone	-759	3613.94	-867.902	108.902	-802.524	43.524	1	1	0	0	1	0	0	0	0	0	0	0	0	26
325	4-hydroxy-1,2-naphthoquinone	-410	3894.88	-586.956	176.956	-521.578	111.578	1	1	0	0	0	1	0	0	0	0	0	0	1	19
326	4-sulfonate	-433	4092.31	-389.527	43.4733	-324.148	108.852	1	1	1	0	0	0	0	0	0	0	0	0	0	21
327	4,6-disulfonate	-404	4094.84	-386.996	17.0036	-321.618	82.3819	1	1	1	0	0	0	0	0	0	0	0	0	0	24
328	4-allyloxy-1,2-anthraquinone	-458	3729.55	-752.295	294.295	-686.917	228.917	0	0	0	0	0	0	0	0	0	0	0	0	1	32
329	2-hydroxy-1,4anthraquinone	-487	3839.82	-642.023	155.023	-576.645	89.6445	1	1	0	0	0	1	0	0	0	0	0	0	1	25
330	1-methyl-7-isopropyl-9,10-phenanthrenequinone	-670	3776.6	-705.243	35.2428	-639.865	30.1354	0	0	0	0	0	0	0	0	0	0	0	0	0	36
331	2,7-dihydroxy-9,10-phenanthrenequinone	-624	3946.94	-534.905	89.0955	-469.526	154.474	1	1	0	0	0	1	0	0	0	0	0	0	1	26
332	3,3′,5,5′-tetramethyl-4,4′-diphenoquinone	-331	4194.62	-287.221	43.7794	-221.842	109.158	0	0	0	0	0	0	0	0	0	0	0	0	0	34
333	3,3′,5,5′-tetraisopropyl-4,4′-diphenoquinone	-314	3589.62	-892.221	578.221	-826.842	512.842	0	0	0	0	0	0	0	0	0	0	0	0	0	58
334	3,3′,5,5′-tetrabutyl-4,4′-diphenoquinone	-331	3722.14	-759.697	428.697	-694.319	363.319	0	0	0	0	0	0	0	0	0	0	0	0	0	70
335	xanthen-9-one	-1603	2783.38	-1698.46	95.4586	-1633.08	30.0803	0	0	0	0	0	0	0	0	0	0	0	0	0	23
336	1,4-dihydroxy-xanthen-9-one	-1500	2919.5	-1562.34	62.3393	-1496.96	3.03897	1	1	0	0	0	1	0	0	0	0	0	0	1	25
337	thiaxanthene-9-one	-1540	2815.88	-1665.96	125.956	-1600.58	60.5778	0	0	0	0	0	0	0	0	0	0	0	0	0	23
338	thioxanthenone-S-oxide	-1121	3367.15	-1114.69	6.31112	-1049.31	71.6894	0	0	0	1	0	0	0	0	0	0	0	0	0	24
339	thioxanthenone-S-dioxide	-971	3511.84	-969.999	1.00118	-904.621	66.3795	0	0	0	1	0	0	0	0	0	0	0	0	0	25
340	1.8-dihydroxy-9-anthrone	-1310	2967.62	-1514.22	204.218	-1448.84	138.839	1	1	0	0	0	1	0	0	0	0	0	0	1	27
341	10,10-dimethyl-9-anthrone	-1645	2758.45	-1723.39	78.389	-1658.01	13.0107	0	0	0	0	0	0	0	0	0	0	0	0	0	31
342	10,10-dimethyl-9-anthrone-2-sulfonate	-1687	2757.04	-1724.8	37.8017	-1659.42	27.5766	1	1	1	0	0	0	0	0	0	0	0	0	0	34
343	fluorenone	-1223	3210.41	-1271.43	48.4266	-1206.05	16.9517	0	0	0	0	0	0	1	0	0	0	0	0	0	22
344	dibenzo[a,d]cyclohepten-5-one	-1642	2733.1	-1748.74	106.744	-1683.37	41.3652	0	0	0	0	0	0	0	0	0	0	0	0	0	26
345	flavone	-1618	2814.14	-1667.7	49.6988	-1602.32	15.6794	0	0	0	0	0	0	0	0	0	0	0	0	0	27
346	benzil	-1067	3359.88	-1121.96	54.9637	-1056.59	10.4146	0	0	0	0	0	0	0	0	0	0	0	0	0	26
347	7,7,8,8-tetracyano-1,4-quinonedimethane	353	4966.71	484.865	131.865	550.244	197.244	0	0	0	0	0	0	0	0	0	0	0	0	0	20
348	alloxazine	-759	3530.59	-951.255	192.255	-885.877	126.877	1	1	0	0	0	0	0	0	0	0	0	0	0	22
349	phenazine	-1104	3312.61	-1169.23	65.2264	-1103.85	0.1519	0	0	0	0	0	0	0	0	0	0	0	0	0	22
							MAE
		-587.362	3894.48	MAE all quinones	89.5108		71.3924	140	205	13	14	53	81	3	33	6	28	5	12	127
	Notes:	y-intercept on Alll Quinones	4481.84	Min Absolute Error	0.783596			Titratable?	Non-titratable?	Sulfonate?	Thio?	Amine?	Hydroxy?	Fluorine?	Chlorine?	Iodine?	Bromine?	Nitro?	Acetoxy?	Oxy?
	Those marked in red are the ones which are not computed yet.	-343.348	4225.78	Max Absolute Error	578.221		All	89.3248	59.1459	110.265	42.0857	90.8887	95.9694	75.3844	62.5448	41.0936	61.3047	51.2617	89.8994	78.9676
	Those marked in yellow denote the beginning and end of Table2-2c /5-5c 6-6C/11	y-intercept BQ	4569.13	R	0.960067		BQ	105.384	55.654	#DIV/0!	45.8156	102.193	76.8702	104.601	60.4463	42.0024	40.1135	37.5156	26.7629	55.8575
				R^2	0.921728		NQ	80.4982	43.0762	94.9103	34.8537	109.82	90.4811	#DIV/0!	78.1965	#DIV/0!	79.3404	#DIV/0!	141.245	82.3281
		-773.991	3634.8				AQ	91.7165	54.0449	124.414	#DIV/0!	85.125	104.63	#DIV/0!	57.0599	36.5497	56.0172	60.4257	69.5788	84.1265
		y-intercept AQ	4408.79				T11	87.2898	123.487	72.9367	69.0344	58.4634	99.5149	16.9517	254.363	#DIV/0!	191.012	#DIV/0!	#DIV/0!	114.909
		-607.767	3873.36							BQ	NQ	AQ	Other
		y-intercept NQ	4481.13						MAE	62.5729	60.1458	77.9858	111.421
									Min	0.198865	0.315395	1.08608	0.1519
		-776.939	3639.52						Max	362.328	393.902	422.025	512.842
		y-intercept T11	4416.46

## Sheet: C-PCM-QQ.
Molecule Index	Molecule Name	Experimental Redox Q/Q.- E(mV)	Computed Redox Q/Q.-E(mV)	All fit	Abs Error on all	Fit (indiv)	abs error	Titratable?	Non-titratable	Sulfonate?	Thio?	Amine?	Hydroxy?	Fluorine?	Chlorine?	Iodine?	Bromine?	Nitro?	Acetoxy?	Oxy?	Size
0	cyano-1,4-benzoquinone	10	4660.58	172.56	162.56	89.9374	79.9374	0	0	0	0	0	0	0	0	0	0	0	0	0	13
1	2,3-dicyano-1,4-benzoquinone	403	5106.64	618.616	215.616	535.993	132.993	0	0	0	0	0	0	0	0	0	0	0	0	0	14
2	2,3-dicyano-5,6-dichloro-1,4-benzoquinone	597	5336.08	848.06	251.06	765.437	168.437	0	0	0	0	0	0	0	1	0	0	0	0	0	14
3	chloro-1,4-benzoquinone	-212	4414.12	-73.8952	138.105	-156.518	55.4818	0	0	0	0	0	0	0	1	0	0	0	0	0	12
4	2-bromo-5-t-butyl-1,4-benzoquinone	-309	4266.02	-222.004	86.9959	-304.627	4.37287	0	0	0	0	0	0	0	0	0	1	0	0	0	24
5	2-bromo-6-methyl-1,4-benzoquinone	-284	4317.78	-170.242	113.758	-252.865	31.1346	0	0	0	0	0	0	0	0	0	1	0	0	0	15
6	2-iodo-6-isopropyl-1,4-benzoquinone	-402	4297.87	-190.147	211.853	-272.77	129.23	0	0	0	0	0	0	0	0	1	0	0	0	0	21
7	2-iodo-3-methyl-6-isopropyl-1,4-benzoquinone	-398	4165.56	-322.464	75.5364	-405.087	7.08658	0	0	0	0	0	0	0	0	1	0	0	0	0	24
8	2-chloro-6-bromo-1,4-benzoquinone	-44	4575.82	87.7986	131.799	5.17561	49.1756	0	0	0	0	0	0	0	1	0	1	0	0	0	12
9	2,3-dichloro-1,4-benzoquinone	-108	4529.82	41.8028	149.803	-40.8202	67.1798	0	0	0	0	0	0	0	1	0	0	0	0	0	12
10	2,5-dichloro-1,4-benzoquinone	-84	4569.53	81.5111	165.511	-1.11188	82.8881	0	0	0	0	0	0	0	1	0	0	0	0	0	12
11	2,6-dichloro-1,4-benzoquinone	-53	4576.76	88.7408	141.741	6.11779	59.1178	0	0	0	0	0	0	0	1	0	0	0	0	0	12
12	2,6-dibromo-1,4-benzoquinone	-45	4574.58	86.5561	131.556	3.93308	48.9331	0	0	0	0	0	0	0	0	0	1	0	0	0	12
13	2,6-diiodo-1,4-benzoquinone	-75	4560.08	72.0638	147.064	-10.5592	64.4408	0	0	0	0	0	0	0	0	1	0	0	0	0	12
14	2,3-dichloro-5-t-butyl-1,4-benzoquinone	-195	4376.3	-111.72	83.2798	-194.343	0.656794	0	0	0	0	0	0	0	1	0	0	0	0	0	24
15	2,3-dibromo-5-t-butyl-1,4-benzoquinone	-208	4367.49	-120.529	87.471	-203.152	4.848	0	0	0	0	0	0	0	0	0	1	0	0	0	24
16	2,3-diiodo-5-t-butyl-1,4-benzoquinone	-234	4341.08	-146.936	87.0639	-229.559	4.44087	0	0	0	0	0	0	0	0	1	0	0	0	0	24
17	2,6-dichloro-3,5-dimethyl-1,4-benzoquinone	-292	4273.4	-214.616	77.3845	-297.238	5.2385	0	0	0	0	0	0	0	1	0	0	0	0	0	18
18	2,5-dichloro-3,6-di-t-butyl-1,4-benzoquinone	-447	3999.91	-488.107	41.107	-570.73	123.73	0	0	0	0	0	0	0	1	0	0	0	0	0	36
19	2,5-dibromo-3-methyl-6-isopropyl-1,4-benzoquinone	-267	4299.6	-188.42	78.5803	-271.043	4.04267	0	0	0	0	0	0	0	0	0	1	0	0	0	24
20	2,5-dibromo-3,6-diisopropyl-1,4-benzoquinone	-254	4247.31	-240.706	13.2943	-323.329	69.3287	0	0	0	0	0	0	0	0	0	1	0	0	0	30
21	2,5-dibromo-3,6-diphenyl-1,4-benzoquinone	-133	4439.71	-48.3149	84.6851	-130.938	2.06213	0	0	0	0	0	0	0	0	0	1	0	0	0	32
22	2,5-dichloro-3,6-dimethoxy-1,4-benzoquinone	-182	4327.6	-160.424	21.5755	-243.047	61.0475	0	0	0	0	0	0	0	1	0	0	0	0	1	20
23	2,6-dibromo-3,5-dimethoxy-1,4-benzoquinone	-191	4397.03	-90.9916	100.008	-173.615	17.3854	0	0	0	0	0	0	0	0	0	1	0	0	1	20
24	2,5-dibromo-3,6-diamino-1,4-benzoquinone	-721	3786.38	-701.641	19.3591	-784.264	63.2639	1	1	0	0	1	0	0	0	0	1	0	0	0	16
25	2,5-dibromo-3,6-di(cyclohexylamino)-1,4-benzoquinone	-687	3663.89	-824.125	137.125	-906.748	219.748	1	1	0	0	1	0	0	0	0	1	0	0	0	48
26	trichloro-1,4-benzoquinone	40	4677.75	189.729	149.729	107.106	67.1056	0	0	0	0	0	0	0	1	0	0	0	0	0	12
27	tribromo-hexyl-1,4-benzoquinone	-39	4540.04	52.0205	91.0205	-30.6025	8.39752	0	0	0	0	0	0	0	0	0	1	0	0	0	30
28	tetrafluoro-1,4-benzoquinone	118	4838.97	350.945	232.945	268.322	150.322	0	0	0	0	0	0	1	0	0	0	0	0	0	12
29	tetrachloro-1,4-benzoquinone	103	4774.52	286.497	183.497	203.874	100.874	0	0	0	0	0	0	0	1	0	0	0	0	0	12
30	tetrabromo-1,4-benzoquinone	104	4752.92	264.901	160.901	182.278	78.2781	0	0	0	0	0	0	0	0	0	1	0	0	0	12
31	tetraiodo-1,4-benzoquinone	43	4668.07	180.054	137.054	97.4308	54.4308	0	0	0	0	0	0	0	0	1	0	0	0	0	12
32	methyl-1,4-benzoquinone	-466	4139.53	-348.487	117.513	-431.11	34.8896	0	0	0	0	0	0	0	0	0	0	0	0	0	15
33	t-butyl-1,4-benzoquinone	-508	4090.14	-397.885	110.115	-480.508	27.4921	0	0	0	0	0	0	0	0	0	0	0	0	0	24
34	2-methyl-5-isopropyl-1,4-benzoquinone	-585	4010.33	-477.694	107.306	-560.317	24.6826	0	0	0	0	0	0	0	0	0	0	0	0	0	24
35	2-methyl-5-isopropyl-3,6-dinitro-1,4-benzoquinone	199	4778.34	290.32	91.3198	207.697	8.69682	0	0	0	0	0	0	0	0	0	0	1	0	0	28
36	2-methyl-3-cumyl-1,4-benzoquinone	-597	4095.74	-392.278	204.722	-474.901	122.099	0	0	0	0	0	0	0	0	0	0	0	0	0	37
37	2,3-dimethyl-1,4-benzoquinone	-543	4006.98	-481.041	61.9589	-563.664	20.6641	0	0	0	0	0	0	0	0	0	0	0	0	0	18
38	2,5-dimethyl-1,4-benzoquinone	-551	4035.95	-452.067	98.933	-534.69	16.31	0	0	0	0	0	0	0	0	0	0	0	0	0	18
39	2,6-dimethyl-1,4-benzoquinone	-547	4041.66	-446.362	100.638	-528.985	18.015	0	0	0	0	0	0	0	0	0	0	0	0	0	18
40	2,3-dimethyl-5-prenyl-1,4-benzoquinone	-640	3880.7	-607.323	32.6773	-689.946	49.9457	0	0	0	0	0	0	0	0	0	0	0	0	0	31
41	2,3-dimethyl-5-nanoprenyl-1,4-benzoquinone	-619	3863.53	-624.494	5.49356	-707.117	88.1166	0	0	0	0	0	0	0	0	0	0	0	0	0	135
42	2,3-dimethyl-5-(1'-acetoxy)ethyl-1,4-benzoquinone	-518	4010.78	-477.238	40.7623	-559.861	41.8607	0	0	0	0	0	0	0	0	0	0	0	1	1	30
43	2,3-dimethyl-5,6-diisopropyl-1,4-benzoquinone	-685	3738.87	-749.148	64.1476	-831.771	146.771	0	0	0	0	0	0	0	0	0	0	0	0	0	36
44	2,3-dimethyl-5,6-methylenedioxy-1,4-benzoquinone	-457	4088.13	-399.891	57.1094	-482.514	25.5136	0	0	0	0	0	0	0	0	0	0	0	0	1	21
45	2,5-di-t-butyl-1,4-benzoquinone	-581	3941.95	-546.069	34.9312	-628.692	47.6918	0	0	0	0	0	0	0	0	0	0	0	0	0	36
46	2,6-di-t-butyl-1,4-benzoquinone	-590	3924.23	-563.793	26.2072	-646.416	56.4158	0	0	0	0	0	0	0	0	0	0	0	0	0	36
47	2,6-di-isopropyl-1,4-benzoquinone	-555	3990.8	-497.221	57.7787	-579.844	24.8443	0	0	0	0	0	0	0	0	0	0	0	0	0	30
48	2,5-di-isooctyl-1,4-benzoquinone	-649	3989.11	-498.912	150.088	-581.535	67.4649	0	0	0	0	0	0	0	0	0	0	0	0	0	60
49	trimethyl-1,4-benzoquinone	-632	3901.33	-586.687	45.3127	-669.31	37.3103	0	0	0	0	0	0	0	0	0	0	0	0	0	21
50	trimethyl-phytyl-1,4-benzoquinone	-738	3786.71	-701.306	36.6936	-783.929	45.9294	0	0	0	0	0	0	0	0	0	0	0	0	0	79
51	trimethyl-propanoic	-500	4026.51	-461.508	38.4917	-544.131	44.1313	0	0	0	0	0	0	0	0	0	0	0	0	0	30
52	trimethyl-(2-carboxyethylthio)-1,4-benzoquinone	-471	3993.27	-494.753	23.753	-577.376	106.376	1	1	0	1	0	0	0	0	0	0	0	0	1	31
53	tetramethyl-1,4-benzoquinone	-751	3768.83	-719.188	31.8124	-801.811	50.8106	0	0	0	0	0	0	0	0	0	0	0	0	0	24
54	tetraisopropyl-1,4-benzoquinone	-810	3679.61	-808.406	1.59399	-891.029	81.029	0	0	0	0	0	0	0	0	0	0	0	0	0	48
55	octamethyl-1,4,5,8-tetrahydroanthraquinone-1,4-benzoquinone	-682	3799.02	-689.005	7.00463	-771.628	89.6276	0	0	0	0	0	0	0	0	0	0	0	0	0	52
56	acetyl-1,4-benzoquinone	-178	4385.33	-102.687	75.3132	-185.31	7.30978	0	0	0	0	0	0	0	0	0	0	0	0	0	17
57	2-acetyl-3-methyl-1,4-benzoquinone	-349	4189.58	-298.439	50.5606	-381.062	32.0624	0	0	0	0	0	0	0	0	0	0	0	0	0	20
58	2-acetyl-5-methyl-1,4-benzoquinone	-234	4299.6	-188.424	45.5764	-271.047	37.0465	0	0	0	0	0	0	0	0	0	0	0	0	0	20
59	2-acetyl-6-methyl-1,4-benzoquinone	-254	4283.05	-204.966	49.0338	-287.589	33.5892	0	0	0	0	0	0	0	0	0	0	0	0	0	20
60	2-acetyl-3-chloro-1,4-benzoquinone	-107	4492.54	4.51954	111.52	-78.1035	28.8965	0	0	0	0	0	0	0	1	0	0	0	0	0	17
61	pivaloyl-1,4-benzoquinone	-286	4288.66	-199.362	86.6381	-281.985	4.01513	0	0	0	0	0	0	0	0	0	0	0	0	0	26
62	phenyl-1,4-benzoquinone	-392	4188.78	-299.238	92.7617	-381.861	10.1387	0	0	0	0	0	0	0	0	0	0	0	0	0	22
63	2,3-diphenyl-1,4-benzoquinone	-437	4129.87	-358.153	78.8468	-440.776	3.77618	0	0	0	0	0	0	0	0	0	0	0	0	0	32
64	2,5-diphenyl-1,4-benzoquinone	-378	4148.91	-339.107	38.8931	-421.73	43.7299	0	0	0	0	0	0	0	0	0	0	0	0	0	32
65	phenoxymethyl-1,4-benzoquinone	-372	4224.19	-263.834	108.166	-346.457	25.5433	0	0	0	0	0	0	0	0	0	0	0	0	1	26
66	phenylsulfonyl-1,4-benzoquinone	-40	4597.64	109.62	149.62	26.9972	66.9972	0	0	0	0	0	0	0	0	0	0	0	0	0	25
67	2-phenylsulfonyl-3-acetyl-1,4-benzoquinone	-50	4671.24	183.218	233.218	100.595	150.595	0	0	0	0	0	0	0	0	0	0	0	0	0	30
68	2-phenylsulfonyl-3-pivaloyl-1,4-benzoquinone	-41	4627.43	139.41	180.41	56.7875	97.7875	0	0	0	0	0	0	0	0	0	0	0	0	0	39
69	2-phenylsulfonyl-3-benzoyl-1,4-benzoquinone	-58	4682.2	194.184	252.184	111.561	169.561	0	0	0	0	0	0	0	0	0	0	0	0	0	37
70	2-phenylsulfonyl-5,6-dimethyl-1,4-benzoquinone	-147	4364.48	-123.544	23.4558	-206.167	59.1672	0	0	0	0	0	0	0	0	0	0	0	0	0	31
71	phenylsulfonyl-trimethyl-1,4-benzoquinone	-318	4214.74	-273.284	44.7157	-355.907	37.9073	0	0	0	0	0	0	0	0	0	0	0	0	0	34
72	2,5-diphenylsulfonyl-1,4-benzoquinone	248	4893.98	405.965	157.965	323.342	75.3415	0	0	0	0	0	0	0	0	0	0	0	0	0	38
73	2,5-diphenylsulfonyl-3,6-dimethyl-1,4-benzoquinone	-4	4601.05	113.026	117.026	30.4025	34.4025	0	0	0	0	0	0	0	0	0	0	0	0	0	44
74	2,6-diphenylsulfonyl-3,5-dimethyl-1,4-benzoquinone	-17	4641.34	153.319	170.319	70.6959	87.6959	0	0	0	0	0	0	0	0	0	0	0	0	0	44
75	trifluoromethyl-1,4-benzoquinone	-95	4548.85	60.8261	155.826	-21.7969	73.2031	0	0	0	0	0	0	1	0	0	0	0	0	0	15
76	benzoyl-1,4-benzoquinone	-223	4354.77	-133.249	89.7505	-215.872	7.12754	0	0	0	0	0	0	0	0	0	0	0	0	0	24
77	(2′-methyl)benzoyl-1,4-benzoquinone	-207	4445.61	-42.412	164.588	-125.035	81.965	0	0	0	0	0	0	0	0	0	0	0	0	0	27
78	(2′,6′-dimethyl)benzoyl-1,4-benzoquinone	-147	4537.61	49.5855	196.586	-33.0375	113.963	0	0	0	0	0	0	0	0	0	0	0	0	0	30
79	2-benzoyl-3-methyl-1,4-benzoquinone	-331	4201.96	-286.057	44.9433	-368.68	37.6797	0	0	0	0	0	0	0	0	0	0	0	0	0	27
80	2-benzoyl-5-methyl-1,4-benzoquinone	-293	4265.8	-222.222	70.7784	-304.845	11.8446	0	0	0	0	0	0	0	0	0	0	0	0	0	27
81	2-(2′-methyl)benzoyl-3-methyl-1,4-benzoquinone	-360	4203.49	-284.531	75.4694	-367.154	7.15359	0	0	0	0	0	0	0	0	0	0	0	0	0	30
82	methoxy-1,4-benzoquinone	-509	3957.97	-530.053	21.0527	-612.676	103.676	0	0	0	0	0	0	0	0	0	0	0	0	1	16
83	2-methoxy-3-methyl-1,4-benzoquinone	-508	4098.02	-389.997	118.003	-472.62	35.3801	0	0	0	0	0	0	0	0	0	0	0	0	1	19
84	2,3-dimethoxy-1,4-benzoquinone	-458	4156.94	-331.075	126.925	-413.698	44.3017	0	0	0	0	0	0	0	0	0	0	0	0	1	20
85	2,5-dimethoxy-1,4-benzoquinone	-670	3968.17	-519.85	150.15	-602.473	67.5272	0	0	0	0	0	0	0	0	0	0	0	0	1	20
86	2,6-dimethoxy-1,4-benzoquinone	-628	4132.05	-355.966	272.034	-438.589	189.411	0	0	0	0	0	0	0	0	0	0	0	0	1	20
87	2,3-dimethoxy-5-methyl-1,4-benzoquinone	-539	4058.38	-429.642	109.358	-512.265	26.7349	0	0	0	0	0	0	0	0	0	0	0	0	1	23
88	2,3-dimethoxy-5,6-dibromo-1,4-benzoquinone	-212	4391.59	-96.432	115.568	-179.055	32.9451	0	0	0	0	0	0	0	0	0	1	0	0	1	20
89	2,3-dimethoxy-5,6-dimethyl-1,4-benzoquinone	-645	3872.98	-615.044	29.9562	-697.667	52.6668	0	0	0	0	0	0	0	0	0	0	0	0	1	26
90	2,3-dimethoxy-5-methyl-6-decyl-1,4-benzoquinone	-622	3868.32	-619.702	2.2982	-702.325	80.3248	0	0	0	0	0	0	0	0	0	0	0	0	1	53
91	2,3-dimethoxy-5-methyl-6-prenyl-1,4-benzoquinone	-611	3902.33	-585.694	25.3056	-668.317	57.3174	0	0	0	0	0	0	0	0	0	0	0	0	1	36
92	2,3-dimethoxy-5-methyl-6-triprenyl-1,4-benzoquinone	-611	3879.41	-608.609	2.39075	-691.232	80.2322	0	0	0	0	0	0	0	0	0	0	0	0	1	62
93	2,3-dimethoxy-5-methyl-6-decaprenyl-1,4-benzoquinone	-602	3889.01	-599.01	2.98986	-681.633	79.6331	0	0	0	0	0	0	0	0	0	0	0	0	1	153
95	(1′-hydroxyethyl)-1,4-benzoquinone	-441	4285.96	-202.061	238.939	-284.684	156.316	1	1	0	0	0	1	0	0	0	0	0	0	1	19
96	methoxycarbonyl-1,4-benzoquinone	-196	4417.21	-70.8108	125.189	-153.434	42.5662	0	0	0	0	0	0	0	0	0	0	0	0	1	18
97	2-methoxycarbonyl-3-phenylsulfonyl-1,4-benzoquinone	100	4709.88	221.857	121.857	139.234	39.2344	0	0	0	0	0	0	0	0	0	0	0	0	1	31
98	2,5-dimethoxycarbonyl-1,4-benzoquinone	-32	4580.27	92.248	124.248	9.62497	41.625	0	0	0	0	0	0	0	0	0	0	0	0	1	24
99	(2′-nitro)phenyl-1,4-benzoquinone	-311	4282.61	-205.409	105.591	-288.032	22.9679	0	0	0	0	0	0	0	0	0	0	1	0	0	24
100	2,5-diethylamino-1,4-benzoquinone	-1077	3316	-1172.02	95.0214	-1254.64	177.644	1	1	0	0	1	0	0	0	0	0	0	0	0	28
101	2,5-di[(2′-methyl)methylaminocarbonyl-methylamino]-3,6-dichloro-1,4-benzoquinone	-648	3856.77	-631.249	16.7513	-713.872	65.8717	1	1	0	0	1	0	0	1	0	0	0	0	0	42
102	phenylthio-1,4-benzoquinone	-365	4183.48	-304.537	60.4627	-387.16	22.1603	0	0	0	1	0	0	0	0	0	0	0	0	0	23
103	2-isopropylthio-5-t-butyl-1,4-benzoquinone	-524	4101.68	-386.338	137.662	-468.961	55.0395	0	0	0	1	0	0	0	0	0	0	0	0	0	34
104	2-isopropylamino-6-t-butyl-1,4-benzoquinone	-776	3720.43	-767.585	8.4149	-850.208	74.2081	1	1	0	0	1	0	0	0	0	0	0	0	0	35
105	2-t-butylamino-5-t-butyl-1,4-benzoquinone	-740	3690.26	-797.763	57.7629	-880.386	140.386	1	1	0	0	1	0	0	0	0	0	0	0	0	38
106	2-t-butylamino-6-t-butyl-1,4-benzoquinone	-746	3701.85	-786.169	40.1688	-868.792	122.792	1	1	0	0	1	0	0	0	0	0	0	0	0	38
107	2,5-di-t-butylamino-1,4-benzoquinone	-1076	3281.53	-1206.49	130.488	-1289.11	213.111	1	1	0	0	1	0	0	0	0	0	0	0	0	40
108	2-hydroxy-3-methyl-1,4-benzoquinone	-390	4160.53	-327.487	62.5129	-410.11	20.1101	1	1	0	0	0	1	0	0	0	0	0	0	1	16
109	2-hydroxy-3-methyl-5,6-dibromo-1,4-benzoquinone	-156	4419.19	-68.8306	87.1694	-151.454	4.54646	1	1	0	0	0	1	0	0	0	1	0	0	1	16
110	2-hydroxy-3,6-dimethyl-5-undecyl-1,4-benzoquinone	-534	3910.35	-577.669	43.6689	-660.292	126.292	1	1	0	0	0	1	0	0	0	0	0	0	1	52
111	2,5-dihydroxy-1,4-benzoquinone	-382	4111.5	-376.525	5.47519	-459.148	77.1478	1	1	0	0	0	1	0	0	0	0	0	0	1	14
112	2,5-dihydroxy-3,6-dichloro-1,4-benzoquinone	-144	4436.25	-51.7728	92.2272	-134.396	9.60416	1	1	0	0	0	1	0	1	0	0	0	0	1	14
113	2,5-dipiperidino-1,4-benzoquinone	-905	3342.49	-1145.53	240.532	-1228.15	323.155	1	1	0	0	0	0	0	0	0	0	0	0	0	42
114	3’indolyl-1,4-benzoquinone	-475	4120.69	-367.333	107.667	-449.956	25.0437	0	0	0	0	0	0	0	0	0	0	0	0	0	26
115	2-chloro-3-methoxycarbonyl-1,4-benzoquinone	-60	4546.91	58.8934	118.893	-23.7296	36.2704	0	0	0	0	0	0	0	1	0	0	0	0	1	18
117	1-chloro-9,10-anthraquinone	-746	3726.82	-761.201	15.2008	-687.93	58.0698	0	0	0	0	0	0	0	1	0	0	0	0	0	24
118	2-chloro-9,10-anthraquinone	-732	3765.18	-722.845	9.15535	-649.574	82.426	0	0	0	0	0	0	0	1	0	0	0	0	0	24
119	2-iodo-9,10-anthraquinone	-700	3769.64	-718.381	18.3807	-645.11	54.89	0	0	0	0	0	0	0	0	1	0	0	0	0	24
120	2-bromo-3-methyl-9,10-anthraquinone	-764	3717.14	-770.879	6.87928	-697.609	66.3914	0	0	0	0	0	0	0	0	0	1	0	0	0	27
121	1,5-dichloro-9,10-anthraquinone	-719	3783.36	-704.663	14.3369	-631.392	87.6076	0	0	0	0	0	0	0	1	0	0	0	0	0	24
122	1,8-dichloro-9,10-anthraquinone	-717	3764.01	-724.009	7.00915	-650.738	66.2615	0	0	0	0	0	0	0	1	0	0	0	0	0	24
123	1-methyl-9,10-anthraquinone	-867	3593.68	-894.342	27.3421	-821.071	45.9286	0	0	0	0	0	0	0	0	0	0	0	0	0	27
124	2-methyl-9,10-anthraquinone	-853	3607.01	-881.006	28.006	-807.735	45.2647	0	0	0	0	0	0	0	0	0	0	0	0	0	27
125	2-ethyl-9,10-anthraquinone	-849	3626.85	-861.173	12.1726	-787.902	61.098	0	0	0	0	0	0	0	0	0	0	0	0	0	30
126	2-t-butyl-9,10-anthraquinone	-852	3630.36	-857.663	5.66278	-784.392	67.6079	0	0	0	0	0	0	0	0	0	0	0	0	0	36
127	1,4-dimethyl-9,10-anthraquinone	-944	3474.89	-1013.13	69.1346	-939.864	4.13609	0	0	0	0	0	0	0	0	0	0	0	0	0	30
128	1,8-dimethyl-9,10-anthraquinone	-964	3504.14	-983.884	19.8843	-910.614	53.3864	0	0	0	0	0	0	0	0	0	0	0	0	0	30
129	2,3-dimethyl-9,10-anthraquinone	-885	3591.18	-896.838	11.8382	-823.568	61.4324	0	0	0	0	0	0	0	0	0	0	0	0	0	30
130	2,7-dimethyl-9,10-anthraquinone	-897	3542.63	-945.395	48.3948	-872.124	24.8759	0	0	0	0	0	0	0	0	0	0	0	0	0	30
131	1,3,5,7-tetramethyl-9,10-anthraquinone	-1009	3366.02	-1122	113	-1048.73	39.7296	0	0	0	0	0	0	0	0	0	0	0	0	0	36
132	2,3,6,7-tetramethyl-9,10-anthraquinone	-961	3507.83	-980.194	19.1938	-906.923	54.0768	0	0	0	0	0	0	0	0	0	0	0	0	0	36
133	benz[a]-9,10-anthraquinone	-672	3777.19	-710.827	38.8267	-637.556	34.4439	0	0	0	0	0	0	0	0	0	0	0	0	0	30
134	(2-methylbenz[a])-3-methyl-9,10-anthraquinone	-761	3714.44	-773.584	12.5837	-700.313	60.687	0	0	0	0	0	0	0	0	0	0	0	0	0	36
135	benz[b]-1-chloro-9,10-anthraquinone	-873	3584.65	-903.367	30.3673	-830.097	42.9033	0	0	0	0	0	0	0	1	0	0	0	0	0	30
136	dibenz[b,e]-9,10-anthraquinone	-1036	3436.12	-1051.9	15.8972	-978.627	57.3735	0	0	0	0	0	0	0	0	0	0	0	0	0	36
137	1-methoxy-9,10-anthraquinone	-900	3590.15	-897.874	2.12594	-824.603	75.3966	0	0	0	0	0	0	0	0	0	0	0	0	1	28
138	2-methoxy-9,10-anthraquinone	-870	3628.02	-860.002	9.99832	-786.731	83.269	0	0	0	0	0	0	0	0	0	0	0	0	1	28
139	1,4-dimethoxy-9,10-anthraquinone	-952	3522.42	-965.6	13.6	-892.329	59.6707	0	0	0	0	0	0	0	0	0	0	0	0	1	32
140	1,5-dimethoxy-9,10-anthraquinone	-956	3493.1	-994.918	38.9175	-921.647	34.3531	0	0	0	0	0	0	0	0	0	0	0	0	1	32
141	2,6-dimethoxy-9,10-anthraquinone	-904	3525.9	-962.122	58.122	-888.851	15.1487	0	0	0	0	0	0	0	0	0	0	0	0	1	32
142	2,7-dimethoxy-9,10-anthraquinone	-874	3547.3	-940.72	66.7202	-867.45	6.55041	0	0	0	0	0	0	0	0	0	0	0	0	1	32
143	1-acetoxy-9,10-anthraquinone	-772	3700.64	-787.377	15.3772	-714.107	57.8935	0	0	0	0	0	0	0	0	0	0	0	1	1	30
144	2-acetoxy-9,10-anthraquinone	-768	3745.94	-742.082	25.9184	-668.811	99.1891	0	0	0	0	0	0	0	0	0	0	0	1	1	30
145	1,4-diacetoxy-9,10-anthraquinone	-728	3719.3	-768.725	40.7247	-695.454	32.546	0	0	0	0	0	0	0	0	0	0	0	1	1	36
146	1,8-diacetoxy-9,10-anthraquinone	-723	3721.46	-766.564	43.5644	-693.294	29.7062	0	0	0	0	0	0	0	0	0	0	0	1	1	36
147	2,6-diacetoxy-9,10-anthraquinone	-742	3814.24	-673.777	68.2226	-600.507	141.493	0	0	0	0	0	0	0	0	0	0	0	1	1	36
148	2,7-diacetoxy-9,10-anthraquinone	-726	3814.79	-673.229	52.7707	-599.959	126.041	0	0	0	0	0	0	0	0	0	0	0	1	1	36
149	1-(2-methoxy-phenoxy)-9,10-anthraquinone	-799	3614.05	-873.974	74.9738	-800.703	1.70312	0	0	0	0	0	0	0	0	0	0	0	0	1	39
150	1-amino-9,10-anthraquinone	-942	3505.68	-982.343	40.3428	-909.072	32.9279	1	1	0	0	1	0	0	0	0	0	0	0	0	26
151	2-amino-9,10-anthraquinone	-1019	3517.03	-970.989	48.0115	-897.718	121.282	1	1	0	0	1	0	0	0	0	0	0	0	0	26
152	1-amino-5-chloro-9,10-anthraquinone	-866	3548.44	-939.578	73.5775	-866.307	0.306859	1	1	0	0	1	0	0	1	0	0	0	0	0	26
153	1-amino-8-chloro-9,10-anthraquinone	-865	3571	-917.025	52.0248	-843.754	21.2458	1	1	0	0	1	0	0	1	0	0	0	0	0	26
154	1-amino-2-methyl-9,10-anthraquinone	-971	3466.15	-1021.87	50.8727	-948.602	22.398	1	1	0	0	1	0	0	0	0	0	0	0	0	29
155	1-amino-5-methoxy-9,10-anthraquinone	-983	3394.42	-1093.6	110.605	-1020.33	37.3341	1	1	0	0	1	0	0	0	0	0	0	0	1	30
156	1-amino-4-methylamino-9,10-anthraquinone	-1070	3323.29	-1164.73	94.7287	-1091.46	21.4581	1	1	0	0	1	0	0	0	0	0	0	0	0	31
157	1-amino-2-sulfonate-9,10-anthraquinone	-487	3623.74	-864.275	377.275	-791.005	304.005	1	1	1	0	1	0	0	0	0	0	0	0	0	29
158	1-amino-6,7-dichloro-9,10-anthraquinone	-772	3664.86	-823.159	51.1593	-749.889	22.1113	1	1	0	0	1	0	0	1	0	0	0	0	0	26
159	1-amino-2,4-dibromo-9,10-anthraquinone	-754	3700.35	-787.673	33.6728	-714.402	39.5979	1	1	0	0	1	0	0	0	0	1	0	0	0	26
160	2-amino-1-chloro-3-bromo-9,10-anthraquinone	-869	3627.9	-860.12	8.88023	-786.849	82.1509	1	1	0	0	1	0	0	1	0	1	0	0	0	26
161	2-amino-1-bromo-3-chloro-9,10-anthraquinone	-872	3622.81	-865.205	6.79468	-791.935	80.0653	1	1	0	0	1	0	0	1	0	1	0	0	0	26
162	1-amino-4-chloro-2-methyl-9,10-anthraquinone	-930	3515.4	-972.618	42.6179	-899.347	30.6527	1	1	0	0	1	0	0	1	0	0	0	0	0	29
163	1-amino-4-bromo-2-sulfonate-9,10-anthraquinone	-835	3675.12	-812.9	22.0998	-739.63	95.3705	1	1	1	0	1	0	0	0	0	1	0	0	0	29
165	1,2-diamino-9,10-anthraquinone	-1156	3349.09	-1138.93	17.0734	-1065.66	90.344	1	1	0	0	1	0	0	0	0	0	0	0	0	28
166	1,4-diamino-9,10-anthraquinone	-1112	3296.96	-1191.06	79.0554	-1117.78	5.78476	1	1	0	0	1	0	0	0	0	0	0	0	0	28
167	1,5-diamino-9,10-anthraquinone	-1031	3311.91	-1176.11	145.113	-1102.84	71.8427	1	1	0	0	1	0	0	0	0	0	0	0	0	28
168	2,6-diamino-9,10-anthraquinone	-1219	3344.6	-1143.42	75.581	-1070.15	148.852	1	1	0	0	1	0	0	0	0	0	0	0	0	28
169	1,4,5,8-tetraamino-9,10-anthraquinone	-1321	3097.16	-1390.86	69.8635	-1317.59	3.40715	1	1	0	0	1	0	0	0	0	0	0	0	0	32
170	1-methylamino-9,10-anthraquinone	-899	3577.1	-910.923	11.9235	-837.653	61.3472	1	1	0	0	1	0	0	0	0	0	0	0	0	29
171	1-methylamino-4(2-hydroxyethylamino)-9,10-anthraquinone	-1009	3337.59	-1150.43	141.426	-1077.16	68.1553	1	1	0	0	1	1	0	0	0	0	0	0	1	38
172	1,4-dimethylamino-9,10-anthraquinone	-1010	3340.62	-1147.4	137.402	-1074.13	64.1312	1	1	0	0	1	0	0	0	0	0	0	0	0	34
173	1,4-diisopropylamino-9,10-anthraquinone	-1040	3307.88	-1180.14	140.137	-1106.87	66.8662	1	1	0	0	1	0	0	0	0	0	0	0	0	46
174	1-nitro-9,10-anthraquinone	-581	3917.51	-570.51	10.4905	-497.239	83.7611	0	0	0	0	0	0	0	0	0	0	1	0	0	26
175	1-nitro-2-methyl-9,10-anthraquinone	-615	3845.24	-642.778	27.7776	-569.507	45.493	0	0	0	0	0	0	0	0	0	0	1	0	0	29
176	1-nitro-5,8-diamino-9,10-anthraquinone	-929	3468.88	-1019.14	90.1446	-945.874	16.8739	1	1	0	0	1	0	0	0	0	0	1	0	0	30
177	1-hydroxy-9,10-anthraquinone	-632	3785.99	-702.028	70.0283	-628.758	3.2424	1	1	0	0	0	1	0	0	0	0	0	0	1	25
178	2-hydroxy-9,10-anthraquinone	-814	3631.12	-856.902	42.902	-783.631	30.3686	1	1	0	0	0	1	0	0	0	0	0	0	1	25
179	1-hydroxy-4-methoxy-9,10-anthraquinone	-720	3689.77	-798.25	78.2497	-724.979	4.97904	1	1	0	0	0	1	0	0	0	0	0	0	1	29
180	1-hydroxy-4-acetoxy-9,10-anthraquinone	-606	3816.09	-671.933	65.9327	-598.662	7.33797	1	1	0	0	0	1	0	0	0	0	0	1	1	31
181	1-hydroxy-4-amino-9,10-anthraquinone	-845	3421.45	-1066.57	221.571	-993.3	148.3	1	1	0	0	1	1	0	0	0	0	0	0	1	27
182	1-hydroxy-4(p-toluidino)-9,10-anthraquinone	-679	3478.94	-1009.08	330.082	-935.811	256.811	1	1	0	0	0	1	0	0	0	0	0	0	1	40
183	1-hydroxy-3-bromo-4-amino-9,10-anthraquinone	-682	3699.44	-788.576	106.576	-715.305	33.305	1	1	0	0	1	1	0	0	0	1	0	0	1	27
184	1,2-dihydroxy-9,10-anthraquinone	-683	3736.47	-751.55	68.5501	-678.28	4.7205	1	1	0	0	0	1	0	0	0	0	0	0	1	26
185	1,4-dihydroxy-9,10-anthraquinone	-558	3834.09	-653.933	95.9333	-580.663	22.6627	1	1	0	0	0	1	0	0	0	0	0	0	1	26
186	1,5-dihydroxy-9,10-anthraquinone	-492	3722.35	-765.67	273.67	-692.4	200.4	1	1	0	0	0	1	0	0	0	0	0	0	1	26
187	1,8-dihydroxy-9,10-anthraquinone	-521	3734.85	-753.173	232.173	-679.902	158.902	1	1	0	0	0	1	0	0	0	0	0	0	1	26
188	2,6-dihydroxy-9,10-anthraquinone	-879	3576.87	-911.152	32.1524	-837.882	41.1182	1	1	0	0	0	1	0	0	0	0	0	0	1	26
189	2,7-dihydroxy-9,10-anthraquinone	-862	3596.19	-891.828	29.8282	-818.558	43.4424	1	1	0	0	0	1	0	0	0	0	0	0	1	26
190	1,2-dihydroxy3-sulfonate-9,10-anthraquinone	-717	3525.99	-962.033	245.033	-888.762	171.762	1	1	1	0	0	1	0	0	0	0	0	0	1	29
191	1,4-dihydroxy-5-methoxy-9,10-anthraquinone	-614	3767.48	-720.544	106.544	-647.273	33.2735	1	1	0	0	0	1	0	0	0	0	0	0	1	30
192	Adriamycin	-665	3578.49	-909.535	244.535	-836.264	171.264	1	1	0	0	1	1	0	0	0	0	0	0	0	68
193	Cerubidine	-638	3478.84	-1009.18	371.182	-935.912	297.912	1	1	0	0	1	1	0	0	0	0	0	0	0	67
194	1,4-dihydroxy-2-sulfonate-9,10-anthraquinone	-562	3885.4	-602.625	40.6249	-529.354	32.6457	1	1	1	0	0	1	0	0	0	0	0	0	1	29
195	1,4-diydroxy-2-methylsulfonate-9,10-anthraquinone	-248	4120.03	-367.987	119.987	-294.716	46.7164	1	1	0	0	0	0	0	0	0	0	0	0	1	33
196	1,8-dihydroxy-3-methyl-9,10-anthraquinone	-559	3793.97	-694.051	135.051	-620.78	61.7803	1	1	0	0	0	1	0	0	0	0	0	0	1	29
197	1,4-dihydroxy-2,3-dimethyl-9,10-anthraquinone	-640	3726.75	-761.266	121.266	-687.995	47.9952	1	1	0	0	0	1	0	0	0	0	0	0	1	32
198	1,8-dihydroxy-4,5-diamino-9,10-anthraquinone	-813	3386.06	-1101.96	288.956	-1028.69	215.685	1	1	0	0	1	1	0	0	0	0	0	0	1	30
199	1,2,3-trihydroxy-9,10-anthraquinone	-720	3705.64	-782.384	62.3838	-709.113	10.8869	1	1	0	0	0	1	0	0	0	0	0	0	1	27
200	1,2,4-trihydroxy-9,10-anthraquinone	-619	3661.76	-826.262	207.262	-752.992	133.992	1	1	0	0	0	1	0	0	0	0	0	0	1	27
201	1,4,5-trihydroxy-9,10-anthraquinone	-426	3769.06	-718.965	292.965	-645.694	219.694	1	1	0	0	0	1	0	0	0	0	0	0	1	27
202	1,4,6-trihydroxy-9,10-anthraquinone	-610	3672.23	-815.79	205.79	-742.519	132.519	1	1	0	0	0	1	0	0	0	0	0	0	1	27
203	1,3,8-trihydroxy-6-methyl-9,10-anthraquinone	-568	3473.83	-1014.19	446.186	-940.915	372.915	1	1	0	0	0	1	0	0	0	0	0	0	1	30
204	1,2,5,8-tetrahydroxy-9,10-anthraquinone	-536	3732.36	-755.661	219.661	-682.39	146.39	1	1	0	0	0	1	0	0	0	0	0	0	1	28
205	1,4,5,8-tetrahydroxy-9,10-anthraquinone	-381	3924.78	-563.238	182.238	-489.967	108.967	1	1	0	0	0	1	0	0	0	0	0	0	1	28
206	1,4,5,8-tetrahydroxy-2-methyl-9,10-anthraquinone	-424	3873.15	-614.872	190.872	-541.602	117.602	1	1	0	0	0	1	0	0	0	0	0	0	1	31
207	1,2,4,5,8-pentahydroxy-9,10-anthraquinone	-475	3668.9	-819.121	344.121	-745.85	270.85	1	1	0	0	0	1	0	0	0	0	0	0	1	29
208	1,2,3,5,6,7-hexahydroxy-9,10-anthraquinone	-495	3723.24	-764.78	269.78	-691.51	196.51	1	1	0	0	0	1	0	0	0	0	0	0	1	30
211	(2-hydroxybenz[a])-9,10-anthraquinone	-717	3739.01	-749.015	32.0151	-675.744	41.2556	1	1	0	0	0	1	0	0	0	0	0	0	1	31
212	1-piperidino-9,10-anthraquinone	-925	3265.25	-1222.77	297.766	-1149.5	224.495	1	1	0	0	1	0	0	0	0	0	0	0	0	39
213	2-piperidino-9,10-anthraquinone	-912	3437.39	-1050.63	138.626	-977.356	65.3557	1	1	0	0	1	0	0	0	0	0	0	0	0	39
214	2-hydroxyethyl-9,10-anthraquinone	-830	3646.53	-841.485	11.4854	-768.215	61.7853	1	1	0	0	0	1	0	0	0	0	0	0	1	31
215	2-methylsulfonate-9,10-anthraquinone	-598	3910.84	-577.179	20.8212	-503.908	94.0918	0	0	0	0	0	0	0	0	0	0	0	0	0	31
216	2,6-dimethylsulfonate-9,10-anthraquinone	-398	4118.43	-369.589	28.411	-296.318	101.682	0	0	0	0	0	0	0	0	0	0	0	0	0	38
217	2,7-dimethylsulfonate-9,10-anthraquinone	-394	4125.04	-362.982	31.0185	-289.711	104.289	0	0	0	0	0	0	0	0	0	0	0	0	0	38
218	2-aminosulfonyl-9,10-anthraquinone	-682	3887.48	-600.543	81.4575	-527.272	154.728	1	1	0	0	1	0	0	0	0	0	0	0	0	29
219	2,6-di(aminosulfonyl)-9,10-anthraquinone	-547	4078.18	-409.837	137.163	-336.566	210.434	1	1	0	0	1	0	0	0	0	0	0	0	0	34
220	2,7-di(aminosulfonyl)-9,10-anthraquinone	-538	4081.58	-406.437	131.563	-333.166	204.834	1	1	0	0	1	0	0	0	0	0	0	0	0	34
221	2-methoxycarbonyl-9,10-anthraquinone	-691	3807.8	-680.217	10.7834	-606.946	84.054	0	0	0	0	0	0	0	0	0	0	0	0	1	30
222	1-sulfonate-9,10-anthraquinone	-861	3643.43	-844.591	16.4086	-771.321	89.6792	1	1	1	0	0	0	0	0	0	0	0	0	0	27
223	2-sulfonate-9,10-anthraquinone	-834	3740.15	-747.866	86.1345	-674.595	159.405	1	1	1	0	0	0	0	0	0	0	0	0	0	27
224	1,5-disulfonate-9,10-anthraquinone	-872	3535.09	-952.932	80.932	-879.661	7.66133	1	1	1	0	0	0	0	0	0	0	0	0	0	30
225	2,6-disulfonate-9,10-anthraquinone	-833	3745.83	-742.188	90.8115	-668.918	164.082	1	1	1	0	0	0	0	0	0	0	0	0	0	30
226	2,7-disulfonate-9,10-anthraquinone	-830	3736.43	-751.587	78.4126	-678.317	151.683	1	1	1	0	0	0	0	0	0	0	0	0	0	30
227	6-cyano-1,4-naphthoquinone	-387	4195.12	-292.896	94.1043	-293.687	93.3126	0	0	0	0	0	0	0	0	0	0	0	0	0	19
228	6-cyano-2,3-dimethyl-1,4-naphthoquinone	-523	3971.24	-516.785	6.21521	-517.577	5.42345	0	0	0	0	0	0	0	0	0	0	0	0	0	25
229	2-chloro-1,4-naphthoquinone	-402	4154.86	-333.159	68.8409	-333.951	68.0492	0	0	0	0	0	0	0	1	0	0	0	0	0	18
230	2-chloro-3-propylamino-1,4-naphthoquinone	-704	3746.05	-741.972	37.9716	-742.763	38.7633	1	1	0	0	1	0	0	1	0	0	0	0	0	29
231	2,3-dichloro-1,4-naphthoquinone	-287	4255.95	-232.07	54.9301	-232.862	54.1384	0	0	0	0	0	0	0	1	0	0	0	0	0	18
232	6,7-dichloro-1,4-naphthoquinone	-424	4139.74	-348.279	75.7207	-349.071	74.929	0	0	0	0	0	0	0	1	0	0	0	0	0	18
233	2,3-dibromo-1,4-naphthoquinone	-292	4249.93	-238.086	53.9145	-238.877	53.1227	0	0	0	0	0	0	0	0	0	1	0	0	0	18
234	6,7-dibromo-2-methyl-1,4-naphthoquinone	-500	4043.87	-444.155	55.8455	-444.946	55.0537	0	0	0	0	0	0	0	0	0	1	0	0	0	21
235	6,7-dibromo-2,3-dimethyl-1,4-naphthoquinone	-577	3899.97	-588.047	11.0472	-588.839	11.8389	0	0	0	0	0	0	0	0	0	1	0	0	0	24
236	2-methyl-1,4-naphthoquinone	-650	3885.01	-603.012	46.9878	-603.804	46.196	0	0	0	0	0	0	0	0	0	0	0	0	0	21
237	5-methyl-1,4-naphthoquinone	-636	3892.52	-595.499	40.5009	-596.291	39.7092	0	0	0	0	0	0	0	0	0	0	0	0	0	21
238	6-methyl-1,4-naphthoquinone	-593	3912.72	-575.298	17.7021	-576.09	16.9103	0	0	0	0	0	0	0	0	0	0	0	0	0	21
239	2-t-butyl-1,4-naphthoquinone	-662	3832.55	-655.469	6.53074	-656.261	5.73899	0	0	0	0	0	0	0	0	0	0	0	0	0	30
240	2-cyclohexyl-1,4-naphthoquinone	-679	3856.29	-631.732	47.2677	-632.524	46.4759	0	0	0	0	0	0	0	0	0	0	0	0	0	34
241	2,3-dimethyl-1,4-naphthoquinone	-746	3754.7	-733.321	12.6794	-734.112	11.8876	0	0	0	0	0	0	0	0	0	0	0	0	0	24
242	2,6-dimethyl-1,4-naphthoquinone	-729	3810.3	-677.717	51.2827	-678.509	50.491	0	0	0	0	0	0	0	0	0	0	0	0	0	24
243	2,7-dimethyl-1,4-naphthoquinone	-674	3807	-681.017	7.01667	-681.808	7.80842	0	0	0	0	0	0	0	0	0	0	0	0	0	24
244	2,8-dimethyl-1,4-naphthoquinone	-710	3786.47	-701.551	8.44914	-702.343	7.65738	0	0	0	0	0	0	0	0	0	0	0	0	0	24
245	5,8-dimethyl-1,4-naphthoquinone	-719	3781.62	-706.403	12.5967	-707.195	11.8049	0	0	0	0	0	0	0	0	0	0	0	0	0	24
246	6,7-dimethyl-1,4-naphthoquinone	-622	3903.26	-584.764	37.2358	-585.556	36.444	0	0	0	0	0	0	0	0	0	0	0	0	0	24
247	2-methyl-3-ethyl-1,4-naphthoquinone	-744	3753.8	-734.223	9.77654	-735.015	8.98478	0	0	0	0	0	0	0	0	0	0	0	0	0	27
248	2-methyl-3-pentyl-1,4-naphthoquinone	-748	3752.4	-735.616	12.3839	-736.408	11.5922	0	0	0	0	0	0	0	0	0	0	0	0	0	36
249	2-methyl-3-decyl-1,4-naphthoquinone	-756	3752.4	-735.616	20.3839	-736.408	19.5922	0	0	0	0	0	0	0	0	0	0	0	0	0	51
250	2-methyl-3-undecyl-1,4-naphthoquinone	-730	3744.34	-743.685	13.6847	-744.476	14.4764	0	0	0	0	0	0	0	0	0	0	0	0	0	54
251	2-methyl-3-diprenyl-1,4-naphthoquinone	-709	3780.87	-707.149	1.85123	-707.941	1.05947	0	0	0	0	0	0	0	0	0	0	0	0	0	47
252	2-methyl-3-heptaprenyl-1,4-naphthoquinone	-705	3730.92	-757.097	52.0972	-757.889	52.8889	0	0	0	0	0	0	0	0	0	0	0	0	0	112
253	2-methyl-3-decaprenyl-1,4-naphthoquinone	-709	3794.42	-693.599	15.4012	-694.391	14.6094	0	0	0	0	0	0	0	0	0	0	0	0	0	151
254	2-methyl-3-decyl-6,7-dichloro-1,4-naphthoquinone	-567	3910.3	-577.725	10.725	-578.517	11.5168	0	0	0	0	0	0	0	1	0	0	0	0	0	51
255	2,3,5-trimethyl-1,4-naphthoquinone	-840	3656.36	-831.662	8.33765	-832.454	7.5459	0	0	0	0	0	0	0	0	0	0	0	0	0	27
256	2,3,6,7-tetramethyl-1,4-naphthoquinone	-781	3672.22	-815.795	34.7952	-816.587	35.587	0	0	0	0	0	0	0	0	0	0	0	0	0	30
257	2-methoxy-1,4-naphthoquinone	-737	3815.44	-672.584	64.4157	-673.376	63.624	0	0	0	0	0	0	0	0	0	0	0	0	1	22
258	5-methoxy-1,4-naphthoquinone	-683	3880.43	-607.591	75.409	-608.383	74.6172	0	0	0	0	0	0	0	0	0	0	0	0	1	22
259	2-methoxy-7-hydroxy-1,4-naphthoquinone	-695	3788.73	-699.287	4.28686	-700.079	5.07862	1	1	0	0	0	1	0	0	0	0	0	0	1	23
260	2,3-dimethoxy-1,4-naphthoquinone	-653	3903.05	-584.974	68.0262	-585.766	67.2344	0	0	0	0	0	0	0	0	0	0	0	0	1	26
261	5,8-dimethoxy-1,4-naphthoquinone	-776	3742.17	-745.848	30.1519	-746.64	29.3601	0	0	0	0	0	0	0	0	0	0	0	0	1	26
262	5-acetoxy-1,4-naphthoquinone	-547	4003.41	-484.611	62.3886	-485.403	61.5968	0	0	0	0	0	0	0	0	0	0	0	1	1	24
263	5-acetoxy-8-hydroxy-1,4-naphthoquinone	-356	3970.14	-517.878	161.878	-518.67	162.67	1	1	0	0	0	1	0	0	0	0	0	1	1	25
264	5,8-diacetoxy-1,4-naphthoquinone	-509	4014.54	-473.48	35.5202	-474.272	34.7285	0	0	0	0	0	0	0	0	0	0	0	1	1	30
265	2,5,8-triacetoxy-1,4-naphthoquinone	-386	4367.43	-120.595	265.405	-121.387	264.613	0	0	0	0	0	0	0	0	0	0	0	1	1	36
266	2-allyloxy-1,4-naphthoquinone40815-72-3	-700	3819.25	-668.766	31.2341	-669.558	30.4424	0	0	0	0	0	0	0	0	0	0	0	0	1	26
267	2-isopropoxy-1,4-naphthoquinone	-701	3783.72	-704.298	3.29835	-705.09	4.0901	0	0	0	0	0	0	0	0	0	0	0	0	1	28
268	2-phenylsulfonyl-1,4-naphthoquinone	-167	4355.51	-132.513	34.4872	-133.305	33.6954	0	0	0	0	0	0	0	0	0	0	0	0	0	31
269	2-amino-1,4-naphthoquinone	-845	3660.95	-827.067	17.933	-827.859	17.1412	1	1	0	0	1	0	0	0	0	0	0	0	0	20
270	2-amino-3-thiol-1,4-naphthoquinone	-710	3764.41	-723.614	13.6145	-724.406	14.4063	1	1	0	1	1	0	0	0	0	0	0	0	0	21
271	2-amino-3-acetylamino-1,4-naphthoquinone	-767	3750.05	-737.968	29.0322	-738.76	28.2405	1	1	0	0	1	0	0	0	0	0	0	0	0	27
272	2-amino-3-propionylamino-1,4-naphthoquinone	-771	3746.54	-741.478	29.5217	-742.27	28.7299	1	1	0	0	1	0	0	0	0	0	0	0	0	30
273	2-amino-3-dimethylamino-1,4-naphthoquinone	-861	3603.79	-884.228	23.2281	-885.02	24.0199	1	1	0	0	1	0	0	0	0	0	0	0	0	28
274	2-dimethylamino-1,4-naphthoquinone	-845	3638.96	-849.062	4.06206	-849.854	4.85381	1	1	0	0	1	0	0	0	0	0	0	0	0	26
275	2-(3-methylureidyl)-1,4-naphthoquinone	-704	3813.82	-674.196	29.8036	-674.988	29.0119	1	1	0	0	0	0	0	0	0	0	0	0	0	27
276	2-methylthio-1,4-naphthoquinone	-619	3923.11	-564.908	54.0924	-565.699	53.3006	0	0	0	1	0	0	0	0	0	0	0	0	0	22
277	2-methylthio-3-methyl-1,4-naphthoquinone	-651	3886.84	-601.177	49.8229	-601.969	49.0311	0	0	0	1	0	0	0	0	0	0	0	0	0	25
278	2-ethylthio-3-methyl-1,4-naphthoquinone	-641	3883.31	-604.712	36.2877	-605.504	35.4959	0	0	0	1	0	0	0	0	0	0	0	0	0	28
279	2-hydroxy-1,4-naphthoquinone	-460	3949.41	-538.607	78.6066	-539.398	79.3984	1	1	0	0	0	1	0	0	0	0	0	0	1	19
280	5-hydroxy-1,4-naphthoquinone	-390	4097.92	-390.103	0.102739	-390.894	0.894497	1	1	0	0	0	1	0	0	0	0	0	0	1	19
281	2-hydroxy-3-methyl-1,4-naphthoquinone	-582	3864.32	-623.7	41.6998	-624.492	42.4916	1	1	0	0	0	1	0	0	0	0	0	0	1	22
282	2-hydroxy-3-ethyl-1,4-naphthoquinone	-590	3862.55	-625.475	35.4747	-626.266	36.2665	1	1	0	0	0	1	0	0	0	0	0	0	1	25
283	2-hydroxy-3-pentyl-1,4-naphthoquinone	-573	3866.8	-621.223	48.2226	-622.014	49.0144	1	1	0	0	0	1	0	0	0	0	0	0	1	34
284	2-hydroxy-3-hexyl-1,4-naphthoquinone	-594	3862.91	-625.107	31.1067	-625.898	31.8984	1	1	0	0	0	1	0	0	0	0	0	0	1	37
285	2-hydroxy-3-heptyl-1,4-naphthoquinone	-594	3862.17	-625.851	31.8514	-626.643	32.6432	1	1	0	0	0	1	0	0	0	0	0	0	1	40
286	2-hydroxy-3-octyl-1,4-naphthoquinone	-573	3860.47	-627.551	54.551	-628.343	55.3427	1	1	0	0	0	1	0	0	0	0	0	0	1	43
287	2-hydroxy-3-nonyl-1,4-naphthoquinone	-603	3861.41	-626.608	23.6078	-627.4	24.3996	1	1	0	0	0	1	0	0	0	0	0	0	1	46
288	2-hydroxy-3-undecyl-1,4-naphthoquinone	-770	3864.57	-623.447	146.553	-624.239	145.761	1	1	0	0	0	1	0	0	0	0	0	0	1	52
289	2-hydroxy-3-(3-methylbutyl)-1,4-naphthoquinone	-604	3856.15	-631.866	27.8656	-632.657	28.6574	1	1	0	0	0	1	0	0	0	0	0	0	1	34
290	2-hydroxy-3-undecyl-1,4-naphthoquinone	-606	3792.99	-695.028	89.0283	-695.82	89.82	1	1	0	0	0	1	0	0	0	0	0	0	1	32
291	2-hydroxy-3-(3,7-dimethyloctyl)-1,4-naphthoquinone	-606	3853.91	-634.106	28.1061	-634.898	28.8979	1	1	0	0	0	1	0	0	0	0	0	0	1	49
292	2-hydroxy-3-(3-(4-phenoxyphenyl)butyl)-1,4-naphthoquinone	-599	3877.23	-610.791	11.7906	-611.582	12.5824	1	1	0	0	0	1	0	0	0	0	0	0	1	52
293	2-hydroxy-3-(4-(4-phenoxyphenyl)butyl)-1,4-naphthoquinone	-607	3873.38	-614.64	7.63995	-615.432	8.43171	1	1	0	0	0	1	0	0	0	0	0	0	1	52
294	2-hydroxy-3-(4-(4-cyclohexylphenyl)propyl)-1,4-naphthoquinone	-573	3868.53	-619.493	46.4934	-620.285	47.2851	1	1	0	0	0	1	0	0	0	0	0	0	1	54
295	2-hydroxy-3-(10-bromodecyl)-1,4-naphthoquinone	-582	3864.29	-623.731	41.7315	-624.523	42.5232	1	1	0	0	0	1	0	0	0	1	0	0	1	49
296	2-hydroxy-3-(cis-4-cyclohexylcyclohexyl)-1,4-naphthoquinone	-597	3844.99	-643.034	46.0342	-643.826	46.8259	1	1	0	0	0	1	0	0	0	0	0	0	1	51
297	2-hydroxy-3-(4-methylphenylthio)-1,4-naphthoquinone	-369	4036.59	-451.428	82.4283	-452.22	83.2201	1	1	0	1	0	1	0	0	0	0	0	0	1	33
298	2-hydroxy-3-(10-(decylthio)-decyl)-1,4-naphthoquinone	-582	3861.27	-626.75	44.7505	-627.542	45.5423	1	1	0	1	0	1	0	0	0	0	0	0	1	80
299	2-hydroxy-3-(10-(4-methylphenylthio)decyl)-1,4-naphthoquinone	-616	3870.91	-617.105	1.10533	-617.897	1.89709	1	1	0	1	0	1	0	0	0	0	0	0	1	63
300	2-hydroxy-3-(10-(4-cyclohexylphenoxy)decyl)-1,4-naphthoquinone	-510	3862.79	-625.231	115.231	-626.023	116.023	1	1	0	0	0	1	0	0	0	0	0	0	1	76
301	2-hydroxy-3-phenylazo-1,4-naphthoquinone	-446	4168.48	-319.536	126.464	-320.328	125.672	1	1	0	0	0	1	0	0	0	0	0	0	1	31
302	2-hydroxy-3-(α(dodecylamino)benzyl)-1,4-naphthoquinone	-790	3731.35	-756.666	33.3341	-757.458	32.5424	1	1	0	0	1	1	0	0	0	0	0	0	1	70
303	2-hydroxy-3-(α(hexadecylamino)benzyl)-1,4-naphthoquinone	-782	3751.12	-736.898	45.1022	-737.69	44.3105	1	1	0	0	1	1	0	0	0	0	0	0	1	82
304	2-hydroxy-7-methoxy-1,4-naphthoquinone	-475	3896.35	-591.674	116.674	-592.465	117.465	1	1	0	0	0	1	0	0	0	0	0	0	1	23
305	2-hydroxy-7-methoxy-3-(3cyclohexylpropyl)-1,4-naphthoquinone	-636	3826.19	-661.834	25.8337	-662.625	26.6255	1	1	0	0	0	1	0	0	0	0	0	0	1	48
306	5-hydroxy-3-bromo-1,4-naphthoquinone	-233	4058.28	-429.738	196.738	-430.529	197.529	1	1	0	0	0	1	0	0	0	1	0	0	1	19
307	5-hydroxy-2-methyl-1,4-naphthoquinone	-479	3997.36	-490.656	11.6562	-491.448	12.4479	1	1	0	0	0	1	0	0	0	0	0	0	1	22
308	5-hydroxy-3-methyl-1,4-naphthoquinone	-464	3795.22	-692.804	228.804	-693.596	229.596	1	1	0	0	0	1	0	0	0	0	0	0	1	22
309	2,3-dihydroxy-1,4-naphthoquinone	-590	3896.85	-591.166	1.16646	-591.958	1.95822	1	1	0	0	0	1	0	0	0	0	0	0	1	20
310	5,8-dihydroxy-1,4-naphthoquinone	-284	4131.24	-356.781	72.7806	-357.572	73.5724	1	1	0	0	0	1	0	0	0	0	0	0	1	20
311	2,7-dihydroxy-3-undecyl-1,4-naphthoquinone	-667	3834.5	-653.518	13.4819	-654.31	12.6902	1	1	0	0	0	1	0	0	0	0	0	0	1	53
312	echinochrome-1,4-naphthoquinone	-527	3720.15	-767.868	240.868	-768.66	241.66	1	1	0	0	0	1	0	0	0	0	0	0	0	29
313	2-(3-methylphenylthio)-1,4-naphthoquinone	-496	4071.7	-416.316	79.6838	-417.108	78.8921	0	0	0	1	0	0	0	0	0	0	0	0	0	32
314	2-methyl-3-(2-naphthylthio)-1,4-naphthoquinone	-521	3968.97	-519.051	1.94914	-519.843	1.15738	0	0	0	1	0	0	0	0	0	0	0	0	0	38
315	2-sulfonate-1,4-naphthoquinone	-584	4055.34	-432.683	151.317	-433.475	150.525	1	1	1	0	0	0	0	0	0	0	0	0	0	21
316	2,3-epoxide-1,4-naphthoquinone	-1016	3432.58	-1055.44	39.443	-1056.23	40.2347	0	0	0	0	0	0	0	0	0	0	0	0	0	19
317	3,4,5,6-tetrachloro-1,2-benzoquinone	197	4886.32	398.301	201.301	450.814	253.814	0	0	0	0	0	0	0	1	0	0	0	0	0	12
318	3,4,5,6-tetrabromo-1,2-benzoquinone	201	4863.85	375.83	174.83	428.343	227.343	0	0	0	0	0	0	0	0	0	1	0	0	0	12
319	3,5-dibutyl-1,2-benzoquinone	-458	4153.19	-334.835	123.165	-282.321	175.679	0	0	0	0	0	0	0	0	0	0	0	0	0	36
320	4(3’indolyl)-1,2-benzoquinone	-365	4158.25	-329.765	35.2347	-277.252	87.7481	0	0	0	0	0	0	0	0	0	0	0	0	0	26
321	3-bromo-1,2-naphthoquinone	-326	4262.46	-225.555	100.445	-173.042	152.958	0	0	0	0	0	0	0	0	0	1	0	0	0	18
322	4-allyloxy-1,2-naphthoquinone	-480	3885.53	-602.491	122.491	-549.977	69.9772	0	0	0	0	0	0	0	0	0	0	0	0	1	26
323	4-dimethylamino-1,2-naphthoquinone	-750	3802.42	-685.596	64.4037	-633.083	116.917	1	1	0	0	1	0	0	0	0	0	0	0	0	26
324	4-ethylamino-1,2-naphthoquinone	-759	3600.77	-887.246	128.246	-834.732	75.7322	1	1	0	0	1	0	0	0	0	0	0	0	0	26
325	4-hydroxy-1,2-naphthoquinone	-410	3921.87	-566.152	156.152	-513.638	103.638	1	1	0	0	0	1	0	0	0	0	0	0	1	19
326	4-sulfonate	-433	4166.29	-321.729	111.271	-269.216	163.784	1	1	1	0	0	0	0	0	0	0	0	0	0	21
327	4,6-disulfonate	-404	4170.98	-317.04	86.9603	-264.526	139.474	1	1	1	0	0	0	0	0	0	0	0	0	0	24
328	4-allyloxy-1,2-anthraquinone	-458	3769.2	-718.82	260.82	-666.307	208.307	0	0	0	0	0	0	0	0	0	0	0	0	1	32
329	2-hydroxy-1,4anthraquinone	-487	3836.84	-651.175	164.175	-598.662	111.662	1	1	0	0	0	1	0	0	0	0	0	0	1	25
330	1-methyl-7-isopropyl-9,10-phenanthrenequinone	-670	3834.49	-653.529	16.4712	-601.015	68.9846	0	0	0	0	0	0	0	0	0	0	0	0	0	36
331	2,7-dihydroxy-9,10-phenanthrenequinone	-624	3968.35	-519.67	104.33	-467.157	156.843	1	1	0	0	0	1	0	0	0	0	0	0	1	26
332	3,3′,5,5′-tetramethyl-4,4′-diphenoquinone	-331	4190.67	-297.353	33.6471	-244.839	86.1605	0	0	0	0	0	0	0	0	0	0	0	0	0	34
333	3,3′,5,5′-tetraisopropyl-4,4′-diphenoquinone	-314	3555.11	-932.908	618.908	-880.395	566.395	0	0	0	0	0	0	0	0	0	0	0	0	0	58
334	3,3′,5,5′-tetrabutyl-4,4′-diphenoquinone	-331	3688.17	-799.847	468.847	-747.334	416.334	0	0	0	0	0	0	0	0	0	0	0	0	0	70
335	xanthen-9-one	-1603	2808.09	-1679.93	76.9286	-1627.42	24.4152	0	0	0	0	0	0	0	0	0	0	0	0	0	23
336	1,4-dihydroxy-xanthen-9-one	-1500	2912.57	-1575.45	75.4517	-1522.94	22.9383	1	1	0	0	0	1	0	0	0	0	0	0	1	25
337	thiaxanthene-9-one	-1540	2837.32	-1650.7	110.697	-1598.18	58.1838	0	0	0	0	0	0	0	0	0	0	0	0	0	23
338	thioxanthenone-S-oxide	-1121	3392.47	-1095.55	25.4472	-1043.04	77.9606	0	0	0	1	0	0	0	0	0	0	0	0	0	24
339	thioxanthenone-S-dioxide	-971	3515.05	-972.967	1.96664	-920.453	50.5468	0	0	0	1	0	0	0	0	0	0	0	0	0	25
340	1.8-dihydroxy-9-anthrone	-1310	2964.51	-1523.51	213.51	-1471	160.996	1	1	0	0	0	1	0	0	0	0	0	0	1	27
341	10,10-dimethyl-9-anthrone	-1645	2780.21	-1707.81	62.8066	-1655.29	10.2932	0	0	0	0	0	0	0	0	0	0	0	0	0	31
342	10,10-dimethyl-9-anthrone-2-sulfonate	-1687	2808.77	-1679.25	7.74507	-1626.74	60.2585	1	1	1	0	0	0	0	0	0	0	0	0	0	34
343	fluorenone	-1223	3233.2	-1254.82	31.8213	-1202.31	20.6922	0	0	0	0	0	0	1	0	0	0	0	0	0	22
344	dibenzo[a,d]cyclohepten-5-one	-1642	2753.87	-1734.15	92.1475	-1681.63	39.6341	0	0	0	0	0	0	0	0	0	0	0	0	0	26
345	flavone	-1618	2815.06	-1672.96	54.9563	-1620.44	2.44287	0	0	0	0	0	0	0	0	0	0	0	0	0	27
346	benzil	-1067	3377.85	-1110.17	43.168	-1057.65	9.34537	0	0	0	0	0	0	0	0	0	0	0	0	0	26
347	7,7,8,8-tetracyano-1,4-quinonedimethane	353	4934.36	446.342	93.3425	498.856	145.856	0	0	0	0	0	0	0	0	0	0	0	0	0	20
348	alloxazine	-759	3539.44	-948.576	189.576	-896.063	137.063	1	1	0	0	0	0	0	0	0	0	0	0	0	22
349	phenazine	-1104	3345.15	-1142.87	38.8679	-1090.35	13.6455	0	0	0	0	0	0	0	0	0	0	0	0	0	22
							MAE
		-587.362	3900.66	MAE all quinones	86.6224		72.154	140	205	13	14	53	81	3	33	6	28	5	12	127
	Notes:	y-intercept on Alll Quinones	4488.02	Min Absolute Error	0.102739			Titratable?	Non-titratable?	Sulfonate?	Thio?	Amine?	Hydroxy?	Fluorine?	Chlorine?	Iodine?	Bromine?	Nitro?	Acetoxy?	Oxy?
	Those marked in red are the ones which are not computed yet.	-343.348	4227.3	Max Absolute Error	618.908		All	90.0576	59.9271	130.026	48.2161	89.3869	88.3106	81.4058	62.3208	52.4198	63.4183	35.5586	88.3064	75.3508
	Those marked in yellow denote the beginning and end of Table2-2c /5-5c 6-6C/11	y-intercept BQ	4570.64	R	0.960828		BQ	118.786	54.3077	#DIV/0!	61.1919	134.628	65.6693	111.763	61.3484	51.9258	42.5642	15.8324	41.8607	60.0567
				R^2	0.92319		NQ	59.3184	43.4991	150.525	40.327	25.8898	64.8232	#DIV/0!	83.5351	#DIV/0!	72.0136	#DIV/0!	130.902	61.87
		-773.991	3640.76				AQ	99.8362	60.1262	130.699	#DIV/0!	95.1419	113.807	#DIV/0!	52.1637	54.89	66.1468	48.7094	70.601	90.2358
		y-intercept AQ	4414.75				T11	113.573	125.76	121.172	64.2537	96.3246	111.216	20.6922	253.814	#DIV/0!	190.151	#DIV/0!	#DIV/0!	119.195
		-607.767	3881.05							BQ	NQ	AQ	Other
		y-intercept NQ	4488.81						MAE	63.2786	49.6254	85.3624	121.698
									Min	0.656794	0.894497	0.306859	2.44287
		-776.939	3658.57						Max	323.155	264.613	372.915	566.395
		y-intercept T11	4435.51

## Sheet: SM12-QQ.
Molecule Index	Molecule Name	Experimental Redox Q/Q.- E(mV)	Computed Redox Q/Q.-E(mV)	All fit	Abs Error on all	Fit (indiv)	abs error	Titratable?	Non-titratable	Sulfonate?	Thio?	Amine?	Hydroxy?	Fluorine?	Chlorine?	Iodine?	Bromine?	Nitro?	Acetoxy?	Oxy?	Size
0	cyano-1,4-benzoquinone	10	4660.16	244.682	234.682	178.577	168.577	0	0	0	0	0	0	0	0	0	0	0	0	0	13
1	2,3-dicyano-1,4-benzoquinone	403	5173.71	758.233	355.233	692.128	289.128	0	0	0	0	0	0	0	0	0	0	0	0	0	14
2	2,3-dicyano-5,6-dichloro-1,4-benzoquinone	597	5467.35	1051.88	454.877	985.771	388.771	0	0	0	0	0	0	0	1	0	0	0	0	0	14
3	chloro-1,4-benzoquinone	-212	4331.87	-83.6025	128.397	-149.708	62.292	0	0	0	0	0	0	0	1	0	0	0	0	0	12
4	2-bromo-5-t-butyl-1,4-benzoquinone	-309	4199.34	-216.14	92.8595	-282.246	26.7541	0	0	0	0	0	0	0	0	0	1	0	0	0	24
5	2-bromo-6-methyl-1,4-benzoquinone	-284	4234.75	-180.729	103.271	-246.834	37.1657	0	0	0	0	0	0	0	0	0	1	0	0	0	15
6	2-iodo-6-isopropyl-1,4-benzoquinone	-402	4322.46	-93.0207	308.979	-159.126	242.874	0	0	0	0	0	0	0	0	1	0	0	0	0	21
7	2-iodo-3-methyl-6-isopropyl-1,4-benzoquinone	-398	4189.66	-225.821	172.179	-291.926	106.074	0	0	0	0	0	0	0	0	1	0	0	0	0	24
8	2-chloro-6-bromo-1,4-benzoquinone	-44	4498.24	82.7647	126.765	16.6592	60.6592	0	0	0	0	0	0	0	1	0	1	0	0	0	12
9	2,3-dichloro-1,4-benzoquinone	-108	4417.71	2.23154	110.232	-63.8739	44.1261	0	0	0	0	0	0	0	1	0	0	0	0	0	12
10	2,5-dichloro-1,4-benzoquinone	-84	4483.71	68.2292	152.229	2.12373	86.1237	0	0	0	0	0	0	0	1	0	0	0	0	0	12
11	2,6-dichloro-1,4-benzoquinone	-53	4489.03	73.5517	126.552	7.44624	60.4462	0	0	0	0	0	0	0	1	0	0	0	0	0	12
12	2,6-dibromo-1,4-benzoquinone	-45	4507.53	92.0577	137.058	25.9522	70.9522	0	0	0	0	0	0	0	0	0	1	0	0	0	12
13	2,6-diiodo-1,4-benzoquinone	-75	4671.4	255.926	330.926	189.82	264.82	0	0	0	0	0	0	0	0	1	0	0	0	0	12
14	2,3-dichloro-5-t-butyl-1,4-benzoquinone	-195	4276.71	-138.762	56.2382	-204.867	9.86732	0	0	0	0	0	0	0	1	0	0	0	0	0	24
15	2,3-dibromo-5-t-butyl-1,4-benzoquinone	-208	4277.35	-138.122	69.8783	-204.227	3.77278	0	0	0	0	0	0	0	0	0	1	0	0	0	24
16	2,3-diiodo-5-t-butyl-1,4-benzoquinone	-234	4422.85	7.37174	241.372	-58.7337	175.266	0	0	0	0	0	0	0	0	1	0	0	0	0	24
17	2,6-dichloro-3,5-dimethyl-1,4-benzoquinone	-292	4169.66	-245.815	46.1847	-311.921	19.9208	0	0	0	0	0	0	0	1	0	0	0	0	0	18
18	2,5-dichloro-3,6-di-t-butyl-1,4-benzoquinone	-447	3927.53	-487.944	40.9443	-554.05	107.05	0	0	0	0	0	0	0	1	0	0	0	0	0	36
19	2,5-dibromo-3-methyl-6-isopropyl-1,4-benzoquinone	-267	4205.49	-209.982	57.018	-276.087	9.08746	0	0	0	0	0	0	0	0	0	1	0	0	0	24
20	2,5-dibromo-3,6-diisopropyl-1,4-benzoquinone	-254	4176.13	-239.344	14.6559	-305.45	51.4496	0	0	0	0	0	0	0	0	0	1	0	0	0	30
21	2,5-dibromo-3,6-diphenyl-1,4-benzoquinone	-133	4289.5	-125.976	7.02355	-192.082	59.0819	0	0	0	0	0	0	0	0	0	1	0	0	0	32
22	2,5-dichloro-3,6-dimethoxy-1,4-benzoquinone	-182	4123.29	-292.181	110.181	-358.287	176.287	0	0	0	0	0	0	0	1	0	0	0	0	1	20
23	2,6-dibromo-3,5-dimethoxy-1,4-benzoquinone	-191	4205.78	-209.694	18.694	-275.799	84.7995	0	0	0	0	0	0	0	0	0	1	0	0	1	20
24	2,5-dibromo-3,6-diamino-1,4-benzoquinone	-721	3636.89	-778.587	57.5866	-844.692	123.692	1	1	0	0	1	0	0	0	0	1	0	0	0	16
25	2,5-dibromo-3,6-di(cyclohexylamino)-1,4-benzoquinone	-687	3409.22	-1006.25	319.251	-1072.36	385.357	1	1	0	0	1	0	0	0	0	1	0	0	0	48
26	trichloro-1,4-benzoquinone	40	4583.24	167.768	127.768	101.662	61.6622	0	0	0	0	0	0	0	1	0	0	0	0	0	12
27	tribromo-hexyl-1,4-benzoquinone	-39	4412.23	-3.24769	35.7523	-69.3532	30.3532	0	0	0	0	0	0	0	0	0	1	0	0	0	30
28	tetrafluoro-1,4-benzoquinone	118	4677.61	262.138	144.138	196.032	78.0323	0	0	0	0	0	0	1	0	0	0	0	0	0	12
29	tetrachloro-1,4-benzoquinone	103	4683.61	268.139	165.139	202.033	99.0331	0	0	0	0	0	0	0	1	0	0	0	0	0	12
30	tetrabromo-1,4-benzoquinone	104	4670.2	254.728	150.728	188.623	84.6225	0	0	0	0	0	0	0	0	0	1	0	0	0	12
31	tetraiodo-1,4-benzoquinone	43	4837.52	422.04	379.04	355.935	312.935	0	0	0	0	0	0	0	0	1	0	0	0	0	12
32	methyl-1,4-benzoquinone	-466	4090.99	-324.487	141.513	-390.593	75.407	0	0	0	0	0	0	0	0	0	0	0	0	0	15
33	t-butyl-1,4-benzoquinone	-508	4053.2	-362.271	145.729	-428.377	79.6234	0	0	0	0	0	0	0	0	0	0	0	0	0	24
34	2-methyl-5-isopropyl-1,4-benzoquinone	-585	3961.7	-453.777	131.223	-519.883	65.1171	0	0	0	0	0	0	0	0	0	0	0	0	0	24
35	2-methyl-5-isopropyl-3,6-dinitro-1,4-benzoquinone	199	4723.83	308.354	109.354	242.248	43.248	0	0	0	0	0	0	0	0	0	0	1	0	0	28
36	2-methyl-3-cumyl-1,4-benzoquinone	-597	3934.01	-481.462	115.538	-547.568	49.432	0	0	0	0	0	0	0	0	0	0	0	0	0	37
37	2,3-dimethyl-1,4-benzoquinone	-543	3966.61	-448.871	94.1291	-514.976	28.0236	0	0	0	0	0	0	0	0	0	0	0	0	0	18
38	2,5-dimethyl-1,4-benzoquinone	-551	3977.38	-438.093	112.907	-504.198	46.802	0	0	0	0	0	0	0	0	0	0	0	0	0	18
39	2,6-dimethyl-1,4-benzoquinone	-547	3991.08	-424.395	122.605	-490.501	56.4993	0	0	0	0	0	0	0	0	0	0	0	0	0	18
40	2,3-dimethyl-5-prenyl-1,4-benzoquinone	-640	3817.1	-598.378	41.6219	-664.484	24.4835	0	0	0	0	0	0	0	0	0	0	0	0	0	31
41	2,3-dimethyl-5-nanoprenyl-1,4-benzoquinone	-619	3794.72	-620.755	1.75535	-686.861	67.8608	0	0	0	0	0	0	0	0	0	0	0	0	0	135
42	2,3-dimethyl-5-(1'-acetoxy)ethyl-1,4-benzoquinone	-518	3899.52	-515.955	2.04537	-582.06	64.0601	0	0	0	0	0	0	0	0	0	0	0	1	1	30
43	2,3-dimethyl-5,6-diisopropyl-1,4-benzoquinone	-685	3733.35	-682.126	2.87361	-748.232	63.2319	0	0	0	0	0	0	0	0	0	0	0	0	0	36
44	2,3-dimethyl-5,6-methylenedioxy-1,4-benzoquinone	-457	3941.11	-474.366	17.3657	-540.471	83.4712	0	0	0	0	0	0	0	0	0	0	0	0	1	21
45	2,5-di-t-butyl-1,4-benzoquinone	-581	3920.56	-494.918	86.0824	-561.023	19.9769	0	0	0	0	0	0	0	0	0	0	0	0	0	36
46	2,6-di-t-butyl-1,4-benzoquinone	-590	3913.94	-501.534	88.4658	-567.64	22.3603	0	0	0	0	0	0	0	0	0	0	0	0	0	36
47	2,6-di-isopropyl-1,4-benzoquinone	-555	3949.36	-466.114	88.8863	-532.219	22.7809	0	0	0	0	0	0	0	0	0	0	0	0	0	30
48	2,5-di-isooctyl-1,4-benzoquinone	-649	3841.32	-574.16	74.8405	-640.265	8.73499	0	0	0	0	0	0	0	0	0	0	0	0	0	60
49	trimethyl-1,4-benzoquinone	-632	3855.08	-560.397	71.603	-626.502	5.49752	0	0	0	0	0	0	0	0	0	0	0	0	0	21
50	trimethyl-phytyl-1,4-benzoquinone	-738	3704.49	-710.983	27.0167	-777.089	39.0888	0	0	0	0	0	0	0	0	0	0	0	0	0	79
51	trimethyl-propanoic	-500	4052.94	-362.535	137.465	-428.641	71.3591	0	0	0	0	0	0	0	0	0	0	0	0	0	30
52	trimethyl-(2-carboxyethylthio)-1,4-benzoquinone	-471	4013.88	-401.597	69.4029	-467.703	3.29746	1	1	0	1	0	0	0	0	0	0	0	0	1	31
53	tetramethyl-1,4-benzoquinone	-751	3743.68	-671.797	79.2033	-737.902	13.0979	0	0	0	0	0	0	0	0	0	0	0	0	0	24
54	tetraisopropyl-1,4-benzoquinone	-810	3694.16	-721.317	88.6833	-787.422	22.5778	0	0	0	0	0	0	0	0	0	0	0	0	0	48
55	octamethyl-1,4,5,8-tetrahydroanthraquinone-1,4-benzoquinone	-682	3743.66	-671.814	10.1859	-737.92	55.9195	0	0	0	0	0	0	0	0	0	0	0	0	0	52
56	acetyl-1,4-benzoquinone	-178	4222.51	-192.963	14.9628	-259.068	81.0683	0	0	0	0	0	0	0	0	0	0	0	0	0	17
57	2-acetyl-3-methyl-1,4-benzoquinone	-349	4133.47	-282.004	66.9955	-348.11	0.890061	0	0	0	0	0	0	0	0	0	0	0	0	0	20
58	2-acetyl-5-methyl-1,4-benzoquinone	-234	4125.78	-289.693	55.6926	-355.798	121.798	0	0	0	0	0	0	0	0	0	0	0	0	0	20
59	2-acetyl-6-methyl-1,4-benzoquinone	-254	4117.54	-297.936	43.9365	-364.042	110.042	0	0	0	0	0	0	0	0	0	0	0	0	0	20
60	2-acetyl-3-chloro-1,4-benzoquinone	-107	4373.81	-41.6651	65.3349	-107.771	0.770598	0	0	0	0	0	0	0	1	0	0	0	0	0	17
61	pivaloyl-1,4-benzoquinone	-286	4229.1	-186.38	99.6204	-252.485	33.515	0	0	0	0	0	0	0	0	0	0	0	0	0	26
62	phenyl-1,4-benzoquinone	-392	4123.47	-292.002	99.9983	-358.107	33.8928	0	0	0	0	0	0	0	0	0	0	0	0	0	22
63	2,3-diphenyl-1,4-benzoquinone	-437	4036.81	-378.664	58.3364	-444.769	7.76907	0	0	0	0	0	0	0	0	0	0	0	0	0	32
64	2,5-diphenyl-1,4-benzoquinone	-378	4068.44	-347.04	30.9602	-413.145	35.1453	0	0	0	0	0	0	0	0	0	0	0	0	0	32
65	phenoxymethyl-1,4-benzoquinone	-372	4113.37	-302.104	69.8963	-368.209	3.79086	0	0	0	0	0	0	0	0	0	0	0	0	1	26
66	phenylsulfonyl-1,4-benzoquinone	-40	4477.72	62.2428	102.243	-3.86265	36.1373	0	0	0	0	0	0	0	0	0	0	0	0	0	25
67	2-phenylsulfonyl-3-acetyl-1,4-benzoquinone	-50	4524.67	109.199	159.199	43.0932	93.0932	0	0	0	0	0	0	0	0	0	0	0	0	0	30
68	2-phenylsulfonyl-3-pivaloyl-1,4-benzoquinone	-41	4500.72	85.2397	126.24	19.1342	60.1342	0	0	0	0	0	0	0	0	0	0	0	0	0	39
69	2-phenylsulfonyl-3-benzoyl-1,4-benzoquinone	-58	4498.22	82.7416	140.742	16.6361	74.6361	0	0	0	0	0	0	0	0	0	0	0	0	0	37
70	2-phenylsulfonyl-5,6-dimethyl-1,4-benzoquinone	-147	4258.03	-157.443	10.4434	-223.549	76.5489	0	0	0	0	0	0	0	0	0	0	0	0	0	31
71	phenylsulfonyl-trimethyl-1,4-benzoquinone	-318	4124.82	-290.656	27.3438	-356.762	38.7616	0	0	0	0	0	0	0	0	0	0	0	0	0	34
72	2,5-diphenylsulfonyl-1,4-benzoquinone	248	4762.92	347.446	99.4457	281.34	33.3402	0	0	0	0	0	0	0	0	0	0	0	0	0	38
73	2,5-diphenylsulfonyl-3,6-dimethyl-1,4-benzoquinone	-4	4472.37	56.8923	60.8923	-9.21315	5.21315	0	0	0	0	0	0	0	0	0	0	0	0	0	44
74	2,6-diphenylsulfonyl-3,5-dimethyl-1,4-benzoquinone	-17	4516.74	101.268	118.268	35.1624	52.1624	0	0	0	0	0	0	0	0	0	0	0	0	0	44
75	trifluoromethyl-1,4-benzoquinone	-95	4429.51	14.0304	109.03	-52.0751	42.9249	0	0	0	0	0	0	1	0	0	0	0	0	0	15
76	benzoyl-1,4-benzoquinone	-223	4242.95	-172.527	50.4733	-238.632	15.6322	0	0	0	0	0	0	0	0	0	0	0	0	0	24
77	(2′-methyl)benzoyl-1,4-benzoquinone	-207	4346.91	-68.5709	138.429	-134.676	72.3236	0	0	0	0	0	0	0	0	0	0	0	0	0	27
78	(2′,6′-dimethyl)benzoyl-1,4-benzoquinone	-147	4445.52	30.0443	177.044	-36.0612	110.939	0	0	0	0	0	0	0	0	0	0	0	0	0	30
79	2-benzoyl-3-methyl-1,4-benzoquinone	-331	4087.74	-327.735	3.26453	-393.841	62.841	0	0	0	0	0	0	0	0	0	0	0	0	0	27
80	2-benzoyl-5-methyl-1,4-benzoquinone	-293	4144.98	-270.492	22.5079	-336.598	43.5976	0	0	0	0	0	0	0	0	0	0	0	0	0	27
81	2-(2′-methyl)benzoyl-3-methyl-1,4-benzoquinone	-360	4096.99	-318.485	41.5146	-384.591	24.5909	0	0	0	0	0	0	0	0	0	0	0	0	0	30
82	methoxy-1,4-benzoquinone	-509	3880.15	-535.322	26.3218	-601.427	92.4273	0	0	0	0	0	0	0	0	0	0	0	0	1	16
83	2-methoxy-3-methyl-1,4-benzoquinone	-508	3989.63	-425.849	82.1515	-491.954	16.046	0	0	0	0	0	0	0	0	0	0	0	0	1	19
84	2,3-dimethoxy-1,4-benzoquinone	-458	3996.14	-419.331	38.6686	-485.437	27.4369	0	0	0	0	0	0	0	0	0	0	0	0	1	20
85	2,5-dimethoxy-1,4-benzoquinone	-670	3781.63	-633.845	36.1554	-699.95	29.9501	0	0	0	0	0	0	0	0	0	0	0	0	1	20
86	2,6-dimethoxy-1,4-benzoquinone	-628	3989.45	-426.031	201.969	-492.136	135.864	0	0	0	0	0	0	0	0	0	0	0	0	1	20
87	2,3-dimethoxy-5-methyl-1,4-benzoquinone	-539	3903.18	-512.298	26.7024	-578.403	39.4031	0	0	0	0	0	0	0	0	0	0	0	0	1	23
88	2,3-dimethoxy-5,6-dibromo-1,4-benzoquinone	-212	4226.61	-188.87	23.1304	-254.975	42.9751	0	0	0	0	0	0	0	0	0	1	0	0	1	20
89	2,3-dimethoxy-5,6-dimethyl-1,4-benzoquinone	-645	3745.12	-670.351	25.3512	-736.457	91.4567	0	0	0	0	0	0	0	0	0	0	0	0	1	26
90	2,3-dimethoxy-5-methyl-6-decyl-1,4-benzoquinone	-622	3698.1	-717.372	95.3717	-783.477	161.477	0	0	0	0	0	0	0	0	0	0	0	0	1	53
91	2,3-dimethoxy-5-methyl-6-prenyl-1,4-benzoquinone	-611	3752.13	-663.347	52.3473	-729.453	118.453	0	0	0	0	0	0	0	0	0	0	0	0	1	36
92	2,3-dimethoxy-5-methyl-6-triprenyl-1,4-benzoquinone	-611	3721.27	-694.203	83.2026	-760.308	149.308	0	0	0	0	0	0	0	0	0	0	0	0	1	62
93	2,3-dimethoxy-5-methyl-6-decaprenyl-1,4-benzoquinone	-602	3721.96	-693.516	91.5164	-759.622	157.622	0	0	0	0	0	0	0	0	0	0	0	0	1	153
95	(1′-hydroxyethyl)-1,4-benzoquinone	-441	4232.69	-182.782	258.218	-248.887	192.113	1	1	0	0	0	1	0	0	0	0	0	0	1	19
96	methoxycarbonyl-1,4-benzoquinone	-196	4264.14	-151.337	44.6631	-217.442	21.4424	0	0	0	0	0	0	0	0	0	0	0	0	1	18
97	2-methoxycarbonyl-3-phenylsulfonyl-1,4-benzoquinone	100	4526.39	110.917	10.9174	44.8119	55.1881	0	0	0	0	0	0	0	0	0	0	0	0	1	31
98	2,5-dimethoxycarbonyl-1,4-benzoquinone	-32	4383.15	-32.3299	0.329889	-98.4354	66.4354	0	0	0	0	0	0	0	0	0	0	0	0	1	24
99	(2′-nitro)phenyl-1,4-benzoquinone	-311	4144.16	-271.313	39.6869	-337.419	26.4185	0	0	0	0	0	0	0	0	0	0	1	0	0	24
100	2,5-diethylamino-1,4-benzoquinone	-1077	3195.68	-1219.79	142.793	-1285.9	208.898	1	1	0	0	1	0	0	0	0	0	0	0	0	28
101	2,5-di[(2′-methyl)methylaminocarbonyl-methylamino]-3,6-dichloro-1,4-benzoquinone	-648	3693.01	-722.469	74.4691	-788.575	140.575	1	1	0	0	1	0	0	1	0	0	0	0	0	42
102	phenylthio-1,4-benzoquinone	-365	4050.02	-365.459	0.459049	-431.565	66.5645	0	0	0	1	0	0	0	0	0	0	0	0	0	23
103	2-isopropylthio-5-t-butyl-1,4-benzoquinone	-524	4014.64	-400.837	123.163	-466.942	57.0576	0	0	0	1	0	0	0	0	0	0	0	0	0	34
104	2-isopropylamino-6-t-butyl-1,4-benzoquinone	-776	3647.79	-767.687	8.31288	-833.793	57.7926	1	1	0	0	1	0	0	0	0	0	0	0	0	35
105	2-t-butylamino-5-t-butyl-1,4-benzoquinone	-740	3615.68	-799.791	59.7915	-865.897	125.897	1	1	0	0	1	0	0	0	0	0	0	0	0	38
106	2-t-butylamino-6-t-butyl-1,4-benzoquinone	-746	3636.82	-778.654	32.6541	-844.76	98.7596	1	1	0	0	1	0	0	0	0	0	0	0	0	38
107	2,5-di-t-butylamino-1,4-benzoquinone	-1076	3165.9	-1249.58	173.58	-1315.69	239.686	1	1	0	0	1	0	0	0	0	0	0	0	0	40
108	2-hydroxy-3-methyl-1,4-benzoquinone	-390	4129.22	-286.252	103.748	-352.357	37.6428	1	1	0	0	0	1	0	0	0	0	0	0	1	16
109	2-hydroxy-3-methyl-5,6-dibromo-1,4-benzoquinone	-156	4358.49	-56.9892	99.0108	-123.095	32.9054	1	1	0	0	0	1	0	0	0	1	0	0	1	16
110	2-hydroxy-3,6-dimethyl-5-undecyl-1,4-benzoquinone	-534	3842.52	-572.953	38.9528	-639.058	105.058	1	1	0	0	0	1	0	0	0	0	0	0	1	52
111	2,5-dihydroxy-1,4-benzoquinone	-382	4105.2	-310.276	71.7242	-376.381	5.61876	1	1	0	0	0	1	0	0	0	0	0	0	1	14
112	2,5-dihydroxy-3,6-dichloro-1,4-benzoquinone	-144	4407.67	-7.80923	136.191	-73.9147	70.0853	1	1	0	0	0	1	0	1	0	0	0	0	1	14
113	2,5-dipiperidino-1,4-benzoquinone	-905	3244.8	-1170.67	265.673	-1236.78	331.778	1	1	0	0	0	0	0	0	0	0	0	0	0	42
114	3’indolyl-1,4-benzoquinone	-475	4011.96	-403.52	71.4796	-469.626	5.37415	0	0	0	0	0	0	0	0	0	0	0	0	0	26
115	2-chloro-3-methoxycarbonyl-1,4-benzoquinone	-60	4397.02	-18.4606	41.5394	-84.5661	24.5661	0	0	0	0	0	0	0	1	0	0	0	0	1	18
117	1-chloro-9,10-anthraquinone	-746	3660.72	-754.76	8.75978	-695.677	50.323	0	0	0	0	0	0	0	1	0	0	0	0	0	24
118	2-chloro-9,10-anthraquinone	-732	3730.47	-685.001	46.9989	-625.918	106.082	0	0	0	0	0	0	0	1	0	0	0	0	0	24
119	2-iodo-9,10-anthraquinone	-700	3793.54	-621.935	78.0652	-562.852	137.148	0	0	0	0	0	0	0	0	1	0	0	0	0	24
120	2-bromo-3-methyl-9,10-anthraquinone	-764	3676.12	-739.361	24.6391	-680.278	83.7218	0	0	0	0	0	0	0	0	0	1	0	0	0	27
121	1,5-dichloro-9,10-anthraquinone	-719	3714.48	-701.001	17.9994	-641.918	77.0821	0	0	0	0	0	0	0	1	0	0	0	0	0	24
122	1,8-dichloro-9,10-anthraquinone	-717	3682.39	-733.088	16.088	-674.005	42.9947	0	0	0	0	0	0	0	1	0	0	0	0	0	24
123	1-methyl-9,10-anthraquinone	-867	3572.71	-842.764	24.2364	-783.681	83.3192	0	0	0	0	0	0	0	0	0	0	0	0	0	27
124	2-methyl-9,10-anthraquinone	-853	3562.33	-853.146	0.14623	-794.063	58.9365	0	0	0	0	0	0	0	0	0	0	0	0	0	27
125	2-ethyl-9,10-anthraquinone	-849	3571.09	-844.388	4.6124	-785.305	63.6951	0	0	0	0	0	0	0	0	0	0	0	0	0	30
126	2-t-butyl-9,10-anthraquinone	-852	3575.68	-839.793	12.2068	-780.71	71.2895	0	0	0	0	0	0	0	0	0	0	0	0	0	36
127	1,4-dimethyl-9,10-anthraquinone	-944	3466.93	-948.545	4.54462	-889.462	54.5381	0	0	0	0	0	0	0	0	0	0	0	0	0	30
128	1,8-dimethyl-9,10-anthraquinone	-964	3498.29	-917.188	46.8122	-858.105	105.895	0	0	0	0	0	0	0	0	0	0	0	0	0	30
129	2,3-dimethyl-9,10-anthraquinone	-885	3523.04	-892.432	7.43214	-833.349	51.6506	0	0	0	0	0	0	0	0	0	0	0	0	0	30
130	2,7-dimethyl-9,10-anthraquinone	-897	3483.92	-931.559	34.5593	-872.477	24.5235	0	0	0	0	0	0	0	0	0	0	0	0	0	30
131	1,3,5,7-tetramethyl-9,10-anthraquinone	-1009	3339.34	-1076.14	67.1381	-1017.06	8.05536	0	0	0	0	0	0	0	0	0	0	0	0	0	36
132	2,3,6,7-tetramethyl-9,10-anthraquinone	-961	3420.41	-995.062	34.0618	-935.979	25.0209	0	0	0	0	0	0	0	0	0	0	0	0	0	36
133	benz[a]-9,10-anthraquinone	-672	3748.31	-667.17	4.83043	-608.087	63.9132	0	0	0	0	0	0	0	0	0	0	0	0	0	30
134	(2-methylbenz[a])-3-methyl-9,10-anthraquinone	-761	3661.43	-754.046	6.95434	-694.963	66.0371	0	0	0	0	0	0	0	0	0	0	0	0	0	36
135	benz[b]-1-chloro-9,10-anthraquinone	-873	3512.88	-902.596	29.5963	-843.514	29.4864	0	0	0	0	0	0	0	1	0	0	0	0	0	30
136	dibenz[b,e]-9,10-anthraquinone	-1036	3375.99	-1039.48	3.484	-980.401	55.5987	0	0	0	0	0	0	0	0	0	0	0	0	0	36
137	1-methoxy-9,10-anthraquinone	-900	3496.77	-918.703	18.7033	-859.621	40.3794	0	0	0	0	0	0	0	0	0	0	0	0	1	28
138	2-methoxy-9,10-anthraquinone	-870	3554.82	-860.659	9.34088	-801.576	68.4236	0	0	0	0	0	0	0	0	0	0	0	0	1	28
139	1,4-dimethoxy-9,10-anthraquinone	-952	3369.06	-1046.42	94.416	-987.333	35.3333	0	0	0	0	0	0	0	0	0	0	0	0	1	32
140	1,5-dimethoxy-9,10-anthraquinone	-956	3340.93	-1074.55	118.547	-1015.46	59.4644	0	0	0	0	0	0	0	0	0	0	0	0	1	32
141	2,6-dimethoxy-9,10-anthraquinone	-904	3388.76	-1026.72	122.719	-967.636	63.636	0	0	0	0	0	0	0	0	0	0	0	0	1	32
142	2,7-dimethoxy-9,10-anthraquinone	-874	3408.56	-1006.91	132.911	-947.829	73.8286	0	0	0	0	0	0	0	0	0	0	0	0	1	32
143	1-acetoxy-9,10-anthraquinone	-772	3618.32	-797.152	25.1522	-738.069	33.9305	0	0	0	0	0	0	0	0	0	0	0	1	1	30
144	2-acetoxy-9,10-anthraquinone	-768	3644.59	-770.886	2.88597	-711.803	56.1968	0	0	0	0	0	0	0	0	0	0	0	1	1	30
145	1,4-diacetoxy-9,10-anthraquinone	-728	3598.81	-816.664	88.6635	-757.581	29.5808	0	0	0	0	0	0	0	0	0	0	0	1	1	36
146	1,8-diacetoxy-9,10-anthraquinone	-723	3591.05	-824.428	101.428	-765.345	42.3452	0	0	0	0	0	0	0	0	0	0	0	1	1	36
147	2,6-diacetoxy-9,10-anthraquinone	-742	3665.15	-750.327	8.32715	-691.244	50.7556	0	0	0	0	0	0	0	0	0	0	0	1	1	36
148	2,7-diacetoxy-9,10-anthraquinone	-726	3664.02	-751.454	25.4535	-692.371	33.6292	0	0	0	0	0	0	0	0	0	0	0	1	1	36
149	1-(2-methoxy-phenoxy)-9,10-anthraquinone	-799	3549.15	-866.327	67.3266	-807.244	8.24391	0	0	0	0	0	0	0	0	0	0	0	0	1	39
150	1-amino-9,10-anthraquinone	-942	3471.46	-944.018	2.01755	-884.935	57.0652	1	1	0	0	1	0	0	0	0	0	0	0	0	26
151	2-amino-9,10-anthraquinone	-1019	3421.24	-994.232	24.7683	-935.149	83.851	1	1	0	0	1	0	0	0	0	0	0	0	0	26
152	1-amino-5-chloro-9,10-anthraquinone	-866	3486.39	-929.084	63.0843	-870.002	4.00157	1	1	0	0	1	0	0	1	0	0	0	0	0	26
153	1-amino-8-chloro-9,10-anthraquinone	-865	3514.76	-900.717	35.7166	-841.634	23.3661	1	1	0	0	1	0	0	1	0	0	0	0	0	26
154	1-amino-2-methyl-9,10-anthraquinone	-971	3417.55	-997.928	26.928	-938.845	32.1547	1	1	0	0	1	0	0	0	0	0	0	0	0	29
155	1-amino-5-methoxy-9,10-anthraquinone	-983	3306	-1109.47	126.472	-1050.39	67.3897	1	1	0	0	1	0	0	0	0	0	0	0	1	30
156	1-amino-4-methylamino-9,10-anthraquinone	-1070	3317.34	-1098.13	28.1313	-1039.05	30.9514	1	1	0	0	1	0	0	0	0	0	0	0	0	31
157	1-amino-2-sulfonate-9,10-anthraquinone	-487	3623.38	-792.097	305.097	-733.014	246.014	1	1	1	0	1	0	0	0	0	0	0	0	0	29
158	1-amino-6,7-dichloro-9,10-anthraquinone	-772	3632.78	-782.7	10.6997	-723.617	48.383	1	1	0	0	1	0	0	1	0	0	0	0	0	26
159	1-amino-2,4-dibromo-9,10-anthraquinone	-754	3686.76	-728.711	25.2887	-669.629	84.3714	1	1	0	0	1	0	0	0	0	1	0	0	0	26
160	2-amino-1-chloro-3-bromo-9,10-anthraquinone	-869	3550.92	-864.557	4.44257	-805.475	63.5253	1	1	0	0	1	0	0	1	0	1	0	0	0	26
161	2-amino-1-bromo-3-chloro-9,10-anthraquinone	-872	3543.12	-872.36	0.36043	-813.278	58.7223	1	1	0	0	1	0	0	1	0	1	0	0	0	26
162	1-amino-4-chloro-2-methyl-9,10-anthraquinone	-930	3439.43	-976.049	46.0488	-916.966	13.034	1	1	0	0	1	0	0	1	0	0	0	0	0	29
163	1-amino-4-bromo-2-sulfonate-9,10-anthraquinone	-835	3618.44	-797.032	37.9679	-737.949	97.0506	1	1	1	0	1	0	0	0	0	1	0	0	0	29
165	1,2-diamino-9,10-anthraquinone	-1156	3274.27	-1141.2	14.7987	-1082.12	73.8814	1	1	0	0	1	0	0	0	0	0	0	0	0	28
166	1,4-diamino-9,10-anthraquinone	-1112	3266.77	-1148.7	36.7038	-1089.62	22.3789	1	1	0	0	1	0	0	0	0	0	0	0	0	28
167	1,5-diamino-9,10-anthraquinone	-1031	3271.51	-1143.97	112.967	-1084.88	53.884	1	1	0	0	1	0	0	0	0	0	0	0	0	28
168	2,6-diamino-9,10-anthraquinone	-1219	3205.46	-1210.02	8.98235	-1150.93	68.0651	1	1	0	0	1	0	0	0	0	0	0	0	0	28
169	1,4,5,8-tetraamino-9,10-anthraquinone	-1321	3056.39	-1359.09	38.0886	-1300.01	20.9942	1	1	0	0	1	0	0	0	0	0	0	0	0	32
170	1-methylamino-9,10-anthraquinone	-899	3578.47	-837.001	61.9986	-777.919	121.081	1	1	0	0	1	0	0	0	0	0	0	0	0	29
171	1-methylamino-4(2-hydroxyethylamino)-9,10-anthraquinone	-1009	3330.42	-1085.06	76.06	-1025.98	16.9773	1	1	0	0	1	1	0	0	0	0	0	0	1	38
172	1,4-dimethylamino-9,10-anthraquinone	-1010	3357.82	-1057.65	47.6536	-998.571	11.4291	1	1	0	0	1	0	0	0	0	0	0	0	0	34
173	1,4-diisopropylamino-9,10-anthraquinone	-1040	3292.16	-1123.32	83.3207	-1064.24	24.238	1	1	0	0	1	0	0	0	0	0	0	0	0	46
174	1-nitro-9,10-anthraquinone	-581	3836.05	-579.431	1.56946	-520.348	60.6522	0	0	0	0	0	0	0	0	0	0	1	0	0	26
175	1-nitro-2-methyl-9,10-anthraquinone	-615	3764.4	-651.073	36.0727	-591.99	23.0101	0	0	0	0	0	0	0	0	0	0	1	0	0	29
176	1-nitro-5,8-diamino-9,10-anthraquinone	-929	3392.95	-1022.53	93.5309	-963.448	34.4482	1	1	0	0	1	0	0	0	0	0	1	0	0	30
177	1-hydroxy-9,10-anthraquinone	-632	3778.75	-636.728	4.72782	-577.645	54.3549	1	1	0	0	0	1	0	0	0	0	0	0	1	25
178	2-hydroxy-9,10-anthraquinone	-814	3590.55	-824.922	10.9221	-765.839	48.1606	1	1	0	0	0	1	0	0	0	0	0	0	1	25
179	1-hydroxy-4-methoxy-9,10-anthraquinone	-720	3608.65	-806.829	86.8291	-747.746	27.7463	1	1	0	0	0	1	0	0	0	0	0	0	1	29
180	1-hydroxy-4-acetoxy-9,10-anthraquinone	-606	3747.61	-667.867	61.8675	-608.785	2.78476	1	1	0	0	0	1	0	0	0	0	0	1	1	31
181	1-hydroxy-4-amino-9,10-anthraquinone	-845	3353.12	-1062.35	217.354	-1003.27	158.271	1	1	0	0	1	1	0	0	0	0	0	0	1	27
182	1-hydroxy-4(p-toluidino)-9,10-anthraquinone	-679	3441.25	-974.23	295.23	-915.147	236.147	1	1	0	0	0	1	0	0	0	0	0	0	1	40
183	1-hydroxy-3-bromo-4-amino-9,10-anthraquinone	-682	3695.69	-719.79	37.7898	-660.707	21.2929	1	1	0	0	1	1	0	0	0	1	0	0	1	27
184	1,2-dihydroxy-9,10-anthraquinone	-683	3727.48	-687.995	4.99512	-628.912	54.0876	1	1	0	0	0	1	0	0	0	0	0	0	1	26
185	1,4-dihydroxy-9,10-anthraquinone	-558	3828.45	-587.025	29.0254	-527.943	30.0573	1	1	0	0	0	1	0	0	0	0	0	0	1	26
186	1,5-dihydroxy-9,10-anthraquinone	-492	3684.62	-730.858	238.858	-671.775	179.775	1	1	0	0	0	1	0	0	0	0	0	0	1	26
187	1,8-dihydroxy-9,10-anthraquinone	-521	3693.79	-721.691	200.691	-662.608	141.608	1	1	0	0	0	1	0	0	0	0	0	0	1	26
188	2,6-dihydroxy-9,10-anthraquinone	-879	3521.84	-893.632	14.6321	-834.549	44.4507	1	1	0	0	0	1	0	0	0	0	0	0	1	26
189	2,7-dihydroxy-9,10-anthraquinone	-862	3547.73	-867.747	5.74746	-808.665	53.3353	1	1	0	0	0	1	0	0	0	0	0	0	1	26
190	1,2-dihydroxy3-sulfonate-9,10-anthraquinone	-717	3463.68	-951.8	234.8	-892.717	175.717	1	1	1	0	0	1	0	0	0	0	0	0	1	29
191	1,4-dihydroxy-5-methoxy-9,10-anthraquinone	-614	3714.22	-701.252	87.2517	-642.169	28.169	1	1	0	0	0	1	0	0	0	0	0	0	1	30
192	Adriamycin	-665	3438.52	-976.958	311.958	-917.875	252.875	1	1	0	0	1	1	0	0	0	0	0	0	0	68
193	Cerubidine	-638	3274.68	-1140.8	502.801	-1081.72	443.718	1	1	0	0	1	1	0	0	0	0	0	0	0	67
194	1,4-dihydroxy-2-sulfonate-9,10-anthraquinone	-562	3845.54	-569.94	7.93987	-510.857	51.1429	1	1	1	0	0	1	0	0	0	0	0	0	1	29
195	1,4-diydroxy-2-methylsulfonate-9,10-anthraquinone	-248	4090.05	-325.425	77.4252	-266.342	18.3425	1	1	0	0	0	0	0	0	0	0	0	0	1	33
196	1,8-dihydroxy-3-methyl-9,10-anthraquinone	-559	3806.39	-609.09	50.09	-550.007	8.99272	1	1	0	0	0	1	0	0	0	0	0	0	1	29
197	1,4-dihydroxy-2,3-dimethyl-9,10-anthraquinone	-640	3698.37	-717.104	77.1037	-658.021	18.021	1	1	0	0	0	1	0	0	0	0	0	0	1	32
198	1,8-dihydroxy-4,5-diamino-9,10-anthraquinone	-813	3321.72	-1093.75	280.754	-1034.67	221.671	1	1	0	0	1	1	0	0	0	0	0	0	1	30
199	1,2,3-trihydroxy-9,10-anthraquinone	-720	3694.6	-720.874	0.874261	-661.792	58.2085	1	1	0	0	0	1	0	0	0	0	0	0	1	27
200	1,2,4-trihydroxy-9,10-anthraquinone	-619	3621.4	-794.071	175.071	-734.988	115.988	1	1	0	0	0	1	0	0	0	0	0	0	1	27
201	1,4,5-trihydroxy-9,10-anthraquinone	-426	3759.9	-655.575	229.575	-596.493	170.493	1	1	0	0	0	1	0	0	0	0	0	0	1	27
202	1,4,6-trihydroxy-9,10-anthraquinone	-610	3616.11	-799.368	189.368	-740.285	130.285	1	1	0	0	0	1	0	0	0	0	0	0	1	27
203	1,3,8-trihydroxy-6-methyl-9,10-anthraquinone	-568	3344.36	-1071.11	503.115	-1012.03	444.032	1	1	0	0	0	1	0	0	0	0	0	0	1	30
204	1,2,5,8-tetrahydroxy-9,10-anthraquinone	-536	3723.47	-692.011	156.011	-632.928	96.928	1	1	0	0	0	1	0	0	0	0	0	0	1	28
205	1,4,5,8-tetrahydroxy-9,10-anthraquinone	-381	3968.51	-446.971	65.9706	-387.888	6.88784	1	1	0	0	0	1	0	0	0	0	0	0	1	28
206	1,4,5,8-tetrahydroxy-2-methyl-9,10-anthraquinone	-424	3909.6	-505.878	81.8775	-446.795	22.7948	1	1	0	0	0	1	0	0	0	0	0	0	1	31
207	1,2,4,5,8-pentahydroxy-9,10-anthraquinone	-475	3595.26	-820.213	345.213	-761.13	286.13	1	1	0	0	0	1	0	0	0	0	0	0	1	29
208	1,2,3,5,6,7-hexahydroxy-9,10-anthraquinone	-495	3734.52	-680.954	185.954	-621.871	126.871	1	1	0	0	0	1	0	0	0	0	0	0	1	30
211	(2-hydroxybenz[a])-9,10-anthraquinone	-717	3695.73	-719.746	2.74631	-660.664	56.3364	1	1	0	0	0	1	0	0	0	0	0	0	1	31
212	1-piperidino-9,10-anthraquinone	-925	3275.17	-1140.31	215.308	-1081.22	156.225	1	1	0	0	1	0	0	0	0	0	0	0	0	39
213	2-piperidino-9,10-anthraquinone	-912	3354.39	-1061.08	149.081	-1002	89.9984	1	1	0	0	1	0	0	0	0	0	0	0	0	39
214	2-hydroxyethyl-9,10-anthraquinone	-830	3578.69	-836.789	6.78907	-777.706	52.2937	1	1	0	0	0	1	0	0	0	0	0	0	1	31
215	2-methylsulfonate-9,10-anthraquinone	-598	3823.12	-592.36	5.64037	-533.277	64.7231	0	0	0	0	0	0	0	0	0	0	0	0	0	31
216	2,6-dimethylsulfonate-9,10-anthraquinone	-398	4018.52	-396.956	1.04404	-337.873	60.1268	0	0	0	0	0	0	0	0	0	0	0	0	0	38
217	2,7-dimethylsulfonate-9,10-anthraquinone	-394	4027.48	-387.991	6.00891	-328.908	65.0917	0	0	0	0	0	0	0	0	0	0	0	0	0	38
218	2-aminosulfonyl-9,10-anthraquinone	-682	3787.89	-627.589	54.4112	-568.506	113.494	1	1	0	0	1	0	0	0	0	0	0	0	0	29
219	2,6-di(aminosulfonyl)-9,10-anthraquinone	-547	3955.63	-459.842	87.1579	-400.759	146.241	1	1	0	0	1	0	0	0	0	0	0	0	0	34
220	2,7-di(aminosulfonyl)-9,10-anthraquinone	-538	3953.9	-461.577	76.4233	-402.494	135.506	1	1	0	0	1	0	0	0	0	0	0	0	0	34
221	2-methoxycarbonyl-9,10-anthraquinone	-691	3745.95	-669.524	21.4761	-610.441	80.5588	0	0	0	0	0	0	0	0	0	0	0	0	1	30
222	1-sulfonate-9,10-anthraquinone	-861	3566.33	-849.142	11.8585	-790.059	70.9412	1	1	1	0	0	0	0	0	0	0	0	0	0	27
223	2-sulfonate-9,10-anthraquinone	-834	3727.43	-688.045	145.955	-628.962	205.038	1	1	1	0	0	0	0	0	0	0	0	0	0	27
224	1,5-disulfonate-9,10-anthraquinone	-872	3365.02	-1050.46	178.46	-991.377	119.377	1	1	1	0	0	0	0	0	0	0	0	0	0	30
225	2,6-disulfonate-9,10-anthraquinone	-833	3740.37	-675.109	157.891	-616.026	216.974	1	1	1	0	0	0	0	0	0	0	0	0	0	30
226	2,7-disulfonate-9,10-anthraquinone	-830	3744.75	-670.73	159.27	-611.648	218.352	1	1	1	0	0	0	0	0	0	0	0	0	0	30
227	6-cyano-1,4-naphthoquinone	-387	4163.33	-252.144	134.856	-246.257	140.743	0	0	0	0	0	0	0	0	0	0	0	0	0	19
228	6-cyano-2,3-dimethyl-1,4-naphthoquinone	-523	3955.6	-459.872	63.1284	-453.985	69.015	0	0	0	0	0	0	0	0	0	0	0	0	0	25
229	2-chloro-1,4-naphthoquinone	-402	4080.28	-335.2	66.7996	-329.314	72.6862	0	0	0	0	0	0	0	1	0	0	0	0	0	18
230	2-chloro-3-propylamino-1,4-naphthoquinone	-704	3624.73	-790.749	86.7492	-784.863	80.8626	1	1	0	0	1	0	0	1	0	0	0	0	0	29
231	2,3-dichloro-1,4-naphthoquinone	-287	4142.76	-272.714	14.2859	-266.828	20.1725	0	0	0	0	0	0	0	1	0	0	0	0	0	18
232	6,7-dichloro-1,4-naphthoquinone	-424	4087.91	-327.562	96.4381	-321.675	102.325	0	0	0	0	0	0	0	1	0	0	0	0	0	18
233	2,3-dibromo-1,4-naphthoquinone	-292	4147.83	-267.645	24.3545	-261.759	30.2411	0	0	0	0	0	0	0	0	0	1	0	0	0	18
234	6,7-dibromo-2-methyl-1,4-naphthoquinone	-500	4002.89	-412.585	87.4151	-406.698	93.3016	0	0	0	0	0	0	0	0	0	1	0	0	0	21
235	6,7-dibromo-2,3-dimethyl-1,4-naphthoquinone	-577	3868.9	-546.58	30.4204	-540.693	36.307	0	0	0	0	0	0	0	0	0	1	0	0	0	24
236	2-methyl-1,4-naphthoquinone	-650	3840.22	-575.26	74.7403	-569.373	80.6269	0	0	0	0	0	0	0	0	0	0	0	0	0	21
237	5-methyl-1,4-naphthoquinone	-636	3847.76	-567.717	68.2834	-561.83	74.17	0	0	0	0	0	0	0	0	0	0	0	0	0	21
238	6-methyl-1,4-naphthoquinone	-593	3849.31	-566.164	26.8356	-560.278	32.7221	0	0	0	0	0	0	0	0	0	0	0	0	0	21
239	2-t-butyl-1,4-naphthoquinone	-662	3805.23	-610.248	51.7521	-604.361	57.6387	0	0	0	0	0	0	0	0	0	0	0	0	0	30
240	2-cyclohexyl-1,4-naphthoquinone	-679	3788.7	-626.776	52.2237	-620.89	58.1103	0	0	0	0	0	0	0	0	0	0	0	0	0	34
241	2,3-dimethyl-1,4-naphthoquinone	-746	3714.82	-700.655	45.3448	-694.769	51.2314	0	0	0	0	0	0	0	0	0	0	0	0	0	24
242	2,6-dimethyl-1,4-naphthoquinone	-729	3748.59	-666.885	62.1153	-660.998	68.0019	0	0	0	0	0	0	0	0	0	0	0	0	0	24
243	2,7-dimethyl-1,4-naphthoquinone	-674	3748.69	-666.79	7.21047	-660.903	13.097	0	0	0	0	0	0	0	0	0	0	0	0	0	24
244	2,8-dimethyl-1,4-naphthoquinone	-710	3740.29	-675.189	34.811	-669.302	40.6976	0	0	0	0	0	0	0	0	0	0	0	0	0	24
245	5,8-dimethyl-1,4-naphthoquinone	-719	3751.56	-663.914	55.0859	-658.027	60.9725	0	0	0	0	0	0	0	0	0	0	0	0	0	24
246	6,7-dimethyl-1,4-naphthoquinone	-622	3840.1	-575.371	46.6287	-569.485	52.5153	0	0	0	0	0	0	0	0	0	0	0	0	0	24
247	2-methyl-3-ethyl-1,4-naphthoquinone	-744	3710.35	-705.128	38.872	-699.241	44.7586	0	0	0	0	0	0	0	0	0	0	0	0	0	27
248	2-methyl-3-pentyl-1,4-naphthoquinone	-748	3687.55	-727.922	20.0779	-722.036	25.9645	0	0	0	0	0	0	0	0	0	0	0	0	0	36
249	2-methyl-3-decyl-1,4-naphthoquinone	-756	3665.57	-749.909	6.09129	-744.022	11.9779	0	0	0	0	0	0	0	0	0	0	0	0	0	51
250	2-methyl-3-undecyl-1,4-naphthoquinone	-730	3660.87	-754.607	24.6067	-748.72	18.7201	0	0	0	0	0	0	0	0	0	0	0	0	0	54
251	2-methyl-3-diprenyl-1,4-naphthoquinone	-709	3702.65	-712.828	3.82822	-706.942	2.05834	0	0	0	0	0	0	0	0	0	0	0	0	0	47
252	2-methyl-3-heptaprenyl-1,4-naphthoquinone	-705	3650.71	-764.77	59.7698	-758.883	53.8833	0	0	0	0	0	0	0	0	0	0	0	0	0	112
253	2-methyl-3-decaprenyl-1,4-naphthoquinone	-709	3721.66	-693.815	15.1845	-687.929	21.0711	0	0	0	0	0	0	0	0	0	0	0	0	0	151
254	2-methyl-3-decyl-6,7-dichloro-1,4-naphthoquinone	-567	3838.4	-577.077	10.0768	-571.19	4.1902	0	0	0	0	0	0	0	1	0	0	0	0	0	51
255	2,3,5-trimethyl-1,4-naphthoquinone	-840	3631.39	-784.089	55.9113	-778.202	61.7978	0	0	0	0	0	0	0	0	0	0	0	0	0	27
256	2,3,6,7-tetramethyl-1,4-naphthoquinone	-781	3605.05	-810.422	29.4224	-804.536	23.5358	0	0	0	0	0	0	0	0	0	0	0	0	0	30
257	2-methoxy-1,4-naphthoquinone	-737	3690.55	-724.926	12.074	-719.039	17.9606	0	0	0	0	0	0	0	0	0	0	0	0	1	22
258	5-methoxy-1,4-naphthoquinone	-683	3770.66	-644.814	38.186	-638.927	44.0725	0	0	0	0	0	0	0	0	0	0	0	0	1	22
259	2-methoxy-7-hydroxy-1,4-naphthoquinone	-695	3645.66	-769.821	74.821	-763.934	68.9345	1	1	0	0	0	1	0	0	0	0	0	0	1	23
260	2,3-dimethoxy-1,4-naphthoquinone	-653	3750.69	-664.783	11.7831	-658.897	5.89652	0	0	0	0	0	0	0	0	0	0	0	0	1	26
261	5,8-dimethoxy-1,4-naphthoquinone	-776	3567.66	-847.82	71.82	-841.933	65.9334	0	0	0	0	0	0	0	0	0	0	0	0	1	26
262	5-acetoxy-1,4-naphthoquinone	-547	3895.23	-520.251	26.7494	-514.364	32.6359	0	0	0	0	0	0	0	0	0	0	0	1	1	24
263	5-acetoxy-8-hydroxy-1,4-naphthoquinone	-356	3833.67	-581.808	225.808	-575.921	219.921	1	1	0	0	0	1	0	0	0	0	0	1	1	25
264	5,8-diacetoxy-1,4-naphthoquinone	-509	3861.96	-553.517	44.5172	-547.631	38.6306	0	0	0	0	0	0	0	0	0	0	0	1	1	30
265	2,5,8-triacetoxy-1,4-naphthoquinone	-386	4172.58	-242.894	143.106	-237.008	148.992	0	0	0	0	0	0	0	0	0	0	0	1	1	36
266	2-allyloxy-1,4-naphthoquinone40815-72-3	-700	3686.95	-728.524	28.5245	-722.638	22.6379	0	0	0	0	0	0	0	0	0	0	0	0	1	26
267	2-isopropoxy-1,4-naphthoquinone	-701	3648.29	-767.189	66.1894	-761.303	60.3029	0	0	0	0	0	0	0	0	0	0	0	0	1	28
268	2-phenylsulfonyl-1,4-naphthoquinone	-167	4245.17	-170.306	3.30583	-164.419	2.58073	0	0	0	0	0	0	0	0	0	0	0	0	0	31
269	2-amino-1,4-naphthoquinone	-845	3580.44	-835.038	9.96183	-829.152	15.8484	1	1	0	0	1	0	0	0	0	0	0	0	0	20
270	2-amino-3-thiol-1,4-naphthoquinone	-710	3695.17	-720.307	10.3071	-714.421	4.42055	1	1	0	1	1	0	0	0	0	0	0	0	0	21
271	2-amino-3-acetylamino-1,4-naphthoquinone	-767	3673.74	-741.732	25.2679	-735.846	31.1545	1	1	0	0	1	0	0	0	0	0	0	0	0	27
272	2-amino-3-propionylamino-1,4-naphthoquinone	-771	3666.35	-749.125	21.8754	-743.238	27.762	1	1	0	0	1	0	0	0	0	0	0	0	0	30
273	2-amino-3-dimethylamino-1,4-naphthoquinone	-861	3535.72	-879.753	18.7532	-873.867	12.8666	1	1	0	0	1	0	0	0	0	0	0	0	0	28
274	2-dimethylamino-1,4-naphthoquinone	-845	3594.81	-820.663	24.3374	-814.776	30.224	1	1	0	0	1	0	0	0	0	0	0	0	0	26
275	2-(3-methylureidyl)-1,4-naphthoquinone	-704	3725.65	-689.822	14.1778	-683.936	20.0644	1	1	0	0	0	0	0	0	0	0	0	0	0	27
276	2-methylthio-1,4-naphthoquinone	-619	3820.36	-595.118	23.8816	-589.232	29.7681	0	0	0	1	0	0	0	0	0	0	0	0	0	22
277	2-methylthio-3-methyl-1,4-naphthoquinone	-651	3800.17	-615.301	35.6988	-609.415	41.5853	0	0	0	1	0	0	0	0	0	0	0	0	0	25
278	2-ethylthio-3-methyl-1,4-naphthoquinone	-641	3787.58	-627.897	13.103	-622.01	18.9896	0	0	0	1	0	0	0	0	0	0	0	0	0	28
279	2-hydroxy-1,4-naphthoquinone	-460	3931	-484.471	24.4714	-478.585	18.5848	1	1	0	0	0	1	0	0	0	0	0	0	1	19
280	5-hydroxy-1,4-naphthoquinone	-390	4096.21	-319.27	70.7305	-313.383	76.617	1	1	0	0	0	1	0	0	0	0	0	0	1	19
281	2-hydroxy-3-methyl-1,4-naphthoquinone	-582	3834.79	-580.683	1.31652	-574.797	7.20308	1	1	0	0	0	1	0	0	0	0	0	0	1	22
282	2-hydroxy-3-ethyl-1,4-naphthoquinone	-590	3828.83	-586.644	3.35601	-580.757	9.24257	1	1	0	0	0	1	0	0	0	0	0	0	1	25
283	2-hydroxy-3-pentyl-1,4-naphthoquinone	-573	3807.18	-608.297	35.2969	-602.41	29.4103	1	1	0	0	0	1	0	0	0	0	0	0	1	34
284	2-hydroxy-3-hexyl-1,4-naphthoquinone	-594	3802.37	-613.108	19.1081	-607.222	13.2216	1	1	0	0	0	1	0	0	0	0	0	0	1	37
285	2-hydroxy-3-heptyl-1,4-naphthoquinone	-594	3802.11	-613.363	19.3628	-607.476	13.4763	1	1	0	0	0	1	0	0	0	0	0	0	1	40
286	2-hydroxy-3-octyl-1,4-naphthoquinone	-573	3789.13	-626.344	53.3439	-620.457	47.4573	1	1	0	0	0	1	0	0	0	0	0	0	1	43
287	2-hydroxy-3-nonyl-1,4-naphthoquinone	-603	3784.82	-630.66	27.6598	-624.773	21.7732	1	1	0	0	0	1	0	0	0	0	0	0	1	46
288	2-hydroxy-3-undecyl-1,4-naphthoquinone	-770	3787.64	-627.835	142.165	-621.949	148.051	1	1	0	0	0	1	0	0	0	0	0	0	1	52
289	2-hydroxy-3-(3-methylbutyl)-1,4-naphthoquinone	-604	3801.01	-614.464	10.4637	-608.577	4.57712	1	1	0	0	0	1	0	0	0	0	0	0	1	34
290	2-hydroxy-3-undecyl-1,4-naphthoquinone	-606	3663.31	-752.168	146.168	-746.282	140.282	1	1	0	0	0	1	0	0	0	0	0	0	1	32
291	2-hydroxy-3-(3,7-dimethyloctyl)-1,4-naphthoquinone	-606	3784.62	-630.851	24.8514	-624.965	18.9648	1	1	0	0	0	1	0	0	0	0	0	0	1	49
292	2-hydroxy-3-(3-(4-phenoxyphenyl)butyl)-1,4-naphthoquinone	-599	3796.09	-619.383	20.3834	-613.497	14.4968	1	1	0	0	0	1	0	0	0	0	0	0	1	52
293	2-hydroxy-3-(4-(4-phenoxyphenyl)butyl)-1,4-naphthoquinone	-607	3794.48	-621	14	-615.113	8.11347	1	1	0	0	0	1	0	0	0	0	0	0	1	52
294	2-hydroxy-3-(4-(4-cyclohexylphenyl)propyl)-1,4-naphthoquinone	-573	3800.43	-615.05	42.05	-609.163	36.1634	1	1	0	0	0	1	0	0	0	0	0	0	1	54
295	2-hydroxy-3-(10-bromodecyl)-1,4-naphthoquinone	-582	3795.14	-620.341	38.3406	-614.454	32.454	1	1	0	0	0	1	0	0	0	1	0	0	1	49
296	2-hydroxy-3-(cis-4-cyclohexylcyclohexyl)-1,4-naphthoquinone	-597	3759.73	-655.749	58.7491	-649.863	52.8626	1	1	0	0	0	1	0	0	0	0	0	0	1	51
297	2-hydroxy-3-(4-methylphenylthio)-1,4-naphthoquinone	-369	3922.82	-492.652	123.652	-486.766	117.766	1	1	0	1	0	1	0	0	0	0	0	0	1	33
298	2-hydroxy-3-(10-(decylthio)-decyl)-1,4-naphthoquinone	-582	3789.41	-626.064	44.0644	-620.178	38.1779	1	1	0	1	0	1	0	0	0	0	0	0	1	80
299	2-hydroxy-3-(10-(4-methylphenylthio)decyl)-1,4-naphthoquinone	-616	3789.48	-625.996	9.99607	-620.11	4.1095	1	1	0	1	0	1	0	0	0	0	0	0	1	63
300	2-hydroxy-3-(10-(4-cyclohexylphenoxy)decyl)-1,4-naphthoquinone	-510	3790.21	-625.271	115.271	-619.384	109.384	1	1	0	0	0	1	0	0	0	0	0	0	1	76
301	2-hydroxy-3-phenylazo-1,4-naphthoquinone	-446	4091.27	-324.211	121.789	-318.324	127.676	1	1	0	0	0	1	0	0	0	0	0	0	1	31
302	2-hydroxy-3-(α(dodecylamino)benzyl)-1,4-naphthoquinone	-790	3624.5	-790.974	0.973699	-785.087	4.91286	1	1	0	0	1	1	0	0	0	0	0	0	1	70
303	2-hydroxy-3-(α(hexadecylamino)benzyl)-1,4-naphthoquinone	-782	3638.74	-776.734	5.26584	-770.848	11.1524	1	1	0	0	1	1	0	0	0	0	0	0	1	82
304	2-hydroxy-7-methoxy-1,4-naphthoquinone	-475	3821.06	-594.417	119.417	-588.531	113.531	1	1	0	0	0	1	0	0	0	0	0	0	1	23
305	2-hydroxy-7-methoxy-3-(3cyclohexylpropyl)-1,4-naphthoquinone	-636	3709.52	-705.957	69.9571	-700.071	64.0706	1	1	0	0	0	1	0	0	0	0	0	0	1	48
306	5-hydroxy-3-bromo-1,4-naphthoquinone	-233	3942.25	-473.231	240.231	-467.344	234.344	1	1	0	0	0	1	0	0	0	1	0	0	1	19
307	5-hydroxy-2-methyl-1,4-naphthoquinone	-479	3985.77	-429.709	49.2907	-423.823	55.1772	1	1	0	0	0	1	0	0	0	0	0	0	1	22
308	5-hydroxy-3-methyl-1,4-naphthoquinone	-464	3699.99	-715.487	251.487	-709.6	245.6	1	1	0	0	0	1	0	0	0	0	0	0	1	22
309	2,3-dihydroxy-1,4-naphthoquinone	-590	3842.33	-573.148	16.8521	-567.261	22.7387	1	1	0	0	0	1	0	0	0	0	0	0	1	20
310	5,8-dihydroxy-1,4-naphthoquinone	-284	4133.71	-281.768	2.232	-275.881	8.11857	1	1	0	0	0	1	0	0	0	0	0	0	1	20
311	2,7-dihydroxy-3-undecyl-1,4-naphthoquinone	-667	3752.81	-662.662	4.33845	-656.775	10.225	1	1	0	0	0	1	0	0	0	0	0	0	1	53
312	echinochrome-1,4-naphthoquinone	-527	3625.94	-789.533	262.533	-783.647	256.647	1	1	0	0	0	1	0	0	0	0	0	0	0	29
313	2-(3-methylphenylthio)-1,4-naphthoquinone	-496	3958.76	-456.717	39.2835	-450.83	45.17	0	0	0	1	0	0	0	0	0	0	0	0	0	32
314	2-methyl-3-(2-naphthylthio)-1,4-naphthoquinone	-521	3852.53	-562.942	41.9423	-557.056	36.0557	0	0	0	1	0	0	0	0	0	0	0	0	0	38
315	2-sulfonate-1,4-naphthoquinone	-584	3908.96	-506.511	77.4887	-500.625	83.3753	1	1	1	0	0	0	0	0	0	0	0	0	0	21
316	2,3-epoxide-1,4-naphthoquinone	-1016	3352.35	-1063.13	47.1275	-1057.24	41.2409	0	0	0	0	0	0	0	0	0	0	0	0	0	19
317	3,4,5,6-tetrachloro-1,2-benzoquinone	197	4784.95	369.474	172.474	392.216	195.216	0	0	0	0	0	0	0	1	0	0	0	0	0	12
318	3,4,5,6-tetrabromo-1,2-benzoquinone	201	4783.37	367.895	166.895	390.637	189.637	0	0	0	0	0	0	0	0	0	1	0	0	0	12
319	3,5-dibutyl-1,2-benzoquinone	-458	3987.55	-427.929	30.0711	-405.187	52.8131	0	0	0	0	0	0	0	0	0	0	0	0	0	36
320	4(3’indolyl)-1,2-benzoquinone	-365	4027.23	-388.244	23.2436	-365.502	0.501541	0	0	0	0	0	0	0	0	0	0	0	0	0	26
321	3-bromo-1,2-naphthoquinone	-326	4143.22	-272.259	53.7412	-249.517	76.4832	0	0	0	0	0	0	0	0	0	1	0	0	0	18
322	4-allyloxy-1,2-naphthoquinone	-480	3724.86	-690.612	210.612	-667.87	187.87	0	0	0	0	0	0	0	0	0	0	0	0	1	26
323	4-dimethylamino-1,2-naphthoquinone	-750	3705.48	-709.992	40.0085	-687.25	62.7505	1	1	0	0	1	0	0	0	0	0	0	0	0	26
324	4-ethylamino-1,2-naphthoquinone	-759	3452.5	-962.971	203.971	-940.229	181.229	1	1	0	0	1	0	0	0	0	0	0	0	0	26
325	4-hydroxy-1,2-naphthoquinone	-410	3809.76	-605.714	195.714	-582.972	172.972	1	1	0	0	0	1	0	0	0	0	0	0	1	19
326	4-sulfonate	-433	4062.5	-352.979	80.021	-330.237	102.763	1	1	1	0	0	0	0	0	0	0	0	0	0	21
327	4,6-disulfonate	-404	4082.77	-332.709	71.291	-309.967	94.033	1	1	1	0	0	0	0	0	0	0	0	0	0	24
328	4-allyloxy-1,2-anthraquinone	-458	3596.85	-818.623	360.623	-795.881	337.881	0	0	0	0	0	0	0	0	0	0	0	0	1	32
329	2-hydroxy-1,4anthraquinone	-487	3803.36	-612.119	125.119	-589.377	102.377	1	1	0	0	0	1	0	0	0	0	0	0	1	25
330	1-methyl-7-isopropyl-9,10-phenanthrenequinone	-670	3689.21	-726.266	56.2656	-703.524	33.5236	0	0	0	0	0	0	0	0	0	0	0	0	0	36
331	2,7-dihydroxy-9,10-phenanthrenequinone	-624	3837.96	-577.512	46.4881	-554.77	69.2301	1	1	0	0	0	1	0	0	0	0	0	0	1	26
332	3,3′,5,5′-tetramethyl-4,4′-diphenoquinone	-331	4174.1	-241.377	89.623	-218.635	112.365	0	0	0	0	0	0	0	0	0	0	0	0	0	34
333	3,3′,5,5′-tetraisopropyl-4,4′-diphenoquinone	-314	3512.1	-903.381	589.381	-880.639	566.639	0	0	0	0	0	0	0	0	0	0	0	0	0	58
334	3,3′,5,5′-tetrabutyl-4,4′-diphenoquinone	-331	3631.29	-784.182	453.182	-761.44	430.44	0	0	0	0	0	0	0	0	0	0	0	0	0	70
335	xanthen-9-one	-1603	2810.29	-1605.19	2.18853	-1582.45	20.5535	0	0	0	0	0	0	0	0	0	0	0	0	0	23
336	1,4-dihydroxy-xanthen-9-one	-1500	2931.19	-1484.28	15.7157	-1461.54	38.4577	1	1	0	0	0	1	0	0	0	0	0	0	1	25
337	thiaxanthene-9-one	-1540	2854.05	-1561.42	21.4243	-1538.68	1.3177	0	0	0	0	0	0	0	0	0	0	0	0	0	23
338	thioxanthenone-S-oxide	-1121	3335.02	-1080.46	40.5397	-1057.72	63.2818	0	0	0	1	0	0	0	0	0	0	0	0	0	24
339	thioxanthenone-S-dioxide	-971	3427.57	-987.902	16.902	-965.16	5.84002	0	0	0	1	0	0	0	0	0	0	0	0	0	25
340	1.8-dihydroxy-9-anthrone	-1310	3018.49	-1396.99	86.9859	-1374.24	64.2439	1	1	0	0	0	1	0	0	0	0	0	0	1	27
341	10,10-dimethyl-9-anthrone	-1645	2799.6	-1615.88	29.1203	-1593.14	51.8623	0	0	0	0	0	0	0	0	0	0	0	0	0	31
342	10,10-dimethyl-9-anthrone-2-sulfonate	-1687	2841.19	-1574.29	112.712	-1551.55	135.454	1	1	1	0	0	0	0	0	0	0	0	0	0	34
343	fluorenone	-1223	3255.92	-1159.56	63.444	-1136.81	86.186	0	0	0	0	0	0	1	0	0	0	0	0	0	22
344	dibenzo[a,d]cyclohepten-5-one	-1642	2840.08	-1575.39	66.6066	-1552.65	89.3486	0	0	0	0	0	0	0	0	0	0	0	0	0	26
345	flavone	-1618	2815.16	-1600.32	17.682	-1577.58	40.424	0	0	0	0	0	0	0	0	0	0	0	0	0	27
346	benzil	-1067	3361.18	-1054.3	12.6997	-1031.56	35.4417	0	0	0	0	0	0	0	0	0	0	0	0	0	26
347	7,7,8,8-tetracyano-1,4-quinonedimethane	353	5117.47	701.995	348.995	724.737	371.737	0	0	0	0	0	0	0	0	0	0	0	0	0	20
348	alloxazine	-759	3563.68	-851.796	92.796	-829.054	70.054	1	1	0	0	0	0	0	0	0	0	0	0	0	22
349	phenazine	-1104	3541.27	-874.206	229.794	-851.464	252.536	0	0	0	0	0	0	0	0	0	0	0	0	0	22
							MAE
		-587.362	3828.11	MAE all quinones	83.6448		78.4808	140	205	13	14	53	81	3	33	6	28	5	12	127
	Notes:	y-intercept on Alll Quinones	4415.48	Min Absolute Error	0.14623			Titratable?	Non-titratable?	Sulfonate?	Thio?	Amine?	Hydroxy?	Fluorine?	Chlorine?	Iodine?	Bromine?	Nitro?	Acetoxy?	Oxy?
	Those marked in red are the ones which are not computed yet.	-343.348	4138.23	Max Absolute Error	589.381		All	90.2294	70.4574	139.71	38.006	93.2149	88.0586	69.0477	72.8693	206.519	78.7529	37.5554	62.7886	75.1978
	Those marked in yellow denote the beginning and end of Table2-2c /5-5c 6-6C/11	y-intercept BQ	4481.58	R	0.952705		BQ	134.947	70.2794	#DIV/0!	42.3065	172.582	73.9039	60.4786	88.2647	220.394	73.5752	34.8333	64.0601	74.6136
				R^2	0.907646		NQ	60.267	47.3213	83.3753	37.3381	24.356	66.8177	#DIV/0!	79.2421	#DIV/0!	85.3296	#DIV/0!	110.045	58.7694
		-773.991	3582.4				AQ	98.0496	56.6467	155.623	#DIV/0!	91.075	112.841	#DIV/0!	47	137.148	68.1141	39.3702	35.6033	81.2927
		y-intercept AQ	4356.39				T11	99.415	145.541	110.75	34.5609	121.99	89.4562	86.186	195.216	#DIV/0!	133.06	#DIV/0!	#DIV/0!	139.005
		-607.767	3801.82							BQ	NQ	AQ	Other
		y-intercept NQ	4409.59						MAE	79.2767	53.1889	82.9588	130.166
									Min	0.770598	2.05834	2.78476	0.501541
		-776.939	3615.79						Max	388.771	256.647	444.032	566.639
		y-intercept T11	4392.73

## Sheet: COSMO-QQ.
Molecule Index	Molecule Name	Experimental Redox Q/Q.- E(mV)	Computed Redox Q/Q.-E(mV)	All fit	Abs Error on all	Fit (indiv)	abs error	Titratable?	Non-titratable	Sulfonate?	Thio?	Amine?	Hydroxy?	Fluorine?	Chlorine?	Iodine?	Bromine?	Nitro?	Acetoxy?	Oxy?	Cyano?	Size
0	cyano-1,4-benzoquinone	10	4838.39	165.279	155.279	79.7377	69.7377	0	0	0	0	0	0	0	0	0	0	0	0	0	1	13
1	2,3-dicyano-1,4-benzoquinone	403	5252.18	579.071	176.071	493.529	90.5293	0	0	0	0	0	0	0	0	0	0	0	0	0	1	14
2	2,3-dicyano-5,6-dichloro-1,4-benzoquinone	597	5453.92	780.809	183.809	695.268	98.2676	0	0	0	0	0	0	0	1	0	0	0	0	0	1	14
3	chloro-1,4-benzoquinone	-212	4607.01	-66.1055	145.895	-151.647	60.3529	0	0	0	0	0	0	0	1	0	0	0	0	0	0	12
4	2-bromo-5-t-butyl-1,4-benzoquinone	-309	4464.79	-208.323	100.677	-293.865	15.135	0	0	0	0	0	0	0	0	0	1	0	0	0	0	24
5	2-bromo-6-methyl-1,4-benzoquinone	-284	4513.34	-159.77	124.23	-245.311	38.6887	0	0	0	0	0	0	0	0	0	1	0	0	0	0	15
6	2-iodo-6-isopropyl-1,4-benzoquinone	-402	4490.56	-182.555	219.445	-268.096	133.904	0	0	0	0	0	0	0	0	1	0	0	0	0	0	21
7	2-iodo-3-methyl-6-isopropyl-1,4-benzoquinone	-398	4359.64	-313.469	84.5311	-399.011	1.01055	0	0	0	0	0	0	0	0	1	0	0	0	0	0	24
8	2-chloro-6-bromo-1,4-benzoquinone	-44	4753.27	80.1612	124.161	-5.38046	38.6195	0	0	0	0	0	0	0	1	0	1	0	0	0	0	12
9	2,3-dichloro-1,4-benzoquinone	-108	4694.6	21.488	129.488	-64.0536	43.9464	0	0	0	0	0	0	0	1	0	0	0	0	0	0	12
10	2,5-dichloro-1,4-benzoquinone	-84	4740.91	67.8027	151.803	-17.7389	66.2611	0	0	0	0	0	0	0	1	0	0	0	0	0	0	12
11	2,6-dichloro-1,4-benzoquinone	-53	4745.56	72.4517	125.452	-13.0899	39.9101	0	0	0	0	0	0	0	1	0	0	0	0	0	0	12
12	2,6-dibromo-1,4-benzoquinone	-45	4753.53	80.419	125.419	-5.12264	39.8774	0	0	0	0	0	0	0	0	0	1	0	0	0	0	12
13	2,6-diiodo-1,4-benzoquinone	-75	4755.95	82.8401	157.84	-2.70151	72.2985	0	0	0	0	0	0	0	0	1	0	0	0	0	0	12
14	2,3-dichloro-5-t-butyl-1,4-benzoquinone	-195	4551.95	-121.163	73.8371	-206.704	11.7045	0	0	0	0	0	0	0	1	0	0	0	0	0	0	24
15	2,3-dibromo-5-t-butyl-1,4-benzoquinone	-208	4549.4	-123.708	84.2923	-209.249	1.24932	0	0	0	0	0	0	0	0	0	1	0	0	0	0	24
16	2,3-diiodo-5-t-butyl-1,4-benzoquinone	-234	4542.91	-130.202	103.798	-215.744	18.2565	0	0	0	0	0	0	0	0	1	0	0	0	0	0	24
17	2,6-dichloro-3,5-dimethyl-1,4-benzoquinone	-292	4442.37	-230.747	61.2533	-316.288	24.2883	0	0	0	0	0	0	0	1	0	0	0	0	0	0	18
18	2,5-dichloro-3,6-di-t-butyl-1,4-benzoquinone	-447	4186.32	-486.789	39.7887	-572.33	125.33	0	0	0	0	0	0	0	1	0	0	0	0	0	0	36
19	2,5-dibromo-3-methyl-6-isopropyl-1,4-benzoquinone	-267	4476.34	-196.776	70.2245	-282.317	15.3171	0	0	0	0	0	0	0	0	0	1	0	0	0	0	24
20	2,5-dibromo-3,6-diisopropyl-1,4-benzoquinone	-254	4417.1	-256.011	2.01097	-341.553	87.5526	0	0	0	0	0	0	0	0	0	1	0	0	0	0	30
21	2,5-dibromo-3,6-diphenyl-1,4-benzoquinone	-133	4603.82	-69.2932	63.7068	-154.835	21.8349	0	0	0	0	0	0	0	0	0	1	0	0	0	0	32
22	2,5-dichloro-3,6-dimethoxy-1,4-benzoquinone	-182	4495.64	-177.472	4.52845	-263.013	81.0132	0	0	0	0	0	0	0	1	0	0	0	0	1	0	20
23	2,6-dibromo-3,5-dimethoxy-1,4-benzoquinone	-191	4563.66	-109.455	81.5446	-194.997	3.99703	0	0	0	0	0	0	0	0	0	1	0	0	1	0	20
24	2,5-dibromo-3,6-diamino-1,4-benzoquinone	-721	3975.5	-697.616	23.3843	-783.157	62.1573	1	1	0	0	1	0	0	0	0	1	0	0	0	0	16
25	2,5-dibromo-3,6-di(cyclohexylamino)-1,4-benzoquinone	-687	3860.94	-812.169	125.169	-897.71	210.71	1	1	0	0	1	0	0	0	0	1	0	0	0	0	48
26	trichloro-1,4-benzoquinone	40	4829.42	156.312	116.312	70.7702	30.7702	0	0	0	0	0	0	0	1	0	0	0	0	0	0	12
27	tribromo-hexyl-1,4-benzoquinone	-39	4700.48	27.3701	66.3701	-58.1715	19.1715	0	0	0	0	0	0	0	0	0	1	0	0	0	0	30
28	tetrafluoro-1,4-benzoquinone	118	4951.03	277.914	159.914	192.372	74.3722	0	0	0	0	0	0	1	0	0	0	0	0	0	0	12
29	tetrachloro-1,4-benzoquinone	103	4909.86	236.744	133.744	151.202	48.2019	0	0	0	0	0	0	0	1	0	0	0	0	0	0	12
30	tetrabromo-1,4-benzoquinone	104	4896.45	223.341	119.341	137.8	33.7998	0	0	0	0	0	0	0	0	0	1	0	0	0	0	12
31	tetraiodo-1,4-benzoquinone	43	4867.7	194.593	151.593	109.051	66.0509	0	0	0	0	0	0	0	0	1	0	0	0	0	0	12
32	methyl-1,4-benzoquinone	-466	4359.98	-313.131	152.869	-398.672	67.3275	0	0	0	0	0	0	0	0	0	0	0	0	0	0	15
33	t-butyl-1,4-benzoquinone	-508	4310.38	-362.734	145.266	-448.276	59.7239	0	0	0	0	0	0	0	0	0	0	0	0	0	0	24
34	2-methyl-5-isopropyl-1,4-benzoquinone	-585	4222.9	-450.211	134.789	-535.753	49.247	0	0	0	0	0	0	0	0	0	0	0	0	0	0	24
35	2-methyl-5-isopropyl-3,6-dinitro-1,4-benzoquinone	199	4946.14	273.029	74.0293	187.488	11.5124	0	0	0	0	0	0	0	0	0	0	1	0	0	0	28
36	2-methyl-3-cumyl-1,4-benzoquinone	-597	4217.68	-455.433	141.567	-540.975	56.0255	0	0	0	0	0	0	0	0	0	0	0	0	0	0	37
37	2,3-dimethyl-1,4-benzoquinone	-543	4223.42	-449.695	93.3049	-535.237	7.76328	0	0	0	0	0	0	0	0	0	0	0	0	0	0	18
38	2,5-dimethyl-1,4-benzoquinone	-551	4247.78	-425.329	125.671	-510.871	40.1289	0	0	0	0	0	0	0	0	0	0	0	0	0	0	18
39	2,6-dimethyl-1,4-benzoquinone	-547	4255.75	-417.358	129.642	-502.9	44.1003	0	0	0	0	0	0	0	0	0	0	0	0	0	0	18
40	2,3-dimethyl-5-prenyl-1,4-benzoquinone	-640	4097.52	-575.587	64.4126	-661.129	21.129	0	0	0	0	0	0	0	0	0	0	0	0	0	0	31
41	2,3-dimethyl-5-nanoprenyl-1,4-benzoquinone	-619	4069.51	-603.599	15.4013	-689.14	70.1403	0	0	0	0	0	0	0	0	0	0	0	0	0	0	135
42	2,3-dimethyl-5-(1'-acetoxy)ethyl-1,4-benzoquinone	-518	4202.61	-470.506	47.4936	-556.048	38.048	0	0	0	0	0	0	0	0	0	0	0	1	1	0	30
43	2,3-dimethyl-5,6-diisopropyl-1,4-benzoquinone	-685	3928.49	-744.625	59.6248	-830.166	145.166	0	0	0	0	0	0	0	0	0	0	0	0	0	0	36
44	2,3-dimethyl-5,6-methylenedioxy-1,4-benzoquinone	-457	4282.66	-390.451	66.5486	-475.993	18.993	0	0	0	0	0	0	0	0	0	0	0	0	1	0	21
45	2,5-di-t-butyl-1,4-benzoquinone	-581	4147.56	-525.55	55.4501	-611.092	30.0916	0	0	0	0	0	0	0	0	0	0	0	0	0	0	36
46	2,6-di-t-butyl-1,4-benzoquinone	-590	4124.55	-548.559	41.4407	-634.101	44.1009	0	0	0	0	0	0	0	0	0	0	0	0	0	0	36
47	2,6-di-isopropyl-1,4-benzoquinone	-555	4193.56	-479.547	75.4527	-565.089	10.0889	0	0	0	0	0	0	0	0	0	0	0	0	0	0	30
48	2,5-di-isooctyl-1,4-benzoquinone	-649	4219.06	-454.049	194.951	-539.591	109.409	0	0	0	0	0	0	0	0	0	0	0	0	0	0	60
49	trimethyl-1,4-benzoquinone	-632	4114.25	-558.857	73.1426	-644.399	12.399	0	0	0	0	0	0	0	0	0	0	0	0	0	0	21
50	trimethyl-phytyl-1,4-benzoquinone	-738	3987.27	-685.844	52.156	-771.386	33.3856	0	0	0	0	0	0	0	0	0	0	0	0	0	0	79
51	trimethyl-propanoic	-500	4219.25	-453.859	46.1414	-539.4	39.4002	0	0	0	0	0	0	0	0	0	0	0	0	0	0	30
52	trimethyl-(2-carboxyethylthio)-1,4-benzoquinone	-471	4170.77	-502.344	31.3443	-587.886	116.886	1	1	0	1	0	0	0	0	0	0	0	0	1	0	31
53	tetramethyl-1,4-benzoquinone	-751	3971.63	-701.481	49.5189	-787.023	36.0227	0	0	0	0	0	0	0	0	0	0	0	0	0	0	24
54	tetraisopropyl-1,4-benzoquinone	-810	3845.92	-827.192	17.1925	-912.734	102.734	0	0	0	0	0	0	0	0	0	0	0	0	0	0	48
55	octamethyl-1,4,5,8-tetrahydroanthraquinone-1,4-benzoquinone	-682	3983.35	-689.758	7.75763	-775.299	93.2993	0	0	0	0	0	0	0	0	0	0	0	0	0	0	52
56	acetyl-1,4-benzoquinone	-178	4564.39	-108.727	69.2731	-194.268	16.2685	0	0	0	0	0	0	0	0	0	0	0	0	0	0	17
57	2-acetyl-3-methyl-1,4-benzoquinone	-349	4380.22	-292.894	56.1062	-378.435	29.4354	0	0	0	0	0	0	0	0	0	0	0	0	0	0	20
58	2-acetyl-5-methyl-1,4-benzoquinone	-234	4477.35	-195.762	38.2384	-281.303	47.3032	0	0	0	0	0	0	0	0	0	0	0	0	0	0	20
59	2-acetyl-6-methyl-1,4-benzoquinone	-254	4467.23	-205.886	48.1144	-291.427	37.4272	0	0	0	0	0	0	0	0	0	0	0	0	0	0	20
60	2-acetyl-3-chloro-1,4-benzoquinone	-107	4672.98	-0.133973	106.866	-85.6756	21.3244	0	0	0	0	0	0	0	1	0	0	0	0	0	0	17
61	pivaloyl-1,4-benzoquinone	-286	4501.75	-171.361	114.639	-256.903	29.097	0	0	0	0	0	0	0	0	0	0	0	0	0	0	26
62	phenyl-1,4-benzoquinone	-392	4402.22	-270.891	121.109	-356.433	35.5672	0	0	0	0	0	0	0	0	0	0	0	0	0	0	22
63	2,3-diphenyl-1,4-benzoquinone	-437	4327.9	-345.215	91.7851	-430.756	6.24352	0	0	0	0	0	0	0	0	0	0	0	0	0	0	32
64	2,5-diphenyl-1,4-benzoquinone	-378	4345.02	-328.089	49.9108	-413.631	35.6309	0	0	0	0	0	0	0	0	0	0	0	0	0	0	32
65	phenoxymethyl-1,4-benzoquinone	-372	4435.44	-237.67	134.33	-323.211	48.7886	0	0	0	0	0	0	0	0	0	0	0	0	1	0	26
66	phenylsulfonyl-1,4-benzoquinone	-40	4776.66	103.551	143.551	18.0098	58.0098	0	0	0	0	0	0	0	0	0	0	0	0	0	0	25
67	2-phenylsulfonyl-3-acetyl-1,4-benzoquinone	-50	4843.45	170.341	220.341	84.7992	134.799	0	0	0	0	0	0	0	0	0	0	0	0	0	0	30
68	2-phenylsulfonyl-3-pivaloyl-1,4-benzoquinone	-41	4803.19	130.075	171.075	44.5334	85.5334	0	0	0	0	0	0	0	0	0	0	0	0	0	0	39
69	2-phenylsulfonyl-3-benzoyl-1,4-benzoquinone	-58	4860.07	186.955	244.955	101.413	159.413	0	0	0	0	0	0	0	0	0	0	0	0	0	0	37
70	2-phenylsulfonyl-5,6-dimethyl-1,4-benzoquinone	-147	4545.64	-127.468	19.5321	-213.01	66.0095	0	0	0	0	0	0	0	0	0	0	0	0	0	0	31
71	phenylsulfonyl-trimethyl-1,4-benzoquinone	-318	4388.41	-284.705	33.2951	-370.246	52.2465	0	0	0	0	0	0	0	0	0	0	0	0	0	0	34
72	2,5-diphenylsulfonyl-1,4-benzoquinone	248	5057.15	384.04	136.04	298.498	50.4985	0	0	0	0	0	0	0	0	0	0	0	0	0	0	38
73	2,5-diphenylsulfonyl-3,6-dimethyl-1,4-benzoquinone	-4	4765.98	92.8676	96.8676	7.32597	11.326	0	0	0	0	0	0	0	0	0	0	0	0	0	0	44
74	2,6-diphenylsulfonyl-3,5-dimethyl-1,4-benzoquinone	-17	4777.22	104.103	121.103	18.5614	35.5614	0	0	0	0	0	0	0	0	0	0	0	0	0	0	44
75	trifluoromethyl-1,4-benzoquinone	-95	4714.49	41.3811	136.381	-44.1605	50.8395	0	0	0	0	0	0	1	0	0	0	0	0	0	0	15
76	benzoyl-1,4-benzoquinone	-223	4549.06	-124.052	98.9483	-209.593	13.4066	0	0	0	0	0	0	0	0	0	0	0	0	0	0	24
77	(2′-methyl)benzoyl-1,4-benzoquinone	-207	4639.07	-34.0432	172.957	-119.585	87.4152	0	0	0	0	0	0	0	0	0	0	0	0	0	0	27
78	(2′,6′-dimethyl)benzoyl-1,4-benzoquinone	-147	4732.64	59.5231	206.523	-26.0185	120.981	0	0	0	0	0	0	0	0	0	0	0	0	0	0	30
79	2-benzoyl-3-methyl-1,4-benzoquinone	-331	4396.96	-276.154	54.8456	-361.696	30.6961	0	0	0	0	0	0	0	0	0	0	0	0	0	0	27
80	2-benzoyl-5-methyl-1,4-benzoquinone	-293	4458.9	-214.209	78.7911	-299.751	6.75055	0	0	0	0	0	0	0	0	0	0	0	0	0	0	27
81	2-(2′-methyl)benzoyl-3-methyl-1,4-benzoquinone	-360	4374.97	-298.14	61.8601	-383.682	23.6815	0	0	0	0	0	0	0	0	0	0	0	0	0	0	30
82	methoxy-1,4-benzoquinone	-509	4176.85	-496.264	12.7363	-581.805	72.8053	0	0	0	0	0	0	0	0	0	0	0	0	1	0	16
83	2-methoxy-3-methyl-1,4-benzoquinone	-508	4303.76	-369.351	138.649	-454.893	53.1075	0	0	0	0	0	0	0	0	0	0	0	0	1	0	19
84	2,3-dimethoxy-1,4-benzoquinone	-458	4355.39	-317.721	140.279	-403.262	54.7375	0	0	0	0	0	0	0	0	0	0	0	0	1	0	20
85	2,5-dimethoxy-1,4-benzoquinone	-670	4186.2	-486.908	183.092	-572.45	97.5503	0	0	0	0	0	0	0	0	0	0	0	0	1	0	20
86	2,6-dimethoxy-1,4-benzoquinone	-628	4344.74	-328.373	299.627	-413.915	214.085	0	0	0	0	0	0	0	0	0	0	0	0	1	0	20
87	2,3-dimethoxy-5-methyl-1,4-benzoquinone	-539	4248.07	-425.04	113.96	-510.581	28.4186	0	0	0	0	0	0	0	0	0	0	0	0	1	0	23
88	2,3-dimethoxy-5,6-dibromo-1,4-benzoquinone	-212	4561.92	-111.193	100.807	-196.734	15.2659	0	0	0	0	0	0	0	0	0	1	0	0	1	0	20
89	2,3-dimethoxy-5,6-dimethyl-1,4-benzoquinone	-645	4067.08	-606.029	38.9712	-691.57	46.5705	0	0	0	0	0	0	0	0	0	0	0	0	1	0	26
90	2,3-dimethoxy-5-methyl-6-decyl-1,4-benzoquinone	-622	4059.19	-613.918	8.0818	-699.46	77.4598	0	0	0	0	0	0	0	0	0	0	0	0	1	0	53
91	2,3-dimethoxy-5-methyl-6-prenyl-1,4-benzoquinone	-611	4086.78	-586.328	24.6725	-671.869	60.8691	0	0	0	0	0	0	0	0	0	0	0	0	1	0	36
92	2,3-dimethoxy-5-methyl-6-triprenyl-1,4-benzoquinone	-611	4072.22	-600.894	10.1056	-686.436	75.436	0	0	0	0	0	0	0	0	0	0	0	0	1	0	62
93	2,3-dimethoxy-5-methyl-6-decaprenyl-1,4-benzoquinone	-602	4087.32	-585.791	16.2094	-671.332	69.3322	0	0	0	0	0	0	0	0	0	0	0	0	1	0	153
95	(1′-hydroxyethyl)-1,4-benzoquinone	-441	4494	-179.109	261.891	-264.651	176.349	1	1	0	0	0	1	0	0	0	0	0	0	1	0	19
96	methoxycarbonyl-1,4-benzoquinone	-196	4602.87	-70.2411	125.759	-155.783	40.2173	0	0	0	0	0	0	0	0	0	0	0	0	1	0	18
97	2-methoxycarbonyl-3-phenylsulfonyl-1,4-benzoquinone	100	4875.76	202.647	102.647	117.105	17.105	0	0	0	0	0	0	0	0	0	0	0	0	1	0	31
98	2,5-dimethoxycarbonyl-1,4-benzoquinone	-32	4744.95	71.8384	103.838	-13.7032	18.2968	0	0	0	0	0	0	0	0	0	0	0	0	1	0	24
99	(2′-nitro)phenyl-1,4-benzoquinone	-311	4473.29	-199.825	111.175	-285.367	25.6329	0	0	0	0	0	0	0	0	0	0	1	0	0	0	24
100	2,5-diethylamino-1,4-benzoquinone	-1077	3558.77	-1114.34	37.338	-1199.88	122.88	1	1	0	0	1	0	0	0	0	0	0	0	0	0	28
101	2,5-di[(2′-methyl)methylaminocarbonyl-methylamino]-3,6-dichloro-1,4-benzoquinone	-648	4060.35	-612.761	35.2394	-698.302	50.3022	1	1	0	0	1	0	0	1	0	0	0	0	0	0	42
102	phenylthio-1,4-benzoquinone	-365	4377.96	-295.155	69.8455	-380.696	15.6962	0	0	0	1	0	0	0	0	0	0	0	0	0	0	23
103	2-isopropylthio-5-t-butyl-1,4-benzoquinone	-524	4315.92	-357.19	166.81	-442.731	81.2688	0	0	0	1	0	0	0	0	0	0	0	0	0	0	34
104	2-isopropylamino-6-t-butyl-1,4-benzoquinone	-776	3950.75	-722.358	53.6422	-807.899	31.8994	1	1	0	0	1	0	0	0	0	0	0	0	0	0	35
105	2-t-butylamino-5-t-butyl-1,4-benzoquinone	-740	3922.29	-750.824	10.8237	-836.365	96.3653	1	1	0	0	1	0	0	0	0	0	0	0	0	0	38
106	2-t-butylamino-6-t-butyl-1,4-benzoquinone	-746	3930.74	-742.368	3.63154	-827.91	81.9101	1	1	0	0	1	0	0	0	0	0	0	0	0	0	38
107	2,5-di-t-butylamino-1,4-benzoquinone	-1076	3520.73	-1152.38	76.3843	-1237.93	161.926	1	1	0	0	1	0	0	0	0	0	0	0	0	0	40
108	2-hydroxy-3-methyl-1,4-benzoquinone	-390	4358.77	-314.342	75.658	-399.884	9.88365	1	1	0	0	0	1	0	0	0	0	0	0	1	0	16
109	2-hydroxy-3-methyl-5,6-dibromo-1,4-benzoquinone	-156	4581.84	-91.2678	64.7322	-176.809	20.8094	1	1	0	0	0	1	0	0	0	1	0	0	1	0	16
110	2-hydroxy-3,6-dimethyl-5-undecyl-1,4-benzoquinone	-534	4106.06	-567.054	33.0544	-652.596	118.596	1	1	0	0	0	1	0	0	0	0	0	0	1	0	52
111	2,5-dihydroxy-1,4-benzoquinone	-382	4303.97	-369.142	12.8584	-454.683	72.6832	1	1	0	0	0	1	0	0	0	0	0	0	1	0	14
112	2,5-dihydroxy-3,6-dichloro-1,4-benzoquinone	-144	4577.65	-95.4578	48.5422	-180.999	36.9994	1	1	0	0	0	1	0	1	0	0	0	0	1	0	14
113	2,5-dipiperidino-1,4-benzoquinone	-905	3553.18	-1119.93	214.928	-1205.47	300.47	1	1	0	0	0	0	0	0	0	0	0	0	0	0	42
114	3’indolyl-1,4-benzoquinone	-475	4340.65	-332.457	142.543	-417.999	57.0009	0	0	0	0	0	0	0	0	0	0	0	0	0	0	26
115	2-chloro-3-methoxycarbonyl-1,4-benzoquinone	-60	4715.18	42.0725	102.073	-43.4691	16.5309	0	0	0	0	0	0	0	1	0	0	0	0	1	0	18
117	1-chloro-9,10-anthraquinone	-746	3896.33	-776.783	30.7827	-699.692	46.308	0	0	0	0	0	0	0	1	0	0	0	0	0	0	24
118	2-chloro-9,10-anthraquinone	-732	3939.63	-733.483	1.48343	-656.393	75.6072	0	0	0	0	0	0	0	1	0	0	0	0	0	0	24
119	2-iodo-9,10-anthraquinone	-700	3950.87	-722.245	22.2447	-645.154	54.8459	0	0	0	0	0	0	0	0	1	0	0	0	0	0	24
120	2-bromo-3-methyl-9,10-anthraquinone	-764	3899.68	-773.433	9.43263	-696.342	67.658	0	0	0	0	0	0	0	0	0	1	0	0	0	0	27
121	1,5-dichloro-9,10-anthraquinone	-719	3930.31	-742.803	23.8032	-665.713	53.2875	0	0	0	0	0	0	0	1	0	0	0	0	0	0	24
122	1,8-dichloro-9,10-anthraquinone	-717	3929.44	-743.67	26.67	-666.579	50.4207	0	0	0	0	0	0	0	1	0	0	0	0	0	0	24
123	1-methyl-9,10-anthraquinone	-867	3773.27	-899.844	32.8441	-822.753	44.2465	0	0	0	0	0	0	0	0	0	0	0	0	0	0	27
124	2-methyl-9,10-anthraquinone	-853	3794.14	-878.969	25.9695	-801.879	51.1212	0	0	0	0	0	0	0	0	0	0	0	0	0	0	27
125	2-ethyl-9,10-anthraquinone	-849	3815.58	-857.536	8.53551	-780.445	68.5551	0	0	0	0	0	0	0	0	0	0	0	0	0	0	30
126	2-t-butyl-9,10-anthraquinone	-852	3826.07	-847.041	4.95893	-769.95	82.0496	0	0	0	0	0	0	0	0	0	0	0	0	0	0	36
127	1,4-dimethyl-9,10-anthraquinone	-944	3650.1	-1023.01	79.0102	-945.92	1.91954	0	0	0	0	0	0	0	0	0	0	0	0	0	0	30
128	1,8-dimethyl-9,10-anthraquinone	-964	3682.39	-990.721	26.7207	-913.63	50.37	0	0	0	0	0	0	0	0	0	0	0	0	0	0	30
129	2,3-dimethyl-9,10-anthraquinone	-885	3784.62	-888.49	3.48965	-811.399	73.601	0	0	0	0	0	0	0	0	0	0	0	0	0	0	30
130	2,7-dimethyl-9,10-anthraquinone	-897	3737.57	-935.538	38.5381	-858.447	38.5525	0	0	0	0	0	0	0	0	0	0	0	0	0	0	30
131	1,3,5,7-tetramethyl-9,10-anthraquinone	-1009	3550.19	-1122.92	113.919	-1045.83	36.8288	0	0	0	0	0	0	0	0	0	0	0	0	0	0	36
132	2,3,6,7-tetramethyl-9,10-anthraquinone	-961	3712.01	-961.102	0.102387	-884.012	76.9883	0	0	0	0	0	0	0	0	0	0	0	0	0	0	36
133	benz[a]-9,10-anthraquinone	-672	3953.71	-719.4	47.4	-642.309	29.6907	0	0	0	0	0	0	0	0	0	0	0	0	0	0	30
134	(2-methylbenz[a])-3-methyl-9,10-anthraquinone	-761	3902.98	-770.132	9.13192	-693.041	67.9587	0	0	0	0	0	0	0	0	0	0	0	0	0	0	36
135	benz[b]-1-chloro-9,10-anthraquinone	-873	3755.72	-917.395	44.3946	-840.304	32.6961	0	0	0	0	0	0	0	1	0	0	0	0	0	0	30
136	dibenz[b,e]-9,10-anthraquinone	-1036	3625.12	-1047.99	11.9872	-970.897	65.1034	0	0	0	0	0	0	0	0	0	0	0	0	0	0	36
137	1-methoxy-9,10-anthraquinone	-900	3779.25	-893.86	6.14003	-816.769	83.2307	0	0	0	0	0	0	0	0	0	0	0	0	1	0	28
138	2-methoxy-9,10-anthraquinone	-870	3819.33	-853.784	16.2157	-776.694	93.3063	0	0	0	0	0	0	0	0	0	0	0	0	1	0	28
139	1,4-dimethoxy-9,10-anthraquinone	-952	3718.6	-954.512	2.51224	-877.422	74.5784	0	0	0	0	0	0	0	0	0	0	0	0	1	0	32
140	1,5-dimethoxy-9,10-anthraquinone	-956	3697.04	-976.072	20.0718	-898.981	57.0189	0	0	0	0	0	0	0	0	0	0	0	0	1	0	32
141	2,6-dimethoxy-9,10-anthraquinone	-904	3724.32	-948.793	44.7934	-871.703	32.2973	0	0	0	0	0	0	0	0	0	0	0	0	1	0	32
142	2,7-dimethoxy-9,10-anthraquinone	-874	3745.31	-927.803	53.8029	-850.712	23.2878	0	0	0	0	0	0	0	0	0	0	0	0	1	0	32
143	1-acetoxy-9,10-anthraquinone	-772	3860.39	-812.724	40.724	-735.633	36.3666	0	0	0	0	0	0	0	0	0	0	0	1	1	0	30
144	2-acetoxy-9,10-anthraquinone	-768	3928.93	-744.182	23.8176	-667.092	100.908	0	0	0	0	0	0	0	0	0	0	0	1	1	0	30
145	1,4-diacetoxy-9,10-anthraquinone	-728	3863.49	-809.624	81.6245	-732.534	4.53381	0	0	0	0	0	0	0	0	0	0	0	1	1	0	36
146	1,8-diacetoxy-9,10-anthraquinone	-723	3860.77	-812.338	89.3379	-735.247	12.2472	0	0	0	0	0	0	0	0	0	0	0	1	1	0	36
147	2,6-diacetoxy-9,10-anthraquinone	-742	3992.46	-680.652	61.3482	-603.561	138.439	0	0	0	0	0	0	0	0	0	0	0	1	1	0	36
148	2,7-diacetoxy-9,10-anthraquinone	-726	3993.06	-680.05	45.9502	-602.959	123.041	0	0	0	0	0	0	0	0	0	0	0	1	1	0	36
149	1-(2-methoxy-phenoxy)-9,10-anthraquinone	-799	3776.43	-896.68	97.6801	-819.589	20.5895	0	0	0	0	0	0	0	0	0	0	0	0	1	0	39
150	1-amino-9,10-anthraquinone	-942	3695.09	-978.018	36.0177	-900.927	41.073	1	1	0	0	1	0	0	0	0	0	0	0	0	0	26
151	2-amino-9,10-anthraquinone	-1019	3720.23	-952.886	66.1142	-875.795	143.205	1	1	0	0	1	0	0	0	0	0	0	0	0	0	26
152	1-amino-5-chloro-9,10-anthraquinone	-866	3724.92	-948.196	82.196	-871.105	5.1053	1	1	0	0	1	0	0	1	0	0	0	0	0	0	26
153	1-amino-8-chloro-9,10-anthraquinone	-865	3748.38	-924.729	59.7291	-847.638	17.3616	1	1	0	0	1	0	0	1	0	0	0	0	0	0	26
154	1-amino-2-methyl-9,10-anthraquinone	-971	3663.59	-1009.52	38.5185	-932.428	38.5721	1	1	0	0	1	0	0	0	0	0	0	0	0	0	29
155	1-amino-5-methoxy-9,10-anthraquinone	-983	3591.46	-1081.65	98.6483	-1004.56	21.5577	1	1	0	0	1	0	0	0	0	0	0	0	1	0	30
156	1-amino-4-methylamino-9,10-anthraquinone	-1070	3520.36	-1152.75	82.7546	-1075.66	5.66393	1	1	0	0	1	0	0	0	0	0	0	0	0	0	31
157	1-amino-2-sulfonate-9,10-anthraquinone	-487	3827.01	-846.105	359.105	-769.014	282.014	1	1	1	0	1	0	0	0	0	0	0	0	0	0	29
158	1-amino-6,7-dichloro-9,10-anthraquinone	-772	3837.75	-835.364	63.3643	-758.274	13.7264	1	1	0	0	1	0	0	1	0	0	0	0	0	0	26
159	1-amino-2,4-dibromo-9,10-anthraquinone	-754	3873.07	-800.041	46.0409	-722.95	31.0497	1	1	0	0	1	0	0	0	0	1	0	0	0	0	26
160	2-amino-1-chloro-3-bromo-9,10-anthraquinone	-869	3802.08	-871.03	2.03042	-793.94	75.0602	1	1	0	0	1	0	0	1	0	1	0	0	0	0	26
161	2-amino-1-bromo-3-chloro-9,10-anthraquinone	-872	3797.58	-875.531	3.53121	-798.441	73.5595	1	1	0	0	1	0	0	1	0	1	0	0	0	0	26
162	1-amino-4-chloro-2-methyl-9,10-anthraquinone	-930	3696.27	-976.842	46.8419	-899.751	30.2488	1	1	0	0	1	0	0	1	0	0	0	0	0	0	29
163	1-amino-4-bromo-2-sulfonate-9,10-anthraquinone	-835	3867.82	-805.287	29.7127	-728.197	106.803	1	1	1	0	1	0	0	0	0	1	0	0	0	0	29
165	1,2-diamino-9,10-anthraquinone	-1156	3551.75	-1121.36	34.6405	-1044.27	111.731	1	1	0	0	1	0	0	0	0	0	0	0	0	0	28
166	1,4-diamino-9,10-anthraquinone	-1112	3496.23	-1176.88	64.8805	-1099.79	12.2102	1	1	0	0	1	0	0	0	0	0	0	0	0	0	28
167	1,5-diamino-9,10-anthraquinone	-1031	3508.57	-1164.54	133.543	-1087.45	56.4522	1	1	0	0	1	0	0	0	0	0	0	0	0	0	28
168	2,6-diamino-9,10-anthraquinone	-1219	3562.7	-1110.42	108.584	-1033.32	185.675	1	1	0	0	1	0	0	0	0	0	0	0	0	0	28
169	1,4,5,8-tetraamino-9,10-anthraquinone	-1321	3308.77	-1364.34	43.3402	-1287.25	33.7505	1	1	0	0	1	0	0	0	0	0	0	0	0	0	32
170	1-methylamino-9,10-anthraquinone	-899	3765.34	-907.776	8.77552	-830.685	68.3151	1	1	0	0	1	0	0	0	0	0	0	0	0	0	29
171	1-methylamino-4(2-hydroxyethylamino)-9,10-anthraquinone	-1009	3540.83	-1132.29	123.286	-1055.2	46.1953	1	1	0	0	1	1	0	0	0	0	0	0	1	0	38
172	1,4-dimethylamino-9,10-anthraquinone	-1010	3536.38	-1136.73	126.732	-1059.64	49.6409	1	1	0	0	1	0	0	0	0	0	0	0	0	0	34
173	1,4-diisopropylamino-9,10-anthraquinone	-1040	3510.48	-1162.63	122.634	-1085.54	45.543	1	1	0	0	1	0	0	0	0	0	0	0	0	0	46
174	1-nitro-9,10-anthraquinone	-581	4076.44	-596.667	15.6672	-519.577	61.4235	0	0	0	0	0	0	0	0	0	0	1	0	0	0	26
175	1-nitro-2-methyl-9,10-anthraquinone	-615	4005.57	-667.546	52.5456	-590.455	24.5451	0	0	0	0	0	0	0	0	0	0	1	0	0	0	29
176	1-nitro-5,8-diamino-9,10-anthraquinone	-929	3648.77	-1024.34	95.3415	-947.251	18.2508	1	1	0	0	1	0	0	0	0	0	1	0	0	0	30
177	1-hydroxy-9,10-anthraquinone	-632	3958.51	-714.604	82.6042	-637.514	5.51356	1	1	0	0	0	1	0	0	0	0	0	0	1	0	25
178	2-hydroxy-9,10-anthraquinone	-814	3822.36	-850.748	36.7478	-773.657	40.3428	1	1	0	0	0	1	0	0	0	0	0	0	1	0	25
179	1-hydroxy-4-methoxy-9,10-anthraquinone	-720	3864.26	-808.857	88.8566	-731.766	11.7659	1	1	0	0	0	1	0	0	0	0	0	0	1	0	29
180	1-hydroxy-4-acetoxy-9,10-anthraquinone	-606	3967.46	-705.654	99.654	-628.563	22.5634	1	1	0	0	0	1	0	0	0	0	0	1	1	0	31
181	1-hydroxy-4-amino-9,10-anthraquinone	-845	3618.55	-1054.56	209.559	-977.468	132.468	1	1	0	0	1	1	0	0	0	0	0	0	1	0	27
182	1-hydroxy-4(p-toluidino)-9,10-anthraquinone	-679	3661.03	-1012.08	333.08	-934.989	255.989	1	1	0	0	0	1	0	0	0	0	0	0	1	0	40
183	1-hydroxy-3-bromo-4-amino-9,10-anthraquinone	-682	3873.17	-799.947	117.947	-722.856	40.8561	1	1	0	0	1	1	0	0	0	1	0	0	1	0	27
184	1,2-dihydroxy-9,10-anthraquinone	-683	3907.69	-765.421	82.4207	-688.33	5.33001	1	1	0	0	0	1	0	0	0	0	0	0	1	0	26
185	1,4-dihydroxy-9,10-anthraquinone	-558	4000.24	-672.877	114.877	-595.786	37.7864	1	1	0	0	0	1	0	0	0	0	0	0	1	0	26
186	1,5-dihydroxy-9,10-anthraquinone	-492	3896.13	-776.978	284.978	-699.887	207.887	1	1	0	0	0	1	0	0	0	0	0	0	1	0	26
187	1,8-dihydroxy-9,10-anthraquinone	-521	3912.32	-760.789	239.789	-683.698	162.698	1	1	0	0	0	1	0	0	0	0	0	0	1	0	26
188	2,6-dihydroxy-9,10-anthraquinone	-879	3775.03	-898.087	19.0865	-820.996	58.0042	1	1	0	0	0	1	0	0	0	0	0	0	1	0	26
189	2,7-dihydroxy-9,10-anthraquinone	-862	3792.78	-880.335	18.3352	-803.245	58.7555	1	1	0	0	0	1	0	0	0	0	0	0	1	0	26
190	1,2-dihydroxy3-sulfonate-9,10-anthraquinone	-717	3717.25	-955.866	238.866	-878.775	161.775	1	1	1	0	0	1	0	0	0	0	0	0	1	0	29
191	1,4-dihydroxy-5-methoxy-9,10-anthraquinone	-614	3937.26	-735.854	121.854	-658.764	44.7637	1	1	0	0	0	1	0	0	0	0	0	0	1	0	30
192	Adriamycin	-665	3767.15	-905.965	240.965	-828.874	163.874	1	1	0	0	1	1	0	0	0	0	0	0	0	0	68
193	Cerubidine	-638	3658.76	-1014.35	376.355	-937.264	299.264	1	1	0	0	1	1	0	0	0	0	0	0	0	0	67
194	1,4-dihydroxy-2-sulfonate-9,10-anthraquinone	-562	4062.78	-610.334	48.3344	-533.244	28.7562	1	1	1	0	0	1	0	0	0	0	0	0	1	0	29
195	1,4-diydroxy-2-methylsulfonate-9,10-anthraquinone	-248	4265.96	-407.154	159.154	-330.063	82.0635	1	1	0	0	0	0	0	0	0	0	0	0	1	0	33
196	1,8-dihydroxy-3-methyl-9,10-anthraquinone	-559	3966.27	-706.84	147.84	-629.749	70.749	1	1	0	0	0	1	0	0	0	0	0	0	1	0	29
197	1,4-dihydroxy-2,3-dimethyl-9,10-anthraquinone	-640	3896.54	-776.572	136.572	-699.482	59.4817	1	1	0	0	0	1	0	0	0	0	0	0	1	0	32
198	1,8-dihydroxy-4,5-diamino-9,10-anthraquinone	-813	3577.61	-1095.5	282.499	-1018.41	205.408	1	1	0	0	1	1	0	0	0	0	0	0	1	0	30
199	1,2,3-trihydroxy-9,10-anthraquinone	-720	3878.97	-794.142	74.1421	-717.051	2.94858	1	1	0	0	0	1	0	0	0	0	0	0	1	0	27
200	1,2,4-trihydroxy-9,10-anthraquinone	-619	3837.88	-835.237	216.237	-758.146	139.146	1	1	0	0	0	1	0	0	0	0	0	0	1	0	27
201	1,4,5-trihydroxy-9,10-anthraquinone	-426	3939.28	-733.829	307.829	-656.738	230.738	1	1	0	0	0	1	0	0	0	0	0	0	1	0	27
202	1,4,6-trihydroxy-9,10-anthraquinone	-610	3854.4	-818.715	208.715	-741.624	131.624	1	1	0	0	0	1	0	0	0	0	0	0	1	0	27
203	1,3,8-trihydroxy-6-methyl-9,10-anthraquinone	-568	3682.32	-990.795	422.795	-913.705	345.705	1	1	0	0	0	1	0	0	0	0	0	0	1	0	30
204	1,2,5,8-tetrahydroxy-9,10-anthraquinone	-536	3899.39	-773.726	237.726	-696.635	160.635	1	1	0	0	0	1	0	0	0	0	0	0	1	0	28
205	1,4,5,8-tetrahydroxy-9,10-anthraquinone	-381	4075.76	-597.356	216.356	-520.265	139.265	1	1	0	0	0	1	0	0	0	0	0	0	1	0	28
206	1,4,5,8-tetrahydroxy-2-methyl-9,10-anthraquinone	-424	4027.08	-646.03	222.03	-568.94	144.94	1	1	0	0	0	1	0	0	0	0	0	0	1	0	31
207	1,2,4,5,8-pentahydroxy-9,10-anthraquinone	-475	3842.3	-830.81	355.81	-753.719	278.719	1	1	0	0	0	1	0	0	0	0	0	0	1	0	29
208	1,2,3,5,6,7-hexahydroxy-9,10-anthraquinone	-495	3887.25	-785.863	290.863	-708.773	213.773	1	1	0	0	0	1	0	0	0	0	0	0	1	0	30
211	(2-hydroxybenz[a])-9,10-anthraquinone	-717	3922.59	-750.52	33.5203	-673.43	43.5704	1	1	0	0	0	1	0	0	0	0	0	0	1	0	31
212	1-piperidino-9,10-anthraquinone	-925	3429.61	-1243.5	318.501	-1166.41	241.41	1	1	0	0	1	0	0	0	0	0	0	0	0	0	39
213	2-piperidino-9,10-anthraquinone	-912	3633.24	-1039.87	127.868	-962.778	50.7777	1	1	0	0	1	0	0	0	0	0	0	0	0	0	39
214	2-hydroxyethyl-9,10-anthraquinone	-830	3841.42	-831.693	1.69311	-754.602	75.3976	1	1	0	0	0	1	0	0	0	0	0	0	1	0	31
215	2-methylsulfonate-9,10-anthraquinone	-598	4082.52	-590.589	7.41086	-513.498	84.5015	0	0	0	0	0	0	0	0	0	0	0	0	0	0	31
216	2,6-dimethylsulfonate-9,10-anthraquinone	-398	4285.69	-387.424	10.5759	-310.333	87.6665	0	0	0	0	0	0	0	0	0	0	0	0	0	0	38
217	2,7-dimethylsulfonate-9,10-anthraquinone	-394	4289.88	-383.235	10.7648	-306.145	87.8555	0	0	0	0	0	0	0	0	0	0	0	0	0	0	38
218	2-aminosulfonyl-9,10-anthraquinone	-682	4060.71	-612.404	69.5958	-535.314	146.686	1	1	0	0	1	0	0	0	0	0	0	0	0	0	29
219	2,6-di(aminosulfonyl)-9,10-anthraquinone	-547	4242.74	-430.37	116.63	-353.279	193.721	1	1	0	0	1	0	0	0	0	0	0	0	0	0	34
220	2,7-di(aminosulfonyl)-9,10-anthraquinone	-538	4246.7	-426.413	111.587	-349.323	188.677	1	1	0	0	1	0	0	0	0	0	0	0	0	0	34
221	2-methoxycarbonyl-9,10-anthraquinone	-691	3980.74	-692.368	1.36753	-615.277	75.7231	0	0	0	0	0	0	0	0	0	0	0	0	1	0	30
222	1-sulfonate-9,10-anthraquinone	-861	3823.27	-849.845	11.155	-772.754	88.2457	1	1	1	0	0	0	0	0	0	0	0	0	0	0	27
223	2-sulfonate-9,10-anthraquinone	-834	3934.94	-738.175	95.8249	-661.084	172.916	1	1	1	0	0	0	0	0	0	0	0	0	0	0	27
224	1,5-disulfonate-9,10-anthraquinone	-872	3722.21	-950.907	78.9069	-873.816	1.81627	1	1	1	0	0	0	0	0	0	0	0	0	0	0	30
225	2,6-disulfonate-9,10-anthraquinone	-833	3951.92	-721.193	111.807	-644.102	188.898	1	1	1	0	0	0	0	0	0	0	0	0	0	0	30
226	2,7-disulfonate-9,10-anthraquinone	-830	3938.84	-734.271	95.7286	-657.181	172.819	1	1	1	0	0	0	0	0	0	0	0	0	0	0	30
227	6-cyano-1,4-naphthoquinone	-387	4374.63	-298.483	88.5174	-292.78	94.2202	0	0	0	0	0	0	0	0	0	0	0	0	0	1	19
228	6-cyano-2,3-dimethyl-1,4-naphthoquinone	-523	4150.83	-522.277	0.722703	-516.574	6.42556	0	0	0	0	0	0	0	0	0	0	0	0	0	1	25
229	2-chloro-1,4-naphthoquinone	-402	4333.34	-339.772	62.2282	-334.069	67.9311	0	0	0	0	0	0	0	1	0	0	0	0	0	0	18
230	2-chloro-3-propylamino-1,4-naphthoquinone	-704	3919.39	-753.722	49.7223	-748.019	44.0195	1	1	0	0	1	0	0	1	0	0	0	0	0	0	29
231	2,3-dichloro-1,4-naphthoquinone	-287	4416.79	-256.317	30.6826	-250.615	36.3854	0	0	0	0	0	0	0	1	0	0	0	0	0	0	18
232	6,7-dichloro-1,4-naphthoquinone	-424	4324.09	-349.02	74.9802	-343.317	80.683	0	0	0	0	0	0	0	1	0	0	0	0	0	0	18
233	2,3-dibromo-1,4-naphthoquinone	-292	4419.67	-253.439	38.561	-247.736	44.2639	0	0	0	0	0	0	0	0	0	1	0	0	0	0	18
234	6,7-dibromo-2-methyl-1,4-naphthoquinone	-500	4230.42	-442.69	57.3102	-436.987	63.0131	0	0	0	0	0	0	0	0	0	1	0	0	0	0	21
235	6,7-dibromo-2,3-dimethyl-1,4-naphthoquinone	-577	4083.88	-589.229	12.2287	-583.526	6.52585	0	0	0	0	0	0	0	0	0	1	0	0	0	0	24
236	2-methyl-1,4-naphthoquinone	-650	4084.57	-588.537	61.4626	-582.835	67.1655	0	0	0	0	0	0	0	0	0	0	0	0	0	0	21
237	5-methyl-1,4-naphthoquinone	-636	4091.16	-581.951	54.0487	-576.248	59.7516	0	0	0	0	0	0	0	0	0	0	0	0	0	0	21
238	6-methyl-1,4-naphthoquinone	-593	4120.65	-552.465	40.5348	-546.762	46.2377	0	0	0	0	0	0	0	0	0	0	0	0	0	0	21
239	2-t-butyl-1,4-naphthoquinone	-662	4030.47	-642.647	19.3534	-636.944	25.0562	0	0	0	0	0	0	0	0	0	0	0	0	0	0	30
240	2-cyclohexyl-1,4-naphthoquinone	-679	4050.49	-622.625	56.3746	-616.923	62.0775	0	0	0	0	0	0	0	0	0	0	0	0	0	0	34
241	2,3-dimethyl-1,4-naphthoquinone	-746	3951.43	-721.678	24.3219	-715.975	30.0248	0	0	0	0	0	0	0	0	0	0	0	0	0	0	24
242	2,6-dimethyl-1,4-naphthoquinone	-729	4014.53	-658.579	70.4215	-652.876	76.1243	0	0	0	0	0	0	0	0	0	0	0	0	0	0	24
243	2,7-dimethyl-1,4-naphthoquinone	-674	4012.45	-660.66	13.3404	-654.957	19.0433	0	0	0	0	0	0	0	0	0	0	0	0	0	0	24
244	2,8-dimethyl-1,4-naphthoquinone	-710	3981.48	-691.633	18.3671	-685.93	24.0699	0	0	0	0	0	0	0	0	0	0	0	0	0	0	24
245	5,8-dimethyl-1,4-naphthoquinone	-719	3977.71	-695.399	23.6007	-689.696	29.3035	0	0	0	0	0	0	0	0	0	0	0	0	0	0	24
246	6,7-dimethyl-1,4-naphthoquinone	-622	4115.94	-557.177	64.8235	-551.474	70.5263	0	0	0	0	0	0	0	0	0	0	0	0	0	0	24
247	2-methyl-3-ethyl-1,4-naphthoquinone	-744	3942.08	-731.03	12.9705	-725.327	18.6734	0	0	0	0	0	0	0	0	0	0	0	0	0	0	27
248	2-methyl-3-pentyl-1,4-naphthoquinone	-748	3946.72	-726.392	21.6077	-720.689	27.3106	0	0	0	0	0	0	0	0	0	0	0	0	0	0	36
249	2-methyl-3-decyl-1,4-naphthoquinone	-756	3934.15	-738.962	17.0377	-733.259	22.7406	0	0	0	0	0	0	0	0	0	0	0	0	0	0	51
250	2-methyl-3-undecyl-1,4-naphthoquinone	-730	3929.2	-743.911	13.9106	-738.208	8.20778	0	0	0	0	0	0	0	0	0	0	0	0	0	0	54
251	2-methyl-3-diprenyl-1,4-naphthoquinone	-709	3974.43	-698.685	10.3152	-692.982	16.018	0	0	0	0	0	0	0	0	0	0	0	0	0	0	47
252	2-methyl-3-heptaprenyl-1,4-naphthoquinone	-705	3927.87	-745.239	40.239	-739.536	34.5361	0	0	0	0	0	0	0	0	0	0	0	0	0	0	112
253	2-methyl-3-decaprenyl-1,4-naphthoquinone	-709	3987.8	-685.308	23.6916	-679.606	29.3945	0	0	0	0	0	0	0	0	0	0	0	0	0	0	151
254	2-methyl-3-decyl-6,7-dichloro-1,4-naphthoquinone	-567	4085.54	-587.574	20.5738	-581.871	14.8709	0	0	0	0	0	0	0	1	0	0	0	0	0	0	51
255	2,3,5-trimethyl-1,4-naphthoquinone	-840	3844	-829.114	10.8855	-823.412	16.5884	0	0	0	0	0	0	0	0	0	0	0	0	0	0	27
256	2,3,6,7-tetramethyl-1,4-naphthoquinone	-781	3878.23	-794.877	13.8773	-789.174	8.17444	0	0	0	0	0	0	0	0	0	0	0	0	0	0	30
257	2-methoxy-1,4-naphthoquinone	-737	4023.07	-650.046	86.9539	-644.343	92.6567	0	0	0	0	0	0	0	0	0	0	0	0	1	0	22
258	5-methoxy-1,4-naphthoquinone	-683	4086.98	-586.131	96.8693	-580.428	102.572	0	0	0	0	0	0	0	0	0	0	0	0	1	0	22
259	2-methoxy-7-hydroxy-1,4-naphthoquinone	-695	4000.34	-672.774	22.2262	-667.071	27.929	1	1	0	0	0	1	0	0	0	0	0	0	1	0	23
260	2,3-dimethoxy-1,4-naphthoquinone	-653	4083.96	-589.147	63.8526	-583.445	69.5554	0	0	0	0	0	0	0	0	0	0	0	0	1	0	26
261	5,8-dimethoxy-1,4-naphthoquinone	-776	3955.75	-717.36	58.6395	-711.658	64.3424	0	0	0	0	0	0	0	0	0	0	0	0	1	0	26
262	5-acetoxy-1,4-naphthoquinone	-547	4181.03	-492.079	54.9215	-486.376	60.6243	0	0	0	0	0	0	0	0	0	0	0	1	1	0	24
263	5-acetoxy-8-hydroxy-1,4-naphthoquinone	-356	4152.61	-520.501	164.501	-514.798	158.798	1	1	0	0	0	1	0	0	0	0	0	1	1	0	25
264	5,8-diacetoxy-1,4-naphthoquinone	-509	4175.95	-497.162	11.8377	-491.459	17.5406	0	0	0	0	0	0	0	0	0	0	0	1	1	0	30
265	2,5,8-triacetoxy-1,4-naphthoquinone	-386	4512.74	-160.373	225.627	-154.67	231.33	0	0	0	0	0	0	0	0	0	0	0	1	1	0	36
266	2-allyloxy-1,4-naphthoquinone40815-72-3	-700	4027.45	-645.664	54.3356	-639.962	60.0384	0	0	0	0	0	0	0	0	0	0	0	0	1	0	26
267	2-isopropoxy-1,4-naphthoquinone	-701	3996.47	-676.64	24.3602	-670.937	30.0631	0	0	0	0	0	0	0	0	0	0	0	0	1	0	28
268	2-phenylsulfonyl-1,4-naphthoquinone	-167	4526.2	-146.909	20.0909	-141.206	25.7937	0	0	0	0	0	0	0	0	0	0	0	0	0	0	31
269	2-amino-1,4-naphthoquinone	-845	3870.33	-802.786	42.2143	-797.083	47.9171	1	1	0	0	1	0	0	0	0	0	0	0	0	0	20
270	2-amino-3-thiol-1,4-naphthoquinone	-710	3965.92	-707.189	2.81095	-701.486	8.51381	1	1	0	1	1	0	0	0	0	0	0	0	0	0	21
271	2-amino-3-acetylamino-1,4-naphthoquinone	-767	3941.76	-731.355	35.6451	-725.652	41.3479	1	1	0	0	1	0	0	0	0	0	0	0	0	0	27
272	2-amino-3-propionylamino-1,4-naphthoquinone	-771	3938.59	-734.525	36.4749	-728.822	42.1777	1	1	0	0	1	0	0	0	0	0	0	0	0	0	30
273	2-amino-3-dimethylamino-1,4-naphthoquinone	-861	3785.79	-887.318	26.3176	-881.615	20.6147	1	1	0	0	1	0	0	0	0	0	0	0	0	0	28
274	2-dimethylamino-1,4-naphthoquinone	-845	3845.86	-827.253	17.7471	-821.55	23.45	1	1	0	0	1	0	0	0	0	0	0	0	0	0	26
275	2-(3-methylureidyl)-1,4-naphthoquinone	-704	4016.49	-656.623	47.377	-650.92	53.0799	1	1	0	0	0	0	0	0	0	0	0	0	0	0	27
276	2-methylthio-1,4-naphthoquinone	-619	4126.44	-546.668	72.332	-540.965	78.0348	0	0	0	1	0	0	0	0	0	0	0	0	0	0	22
277	2-methylthio-3-methyl-1,4-naphthoquinone	-651	4068.3	-604.81	46.1904	-599.107	51.8933	0	0	0	1	0	0	0	0	0	0	0	0	0	0	25
278	2-ethylthio-3-methyl-1,4-naphthoquinone	-641	4071.74	-601.376	39.6243	-595.673	45.3272	0	0	0	1	0	0	0	0	0	0	0	0	0	0	28
279	2-hydroxy-1,4-naphthoquinone	-460	4136.87	-536.238	76.2382	-530.535	70.5353	1	1	0	0	0	1	0	0	0	0	0	0	1	0	19
280	5-hydroxy-1,4-naphthoquinone	-390	4285.92	-387.195	2.80476	-381.492	8.50762	1	1	0	0	0	1	0	0	0	0	0	0	1	0	19
281	2-hydroxy-3-methyl-1,4-naphthoquinone	-582	4050.64	-622.468	40.4678	-616.765	34.7649	1	1	0	0	0	1	0	0	0	0	0	0	1	0	22
282	2-hydroxy-3-ethyl-1,4-naphthoquinone	-590	4039.43	-633.684	43.6845	-627.982	37.9816	1	1	0	0	0	1	0	0	0	0	0	0	1	0	25
283	2-hydroxy-3-pentyl-1,4-naphthoquinone	-573	4039.78	-633.331	60.3314	-627.629	54.6285	1	1	0	0	0	1	0	0	0	0	0	0	1	0	34
284	2-hydroxy-3-hexyl-1,4-naphthoquinone	-594	4039.32	-633.793	39.7932	-628.09	34.0903	1	1	0	0	0	1	0	0	0	0	0	0	1	0	37
285	2-hydroxy-3-heptyl-1,4-naphthoquinone	-594	4038.46	-634.648	40.6484	-628.946	34.9455	1	1	0	0	0	1	0	0	0	0	0	0	1	0	40
286	2-hydroxy-3-octyl-1,4-naphthoquinone	-573	4038.24	-634.876	61.8756	-629.173	56.1727	1	1	0	0	0	1	0	0	0	0	0	0	1	0	43
287	2-hydroxy-3-nonyl-1,4-naphthoquinone	-603	4038.49	-634.62	31.6197	-628.917	25.9168	1	1	0	0	0	1	0	0	0	0	0	0	1	0	46
288	2-hydroxy-3-undecyl-1,4-naphthoquinone	-770	4040.8	-632.316	137.684	-626.613	143.387	1	1	0	0	0	1	0	0	0	0	0	0	1	0	52
289	2-hydroxy-3-(3-methylbutyl)-1,4-naphthoquinone	-604	4035.31	-637.802	33.8023	-632.099	28.0994	1	1	0	0	0	1	0	0	0	0	0	0	1	0	34
290	2-hydroxy-3-undecyl-1,4-naphthoquinone	-606	4002.86	-670.254	64.2544	-664.552	58.5515	1	1	0	0	0	1	0	0	0	0	0	0	1	0	32
291	2-hydroxy-3-(3,7-dimethyloctyl)-1,4-naphthoquinone	-606	4033.88	-639.231	33.2307	-633.528	27.5278	1	1	0	0	0	1	0	0	0	0	0	0	1	0	49
292	2-hydroxy-3-(3-(4-phenoxyphenyl)butyl)-1,4-naphthoquinone	-599	4066.76	-606.357	7.35694	-600.654	1.65409	1	1	0	0	0	1	0	0	0	0	0	0	1	0	52
293	2-hydroxy-3-(4-(4-phenoxyphenyl)butyl)-1,4-naphthoquinone	-607	4055.3	-617.812	10.8122	-612.109	5.10938	1	1	0	0	0	1	0	0	0	0	0	0	1	0	52
294	2-hydroxy-3-(4-(4-cyclohexylphenyl)propyl)-1,4-naphthoquinone	-573	4043.92	-629.195	56.1951	-623.492	50.4923	1	1	0	0	0	1	0	0	0	0	0	0	1	0	54
295	2-hydroxy-3-(10-bromodecyl)-1,4-naphthoquinone	-582	3215.62	-1457.5	875.496	-1451.79	869.793	1	1	0	0	0	1	0	0	0	1	0	0	1	0	49
296	2-hydroxy-3-(cis-4-cyclohexylcyclohexyl)-1,4-naphthoquinone	-597	4026.12	-646.989	49.9895	-641.287	44.2866	1	1	0	0	0	1	0	0	0	0	0	0	1	0	51
297	2-hydroxy-3-(4-methylphenylthio)-1,4-naphthoquinone	-369	4202.47	-470.646	101.646	-464.943	95.9429	1	1	0	1	0	1	0	0	0	0	0	0	1	0	33
298	2-hydroxy-3-(10-(decylthio)-decyl)-1,4-naphthoquinone	-582	4036.37	-636.745	54.745	-631.042	49.0421	1	1	0	1	0	1	0	0	0	0	0	0	1	0	80
299	2-hydroxy-3-(10-(4-methylphenylthio)decyl)-1,4-naphthoquinone	-616	4049.54	-623.575	7.5751	-617.872	1.87225	1	1	0	1	0	1	0	0	0	0	0	0	1	0	63
300	2-hydroxy-3-(10-(4-cyclohexylphenoxy)decyl)-1,4-naphthoquinone	-510	4129.1	-544.015	34.0153	-538.312	28.3125	1	1	0	0	0	1	0	0	0	0	0	0	1	0	76
301	2-hydroxy-3-phenylazo-1,4-naphthoquinone	-446	4303.2	-369.917	76.0834	-364.214	81.7862	1	1	0	0	0	1	0	0	0	0	0	0	1	0	31
302	2-hydroxy-3-(α(dodecylamino)benzyl)-1,4-naphthoquinone	-790	3897.26	-775.854	14.1456	-770.152	19.8485	1	1	0	0	1	1	0	0	0	0	0	0	1	0	70
303	2-hydroxy-3-(α(hexadecylamino)benzyl)-1,4-naphthoquinone	-782	3902.04	-771.075	10.9246	-765.373	16.6275	1	1	0	0	1	1	0	0	0	0	0	0	1	0	82
304	2-hydroxy-7-methoxy-1,4-naphthoquinone	-475	4092.85	-580.261	105.261	-574.558	99.5583	1	1	0	0	0	1	0	0	0	0	0	0	1	0	23
305	2-hydroxy-7-methoxy-3-(3cyclohexylpropyl)-1,4-naphthoquinone	-636	4010	-663.114	27.1136	-657.411	21.4107	1	1	0	0	0	1	0	0	0	0	0	0	1	0	48
306	5-hydroxy-3-bromo-1,4-naphthoquinone	-233	4249.44	-423.675	190.675	-417.972	184.972	1	1	0	0	0	1	0	0	0	1	0	0	1	0	19
307	5-hydroxy-2-methyl-1,4-naphthoquinone	-479	4180.84	-492.271	13.2706	-486.568	7.56775	1	1	0	0	0	1	0	0	0	0	0	0	1	0	22
308	5-hydroxy-3-methyl-1,4-naphthoquinone	-464	3997.51	-675.606	211.606	-669.903	205.903	1	1	0	0	0	1	0	0	0	0	0	0	1	0	22
309	2,3-dihydroxy-1,4-naphthoquinone	-590	4083	-590.112	0.112068	-584.409	5.59079	1	1	0	0	0	1	0	0	0	0	0	0	1	0	20
310	5,8-dihydroxy-1,4-naphthoquinone	-284	4306.9	-366.215	82.2153	-360.512	76.5124	1	1	0	0	0	1	0	0	0	0	0	0	1	0	20
311	2,7-dihydroxy-3-undecyl-1,4-naphthoquinone	-667	4018.59	-654.521	12.4786	-648.818	18.1815	1	1	0	0	0	1	0	0	0	0	0	0	1	0	53
312	echinochrome-1,4-naphthoquinone	-527	3902.75	-770.359	243.359	-764.656	237.656	1	1	0	0	0	1	0	0	0	0	0	0	0	0	29
313	2-(3-methylphenylthio)-1,4-naphthoquinone	-496	4254.91	-418.207	77.7931	-412.504	83.4959	0	0	0	1	0	0	0	0	0	0	0	0	0	0	32
314	2-methyl-3-(2-naphthylthio)-1,4-naphthoquinone	-521	4151.05	-522.063	1.06272	-516.36	4.64014	0	0	0	1	0	0	0	0	0	0	0	0	0	0	38
315	2-sulfonate-1,4-naphthoquinone	-584	4257.21	-415.907	168.093	-410.204	173.796	1	1	1	0	0	0	0	0	0	0	0	0	0	0	21
316	2,3-epoxide-1,4-naphthoquinone	-1016	3627.38	-1045.73	29.7324	-1040.03	24.0295	0	0	0	0	0	0	0	0	0	0	0	0	0	0	19
317	3,4,5,6-tetrachloro-1,2-benzoquinone	197	5033.77	360.656	163.656	393.242	196.242	0	0	0	0	0	0	0	1	0	0	0	0	0	0	12
318	3,4,5,6-tetrabromo-1,2-benzoquinone	201	5021.84	348.727	147.727	381.312	180.312	0	0	0	0	0	0	0	0	0	1	0	0	0	0	12
319	3,5-dibutyl-1,2-benzoquinone	-458	4394.07	-279.04	178.96	-246.454	211.546	0	0	0	0	0	0	0	0	0	0	0	0	0	0	36
320	4(3’indolyl)-1,2-benzoquinone	-365	4398.4	-274.715	90.285	-242.129	122.871	0	0	0	0	0	0	0	0	0	0	0	0	0	0	26
321	3-bromo-1,2-naphthoquinone	-326	4454.43	-218.679	107.321	-186.093	139.907	0	0	0	0	0	0	0	0	0	1	0	0	0	0	18
322	4-allyloxy-1,2-naphthoquinone	-480	4107.98	-565.127	85.1273	-532.542	52.5416	0	0	0	0	0	0	0	0	0	0	0	0	1	0	26
323	4-dimethylamino-1,2-naphthoquinone	-750	4020.65	-652.462	97.538	-619.876	130.124	1	1	0	0	1	0	0	0	0	0	0	0	0	0	26
324	4-ethylamino-1,2-naphthoquinone	-759	3839.47	-833.64	74.6403	-801.055	42.0546	1	1	0	0	1	0	0	0	0	0	0	0	0	0	26
325	4-hydroxy-1,2-naphthoquinone	-410	4138.21	-534.898	124.898	-502.312	92.3122	1	1	0	0	0	1	0	0	0	0	0	0	1	0	19
326	4-sulfonate	-433	4390.1	-283.016	149.984	-250.43	182.57	1	1	1	0	0	0	0	0	0	0	0	0	0	0	21
327	4,6-disulfonate	-404	4404.61	-268.505	135.495	-235.92	168.08	1	1	1	0	0	0	0	0	0	0	0	0	0	0	24
328	4-allyloxy-1,2-anthraquinone	-458	3989.95	-683.164	225.164	-650.578	192.578	0	0	0	0	0	0	0	0	0	0	0	0	1	0	32
329	2-hydroxy-1,4anthraquinone	-487	4028.77	-644.341	157.341	-611.755	124.755	1	1	0	0	0	1	0	0	0	0	0	0	1	0	25
330	1-methyl-7-isopropyl-9,10-phenanthrenequinone	-670	4047.79	-625.327	44.6734	-592.741	77.2591	0	0	0	0	0	0	0	0	0	0	0	0	0	0	36
331	2,7-dihydroxy-9,10-phenanthrenequinone	-624	4180.12	-492.988	131.012	-460.403	163.597	1	1	0	0	0	1	0	0	0	0	0	0	1	0	26
332	3,3′,5,5′-tetramethyl-4,4′-diphenoquinone	-331	4378.57	-294.543	36.4568	-261.957	69.0425	0	0	0	0	0	0	0	0	0	0	0	0	0	0	34
333	3,3′,5,5′-tetraisopropyl-4,4′-diphenoquinone	-314	3792.8	-880.315	566.315	-847.73	533.73	0	0	0	0	0	0	0	0	0	0	0	0	0	0	58
334	3,3′,5,5′-tetrabutyl-4,4′-diphenoquinone	-331	3909.34	-763.777	432.777	-731.191	400.191	0	0	0	0	0	0	0	0	0	0	0	0	0	0	70
335	xanthen-9-one	-1603	3010.98	-1662.13	59.1291	-1629.54	26.5434	0	0	0	0	0	0	0	0	0	0	0	0	0	0	23
336	1,4-dihydroxy-xanthen-9-one	-1500	3095.92	-1577.19	77.1871	-1544.6	44.6014	1	1	0	0	0	1	0	0	0	0	0	0	1	0	25
337	thiaxanthene-9-one	-1540	3041.38	-1631.73	91.7276	-1599.14	59.1418	0	0	0	0	0	0	0	0	0	0	0	0	0	0	23
338	thioxanthenone-S-oxide	-1121	3603.39	-1069.72	51.28	-1037.13	83.8657	0	0	0	1	0	0	0	0	0	0	0	0	0	0	24
339	thioxanthenone-S-dioxide	-971	3702.13	-970.987	0.0128725	-938.401	32.5986	0	0	0	1	0	0	0	0	0	0	0	0	0	0	25
340	1.8-dihydroxy-9-anthrone	-1310	3146.85	-1526.27	216.265	-1493.68	183.679	1	1	0	0	0	1	0	0	0	0	0	0	1	0	27
341	10,10-dimethyl-9-anthrone	-1645	3000.88	-1672.23	27.2285	-1639.64	5.35725	0	0	0	0	0	0	0	0	0	0	0	0	0	0	31
342	10,10-dimethyl-9-anthrone-2-sulfonate	-1687	3038.04	-1635.07	51.931	-1602.48	84.5167	1	1	1	0	0	0	0	0	0	0	0	0	0	0	34
343	fluorenone	-1223	3438.41	-1234.7	11.6973	-1202.11	20.8885	0	0	0	0	0	0	1	0	0	0	0	0	0	0	22
344	dibenzo[a,d]cyclohepten-5-one	-1642	2963.16	-1709.95	67.9519	-1677.37	35.3661	0	0	0	0	0	0	0	0	0	0	0	0	0	0	26
345	flavone	-1618	3019.35	-1653.76	35.7642	-1621.18	3.17846	0	0	0	0	0	0	0	0	0	0	0	0	0	0	27
346	benzil	-1067	3576.93	-1096.18	29.178	-1063.59	3.40774	0	0	0	0	0	0	0	0	0	0	0	0	0	0	26
347	7,7,8,8-tetracyano-1,4-quinonedimethane	353	5073.73	400.617	47.6175	433.203	80.2032	0	0	0	0	0	0	0	0	0	0	0	0	0	1	20
348	alloxazine	-759	3723.51	-949.604	190.604	-917.018	158.018	1	1	0	0	0	0	0	0	0	0	0	0	0	0	22
349	phenazine	-1104	3532.83	-1140.28	36.2819	-1107.7	3.69616	0	0	0	0	0	0	0	0	0	0	0	0	0	0	22
							MAE
		-587.362	4085.75	MAE all quinones	89.4001		73.7848	140	205	13	14	53	81	3	33	6	28	5	12	127	6
	Notes:	y-intercept on Alll Quinones	4673.11	Min Absolute Error	0.0128725			Titratable?	Non-titratable?	Sulfonate?	Thio?	Amine?	Hydroxy?	Fluorine?	Chlorine?	Iodine?	Bromine?	Nitro?	Acetoxy?	Oxy?	Cyano?
	Those marked in red are the ones which are not computed yet.	-343.348	4415.31	Max Absolute Error	875.496		All	96.0379	58.5875	139.462	53.5055	83.5991	98.7026	48.7	51.7374	57.7277	89.57	28.2729	78.7033	82.7769	73.2306
	Those marked in yellow denote the beginning and end of Table2-2c /5-5c 6-6C/11	y-intercept BQ	4758.65	R	0.951063		BQ	104.427	50.9427	#DIV/0!	71.2836	102.269	72.5535	62.6058	49.6139	58.304	41.6124	18.5727	38.048	60.7441	86.1782
				R^2	0.904522		NQ	75.0861	49.9845	173.796	46.5292	29.3907	81.221	#DIV/0!	73.3552	#DIV/0!	233.714	#DIV/0!	117.073	77.6142	6.42556
		-773.991	3822.03				AQ	103.254	58.7018	133.783	#DIV/0!	93.4091	118.432	#DIV/0!	43.0347	54.8459	65.8311	34.7398	62.5856	94.6404	#DIV/0!
		y-intercept AQ	4596.02				T11	124.937	115.021	145.056	58.2321	86.0892	121.789	20.8885	196.242	#DIV/0!	160.11	#DIV/0!	#DIV/0!	122.009	80.2032
		-607.767	4059.64							BQ	NQ	AQ	Other
		y-intercept NQ	4667.41						MAE	58.3839	61.4017	87.0155	118.327
									Min	1.01055	1.65409	1.81627	3.17846
		-776.939	3863.59						Max	300.47	869.793	345.705	533.73
		y-intercept T11	4640.53
